# Supplementary material for: A community resource for high-throughput quantitative RT-PCR analysis of transcription factor gene expression in Medicago truncatula
Source: Plant Methods. 2008 Jul 8;4:18. doi: 10.1186/1746-4811-4-18 (PMC2490690; doi:10.1186/1746-4811-4-18)
Supplement: Additional file 1 — Complete list of TF genes, primer sequences and corresponding PCR efficiencies. The TF primer platform was established based on the data for the gene models according to SA, specific amplification; NA, no amplification; NS, non-specific amplification. RT-PCR products of primer sequences indicated in bold were sequenced. [file 1746-4811-4-18-S1.xls]

## Sheet: Additional file 1
Additional file 1. Complete list of TF genes, primer data and corresponding PCR efficiencies. The TF primer platform was established based on the data for the gene models according to SA, specific amplification; NA, no amplification; NS, non-specific amplification. RT-PCR products of primer sequences indicated in bold were sequenced.
Accesion Number	Forward Primer (5'-3')	Tm (°C)	Reverse Primer (5'-3')	Tm (°C)	Amplicon (bp)	Cat	PCReff	PCReff STDEV	R2	R2 STDEV	Sample Count
AC087771_3.5	AGTGGCAACAGGGACTCAAG	60.298	TCTGCTTGAGAAGTCGGGAT	59.95	138	SA	0.793909	0.143796	0.997108	0.00394641	18
AC087771_6.2	GCAAGAGCTTTAGTGCACCC	60.022	ACCTTCCTGAAACCCAGTCC	60.349	146	NA	0.316161	0.290191	0.991836	0.00518399	11
AC119408_11.1	TCCTCATCAGCTTGGCTTGT	60.945	CGAAATCACCCACATGCTTT	60.894	148	SA	0.723276	0.149135	0.998505	0.00221562	17
AC119408_17.1	AGTTGCAGGCTAAGATGGTTG	59.392	TTCCCGCTATCAAAGACCAC	60.074	130	SA	0.831913	0.0993774	0.998946	0.001929	18
AC119412_12.1	AAGAGATTTGTTGGCGTTCG	60.249	AAGCAAACAAGCAGCCTCAT	60.022	147	SA	0.808851	0.155153	0.999771	0.000221113	16
AC119413_16.7	TTGCAGCTCATCTACCAGGA	59.547	TTGGCTTGTGAGTTTCAGGA	59.415	111	SA	0.658565	0.17167	0.998641	0.00177404	18
AC119415_25.1	TTGCTCCAACTCCAGAGGAT	59.803	GTTTCTCCCGACAACACTGC	60.7	131	SA	0.765127	0.159713	0.999011	0.000978039	18
AC119416_15.2	CAAGGACTGTGATTGCAGGA	59.831	ATCATCACCATAGCCGGATG	60.712	139	SA	0.839164	0.0851383	0.998134	0.0038949	18
AC119418_5.8	TCGGTCTTCAATAACCTGGC	60.074	CTTGCAATGAGTGGGTCATC	59.09	149	SA	0.602062	0.256554	0.998419	0.00214471	13
AC121233_16.1	TCATGAACTGAGGACACCGA	60.246	GTAAATGGAGCAATGCGGTT	59.967	134	SA	0.839269	0.178171	0.997929	0.00301832	17
AC121233_16.171	GGTGGTGGCAACAGAAGATT	59.973	CAACCAGAAGCCTCAACACA	59.873	119	SA	0.967615	0.187143	0.99859	0.00185859	18
AC121235_20.1	GCTGGAAGATTACCAGGAAGA	58.398	GGCCTATGAGTAGCAGGGTC	58.769	107	SA	0.905447	0.127475	0.998998	0.00133187	18
AC121235_20.5	ACCAAGTATTCGCCACCAAA	60.365	GACCATGATCACCACCACC	59.581	144	SA	0.754863	0.161056	0.998005	0.00412997	16
AC121238_17.1	AAGCCTTGGAAAGGTTCGAT	60.074	CGAGGGTGATACAACAGCAG	59.314	143	SA	0.872186	0.133774	0.999203	0.0015484	18
AC121238_17.2	TCACCCTTAACTGTTGTTGCC	60.023	TTACCCTACGAGCATCCTCAA	59.716	136	SA	0.590816	0.262674	0.998135	0.00329414	11
AC121244_13.2	GGAAACAGAAGCACTTGGATG	59.726	CCATCTGAGCCCTCAACACT	60.261	144	SA	0.931173	0.197036	0.99772	0.0018628	18
AC122160_21.1	CTAACACGAGGCAGGTCACA	59.897	AGTAAGGTCGATTCCCAGGAG	59.585	126	SA	0.780946	0.0952585	0.999289	0.00131401	18
AC122164_12.2	GGGAGTGAAAGCAGTGTGAAG	59.899	CCAAGGATCATGGTGAGACA	59.473	150	SA	0.743742	0.101879	0.99948	0.000623601	18
AC122164_5.1	GGAGTGAAAGCAGTGTGAAGC	60.05	CCAAGGATCATGGTGAGACA	59.473	149	SA	0.747131	0.117941	0.997962	0.00367197	18
AC122165_16.1	CTAAGGAAACGGTGCAGGAA	60.241	CATCGCCCAAAGTAGATCGT	60.096	122	SA	0.885388	0.07871	0.998817	0.00132106	18
AC122167_14.2	GTGTTGCAAGTTTCCTTCACC	59.63	CCAATTTGATTCCGAACGAG	60.439	109	SA	0.869708	0.0400833	0.999037	0.00231198	17
AC122169_11.2	TGGCTAATGGTTCACCCAAC	60.755	TATCAGCCTGGCGAAGAAAT	59.807	120	SA	0.890853	0.143937	0.997124	0.00331558	18
AC122169_23.1	TGAAGACGCTCTTTCCCAAG	60.508	ATTCGCCACATTTCCAGAAG	60.074	106	SA	0.877866	0.167515	0.998146	0.00241349	18
AC122171_12.1	GCCAATTCCAACTCAATGG	58.912	TGAGTCTTCAGGGTCTTCACAA	59.884	114	SA	0.660313	0.136517	0.998946	0.00152189	15
AC122171_17.1	GGAACAGGTGGTCAGCCAT	60.951	TTTGGTATTTGAATTTGGTTGG	58.76	131	NS	0.638493	0.220792	0.996703	0.00360235	18
AC122723_22.1	CCATGTCAGTTCCAGCTTCA	59.831	GAAGACACTTGAGGCAATTCG	59.867	112	SA	0.613195	0.117492	0.998453	0.00357998	15
AC122723_5.1	CCATGTCAGTTCCAGCTTCA	59.831	AGACACTTGAGGCAATTCGG	60.255	110	SA	0.831824	0.209002	0.999199	0.00119828	15
AC122723_5.9	ACCCACAAACTGCATCACAA	60.008	TTTCAGCAGCAATCACATCG	60.958	150	SA	0.576627	0.277273	0.999279	0.000530775	9
AC122723_9.2	TCATCGCTCCCTTCAACATT	60.603	CGATCTTCTTCACGTTGTTCTG	59.914	137	SA	0.703731	0.248588	0.998088	0.00356242	10
AC122726_21.111	CCATCAGCACAAACCAACAA	60.552	AGATGATAGTGCAGGGTTGGA	59.565	102	SA	0.809406	0.221226	0.998839	0.00143662	18
AC122726_21.171	TTAGGGCTGATCTGAATGGG	60.029	AGTGCCAGTGTTTGTGGGAT	60.431	101	SA	0.338505	0.152529	0.994999	0.00470376	11
AC122728_32.1	AGAGGTCCTACGGCTCGTCT	60.414	GCACCGACTTTGGTAGCTTT	59.383	131	SA	0.868634	0.08129	0.998911	0.00224031	18
AC123547_15.1	TTGCAGAGAACGAGCTTCCT	60.277	GTGCCATGTAACGTGCATTT	59.474	111	SA	0.876048	0.171643	0.998906	0.00146218	18
AC123547_15.4	AAGAAGTTAACCAACTCCAAGGC	60.05	TCAACTTGCCACCACCAAT	59.951	120	SA	0.669497	0.126264	0.997384	0.00531336	7
AC123547_15.5	AAAGGGCAGACACAATGGTAA	59.485	TCATTTGCCTCAATGAAGACTG	60.249	124	SA	0.824144	0.101424	0.999238	0.00100822	18
AC123547_34.2	AGCGACCAGAAATACCTCCA	59.694	GCTGCCTCAGAGTCTCCTTC	59.284	142	SA	0.861535	0.0845004	0.999313	0.00120388	18
AC123570_7.1	CTGACATTGCACACCCAGTC	60.162	TTGCGATGGGAATAATTTCTG	59.914	142	SA	0.703256	0.112356	0.997364	0.00514522	11
AC123571_11.2	CGAATGTTTCTCCTTGTTTCG	59.733	TCAGGTGCTTCACCAAATCTC	60.248	109	SA	0.775982	0.106018	0.999069	0.00152735	15
AC123571_7.1	CCACCTCTTGTCACTGCTCTT	59.509	CGAAACAAGGAGAAACATTCG	59.733	148	SA	0.579458	0.227723	0.998453	0.00367453	15
AC123572_15.1	GCACTTGATGAGAAATGGATCA	60.081	TTCTTTGTCGTCGTGTCTGC	60.032	115	SA	0.742051	0.160154	0.998495	0.00178792	17
AC123575_10.1	TTTGGTATCCGCCATGCTAT	60.31	GAAAGGGCTATTGGTTGCAG	59.708	123	NA	0.483264	0.301561	0.996144	0.00516109	6
AC123596_13.1	CGGAATTACCCTGCTGCTAC	59.73	TCTCGTCCTCCAAGTTCTCC	59.38	136	NS	0.836975	0.143031	0.998425	0.00330744	18
AC123898_40.101	AGTCCGAGAATCAGAAGGGC	60.735	GCAACCCTCCTTAATGGACA	59.933	148	NA	0.405071	0.211066	0.994488	0.00447649	7
AC123898_40.121	CAGCAACCCTGAGACAACAA	59.873	TTTCATTCGAACACCCTTCAG	60.096	143	SA	0.639985	0.227213	0.998898	0.00131523	18
AC123898_40.171	CAATTCAACAAGCAGGCAAG	59.464	CAATCCAACTTCAGCATCACA	59.707	100	SA	0.610945	0.286338	0.997488	0.00421587	12
AC123899_15.161	GCTGCTATTGCATCCCAGTT	60.243	AGGCTACTGGCTCGTGTGTT	59.937	124	SA	0.798476	0.0869175	0.998819	0.00215826	18
AC123899_15.181	TTGATGAACAGGACACCCAG	59.52	CCATGAGCACACCTAAAGCA	59.864	149	SA	0.666069	0.172742	0.999	0.00181204	17
AC123899_15.3	AATGACAGGCTTTCCATGCT	59.7	GTAACAATCCTGGCTTTGTGG	59.485	115	SA	0.837957	0.177162	0.999696	0.000345515	16
AC123899_49.2	ATCCTTGGAAATAGGTGGGC	60.152	ATGAGGCTACTGGCTCGTGT	59.898	145	SA	0.66921	0.164308	0.999159	0.000968008	18
AC123975_16.3	AATCCGTGGTGGTCATGATT	60.057	CCCACTCCAGTTGAAAGGAC	59.549	130	SA	0.730579	0.170253	0.998575	0.00244343	16
AC124214_39.2	AGGTGAAGGTTCTTGAGGAGG	59.725	CGTCAAAGGGATCACCAGAT	59.927	126	SA	0.876259	0.121413	0.999096	0.00118108	18
AC124214_8.141	TCACTGCCAATAGGTTCTGCT	59.89	CGAAAGAAGATTCGGGTACG	59.702	138	SA	0.806482	0.105893	0.999271	0.000842905	18
AC124214_8.171	CTGCATCACCTTATCCCACC	60.34	TCATGCAGATTACGCAGAGG	59.972	148	SA	0.840126	0.146174	0.997856	0.00267797	18
AC124214_8.9	ACATTGGGCTGCGTATAAGG	59.982	CACAGCACATGCCTCTGAAT	59.862	142	SA	0.885731	0.162094	0.999191	0.000962395	17
AC124218_17.7	GCTTCCCAACTGATCCAGAA	60.195	TCAGGCTCCTCCATATTTGC	60.177	136	SA	0.905873	0.396307	0.995982	0.00429497	16
AC124953_18.1	GTGGCAATGTTCAAGCACC	60.112	GGAAATCCGTGTGCATTAGG	60.331	112	SA	0.782215	0.0852432	0.999309	0.000744858	18
AC124953_7.1	ATCTTGCTGGAGGTCAGGG	60.207	TTCATCTTCCAAAGGCAACC	60.051	131	SA	0.825277	0.182441	0.997256	0.0034173	17
AC124954_14.6	GAGAAATTCGAAGCAAACCG	59.823	CTGCAGATCCCACAGTATTGA	58.736	134	SA	0.719258	0.138459	0.999655	0.000567283	13
AC124954_14.7	AGCATGGTTTGGCTTGATG	59.664	AAGATGGCGATTCAAATGGT	59.391	103	SA	0.720428	0.0900109	0.999792	0.000245418	11
AC124958_13.1	GTTTCCCGTGTTAAGGGTCA	59.83	TCTCATGGATAGCTGGAGCA	59.502	106	SA	0.838327	0.167964	0.997594	0.00370712	18
AC124958_13.2	ATCCTGACATGGAGAAGGTTG	59.003	GGGATTGCCAAATTGATAGC	59.374	129	SA	0.643405	0.120342	0.998865	0.00114225	17
AC124959_11.2	TTTCGCACAATGGGTTTGTA	59.969	ACACTTGAGGGAAGTTCTGGA	58.78	118	SA	0.49301	0.136043	0.996445	0.00458298	16
AC124961_17.2	CGGTGAAGGTTTGAGGAGAA	60.224	CAGCGAGAGTGGAGGTCAA	60.121	129	SA	0.850264	0.0650614	0.999652	0.000415274	17
AC124961_18.1	CAAGTTGCTTCAAATTCGGAC	59.738	ACCGCTCTTCTCCTGTTCTG	59.598	114	SA	0.675415	0.206013	0.995244	0.00489249	16
AC124961_19.2	GCAAATGCAAATCCTCCAAT	59.907	ATCCCAGTTCTGCACAATCC	59.934	115	SA	0.798108	0.159149	0.998966	0.00277796	18
AC124963_24.1	ATCGCATGAAAGCTGGATCT	59.803	AGGGCCTTCTGTGCATAAAC	59.198	124	SA	0.949364	0.168714	0.99865	0.000987564	18
AC124963_29.1	CTCATTGGAAATTACGCGCT	60.23	TCCAGGTGCAGAGACTCCTT	59.986	123	SA	0.969344	0.197226	0.99817	0.00183131	18
AC124969_12.1	GAATTTGCTTCCTGCAGCTT	59.597	CGAGTGAAGGTCCTGACTGTG	60.899	101	NA	0.360295	0.392578	0.991813	0.00472924	11
AC124972_1.2	TTGATTGATAGGGTTAGCAGCA	59.742	TCAAGCATCATAGGTGAAGGA	58.312	107	NA	0.357542	0.160617	0.997423	0.00244395	11
AC124972_13.2	CAGGACCAGAAGAAAGTCATCC	60.11	TATCTTTCCAGCGTCCCTTT	58.787	123	SA	0.62189	0.198622	0.998303	0.0026398	15
AC124972_33.2	GTCCAACTCCACACACCTTG	58.992	GAGGATTGCCCTTCTCCAAT	60.41	120	SA	1.03765	0.112001	0.997364	0.00352352	18
AC124972_40.11	CAATTTCATTGGAGGACGATG	60.316	AAATAAACGACTGCCGGCTT	60.976	104	SA	0.597179	0.237349	0.998439	0.00168815	17
AC124972_40.131	CAGCGAGATGAGATTCCTTCA	60.489	GCAGCAAGCACAACATAGGA	60.019	109	SA	0.693058	0.166637	0.999467	0.00151413	18
AC124972_40.7	TTGATTGATAGGGTTAGCAGCA	59	TCAACATCGTCCTCCAATGA	60.048	149	SA	0.386453	0.173233	0.994988	0.00580607	7
AC124972_40.9	ATGAGTCAGGTCATGCCGTT	60.542	CATCTTCTGTCCAATGCCCT	60.073	144	SA	0.801115	0.154224	0.999162	0.00105762	18
AC124972_48.1	AACATTGATTGATAGGGTTAGCAG	58.655	AGGTGAAGGAAGTGGAAGGTAT	58.15	100	SA	0.474893	0.272518	0.993819	0.00538726	8
AC124972_9.2	GATGAGTCAGGTCATGCCG	60.222	CATCTTCTGTCCAATGCCCT	60.073	145	SA	0.740715	0.184667	0.998781	0.00290838	18
AC125368_21.2	AGAGACAGAGAGATTTCGAAGGG	60.375	GCACTCATATTCCACTGGTGC	60.541	134	SA	0.715819	0.228638	0.998806	0.0026481	11
AC125368_22.2	CTTTGGGTCAAGCATTAGGAG	58.845	GTCAAATTCAAGTCCAGCCC	59.532	148	SA	0.925193	0.183669	0.998571	0.00241748	17
AC125368_5.2	GCCCAACTCGTTGTAACCAT	59.859	TCCTTTGTTGGTATTGCTGCT	59.761	115	SA	0.824254	0.0972777	0.999152	0.000998523	18
AC125368_6.2	TTGGGTGGACACATGAGAAG	59.52	TCAAGTCCAAGCACATAACCC	59.985	127	SA	0.64083	0.178378	0.998514	0.00157819	17
AC125389_10.2	GAAGCCGAAGGAACTGAAGA	59.55	TGTTGCTCAGGTTCAGTGTTG	59.93	143	SA	0.523093	0.105914	0.997221	0.00314242	13
AC125389_32.9	TGCAAGATAAGATGACCGCA	60.366	ACTACCGCCAGAGCTTTCAC	59.501	134	SA	0.669265	0.176194	0.999392	0.000886569	11
AC125473_12.4	TCGACGATCAAATCTCCCTC	60.158	AATCCTCCAGCGTCATCATC	60.042	147	NS	0.686591	0.0959607	0.999627	0.000451206	18
AC125474_16.1	AAACTCCGACCGGTTACCAT	60.61	AGATTGGCTCAACAGCACCT	59.874	132	SA	0.513168	0.304124	0.994009	0.00577503	13
AC125475_11.2	TGATGCAACCCAATATCCTG	59.35	GTGTTCCATGCTGGTTCCTT	59.973	126	SA	0.835728	0.0856978	0.99966	0.00043733	18
AC125476_30.201	ACTGTGTTGGCGCAGCTAAT	60.858	CACATATGAAAGCCAGCGTG	60.28	109	SA	0.858001	0.107567	0.999619	0.000430974	18
AC125476_30.251	ACCAGGTGAAGCATATTGGG	59.813	GCCTTCATAAGCGTCAATCC	59.674	145	SA	0.67637	0.121583	0.999186	0.00166202	17
AC125476_30.3	CCGAGCTCTCGATAACAGAAA	59.601	GGTCTCTTGCCCTCTCCAA	60.333	147	SA	0.835122	0.113244	0.999063	0.00228335	18
AC125478_13.7	TCGTCTTATGAGGCCAACAA	59.272	AGAAGAGCCTCCCTCCAAAG	59.95	115	SA	0.831666	0.177579	0.999464	0.000528182	16
AC125478_7.2	TGAAATTGAAAGGCCACCAT	60.309	TTCACCGGGAAGAAGTGAAC	60.088	127	SA	0.660976	0.259606	0.999143	0.00117213	17
AC125479_16.2	ATCTGGCAAGGAAGCAGAAG	59.574	GGCAATCAGCAATGAAATGA	59.628	120	SA	0.759357	0.142927	0.99942	0.000391593	17
AC125481_1.2	CAAGCTTTACAGGCAGAAGGA	59.64	CTGTCCAAGCGTTGTTTGAG	59.485	110	SA	0.77874	0.233614	0.999193	0.00201511	15
AC125481_22.1	GGCAAGGAAGGCTCAATACA	60.214	GGCCCTGTTCTCCATACCTAA	60.326	133	SA	0.746082	0.190574	0.999406	0.00109273	12
AC125482_13.2	CTCGCTCAGCTTCAAGAGC	59.154	CGGTTACACTCGTTTCAGCC	60.689	124	SA	0.885803	0.0864429	0.999494	0.000830484	18
AC125482_17.2	GGAACCCTCAAGCTAAGCAA	59.452	TCGGTGTCCCTTCAAAGC	59.762	118	SA	0.904208	0.186975	0.996103	0.00350614	18
AC125482_8.131	TGGAGATGGTCGTGGACATA	59.918	CTCCAACACTGCCATCCTTC	60.656	101	SA	0.852249	0.107578	0.999416	0.000646513	18
AC125482_8.171	CAGACCACACTTCGACCAAC	59.152	TCCCTTGTTCCACCAAACAT	60.21	150	SA	0.94271	0.21542	0.995893	0.00462522	17
AC126006_21.1	GAAATTGGCTGTGGAAAGGT	59.031	ATGAGCTTTAAGGCACTCGG	59.476	147	SA	0.851009	0.128513	0.998389	0.00348908	18
AC126006_21.2	TTCTACGTGGGACAGGACAA	59.135	TGGAGGAACAAGTGGCTGAT	60.656	131	SA	0.863978	0.166429	0.997884	0.00208364	18
AC126006_21.9	CCTGAATCATTAGAGGGTGGTT	59.348	ACTTTCCTCAAGGGAATGGC	60.443	114	SA	0.832179	0.152426	0.998668	0.0018916	18
AC126006_25.2	AGCCACTTGTTCCTCCACC	60.104	GGCGTGCTACTATCAGTTTCC	58.874	148	SA	1.00829	0.293683	0.999563	0.000407615	18
AC126006_40.1	CCATTCCCTTGAGGAAACATT	60.173	AGGAGGTCTCCCAACCTGAT	59.929	102	NA	0.275178	0.0542201	0.990884	0.00417246	7
AC126007_16.141	AAAGGGTGGCTGCTTCATTA	59.708	TTGGCAGGTTAATTTCTGGTC	59.077	147	SA	0.86498	0.115026	0.998416	0.00296562	17
AC126007_16.171	GAAGTGGCGGAACTTTCCTT	60.61	TGCTTCATGAGCTGCTGGTA	60.709	141	SA	0.64568	0.181549	0.998762	0.00307828	14
AC126008_36.2	TTTGGTTGAGGATGTGGCTT	60.495	TGAGCAGATCATAGCCAGTCA	59.562	101	SA	0.544144	0.122643	0.998182	0.00201211	17
AC126010_13.4	TGATTCGAAGGATCGACAACT	59.685	TCATACAGCTTTCCCGTGCT	60.796	148	SA	0.700997	0.21026	0.999219	0.000662675	15
AC126010_13.5	ACAGATAATGAGGCAACCGC	60.103	ACTTGCACTGCCTGAGGTCT	60.057	150	SA	0.797097	0.131088	0.999602	0.000362882	18
AC126012_22.1	TGAATGTCCCACCTCCTGTT	60.363	AAGTCCCTTTCAACCCGTCT	59.972	127	SA	0.801809	0.160479	0.998917	0.00174436	18
AC126014_6.11	ATTTGTGCCGGTTCTACCAA	60.365	TTGTTGTCACCTTCGTGCTT	59.339	150	SA	0.827825	0.24262	0.998551	0.00262115	18
AC126014_6.111	TCGACGATCAAATCTCCCTC	60.158	AATCCTCCAGCGTCATCATC	60.042	147	NS	0.727965	0.0941758	0.999146	0.00100167	18
AC126019_15.2	TTCAGACTCAGACACCACCG	59.864	CAACGTGGACATTTCAGTGC	60.16	148	SA	0.851841	0.104561	0.998706	0.00289417	18
AC126019_27.2	CCGTCTCTCAACAACTGCTTC	60.043	CATCGATCCTGGCCTAATTG	60.427	104	SA	0.827784	0.0786431	0.999657	0.000385316	18
AC126778_8.121	AGGCAAGAACAATGGATTTGA	59.56	ACCAGACCAACATTCTGAAGC	59.201	139	SA	0.87021	0.0954722	0.998997	0.00120649	18
AC126778_8.151	CCAGTACAGGTTCCGCTCAT	60.134	CCTACGCACTTGAAAGCCTC	60.015	103	SA	0.882892	0.0770188	0.999269	0.00156587	18
AC126779_15.2	GCAATTAACCGATTGGGACTA	58.956	ACCCTCGACGTCACCAAA	60.088	149	SA	0.803859	0.0788349	0.999769	0.000237802	18
AC126779_16.2	CAGAGGAACAAACCGTCACC	60.545	TCAACAATCTAGGAAGGCCA	58.298	150	SA	0.795792	0.115951	0.998952	0.00122674	18
AC126780_18.1	AAGGAAGAAGGGCCTAGCAG	59.976	ACTGCGCATTACCATCAACA	60.142	142	SA	0.930224	0.176813	0.999596	0.000470755	18
AC126780_18.3	TCTGACCCATCTGCACCAT	60.063	AGCTCGTGAAGCCTCAGTTC	59.751	122	SA	0.704677	0.106573	0.998678	0.00188657	18
AC126782_11.2	TAATGAGTCCCGTGTGATGG	59.369	CTTCCTCCAATTCTCCACGA	60.187	122	SA	0.875548	0.139809	0.997985	0.00218942	17
AC126782_22.2	ATCCGAATGTTTCCATTTGC	59.768	TAGCACAGCCACGTCACTTC	60.056	143	SA	0.791609	0.115228	0.9982	0.0023752	18
AC126782_22_1	TGTGAAAGGAAGGATGGCTC	60.195	TGCCAAAGATGTCCACAAAG	59.691	106	SA	0.7583	0.254773	0.997123	0.00389042	14
AC126782_44.2	CTGATGCTTCTACGCCGAC	59.562	GGAAACATTCGGATGCTGA	59.595	149	SA	0.805631	0.115726	0.998762	0.00236576	18
AC126784_10.1	AGACGGCAGCACATGCTTAT	60.827	CCTCCCTTGATTGACTCTCC	58.664	123	SA	0.836324	0.0966637	0.999233	0.00136313	17
AC126784_13.2	TCATCATAACGGAAGGTGGG	60.713	AGCTGCCATGTCATAAGCTGT	59.919	115	SA	0.837331	0.126506	0.998503	0.00245712	18
AC126784_13.2	AGAGGAGTCACTAGGCACCG	59.474	ATAAGCATGTGCTGCCGTCT	60.827	135	SA	0.800767	0.0816628	0.999565	0.000502163	18
AC126785_11.2	TGGGATGAACCAGAAGAATCA	60.445	TTCTCACAAGATGAGCAGGG	58.957	104	SA	0.525717	0.255325	0.997705	0.00316838	13
AC126786_22.1	CAATGCTGAGGTTCGGAAGT	60.255	GCCATTAGGCACACAAATGA	59.548	135	SA	0.813428	0.0929175	0.998984	0.00185981	18
AC126787_12.1	CCGGTCTCATCCATTAGTGC	60.483	ATCATGAGTTGAACCGCCAT	60.348	123	SA	0.892331	0.0924607	0.999176	0.00164818	18
AC126787_12.2	AGTTACCATGCAGGAGGAGAAA	60.13	GCAGTCTTGACATCATCGCT	58.99	144	SA	0.819808	0.12661	0.99953	0.000766374	18
AC126789_14.2	ATTGCTCATTCGATTCTCCG	60.177	GCGCTATCATAAGCACCAAC	58.415	100	SA	0.826705	0.0957804	0.999677	0.000346154	18
AC126789_18.1	TTGCTCCAACTCCAGAGGAT	59.803	ACTTGTCTGGTTTCTCCCGA	59.697	140	SA	0.764161	0.134258	0.999341	0.000531555	18
AC126789_18.4	CCGACCTACAGACGAGGAAC	59.721	TCACTGACAAATCGGGCATA	60.073	134	NS	0.779575	0.195434	0.99899	0.00202824	17
AC126789_19.3	TGGCAGTTGCTGATGAAGTC	59.992	TCTCTGGTTTCTCCCGACA	59.324	149	SA	0.58676	0.130179	0.999147	0.000967537	18
AC126789_19.5	CCGACCTACAGACGAGGAAC	59.721	TCACTGACAAATCGGGCATA	60.073	134	SA	0.790478	0.162879	0.998098	0.00342941	18
AC126789_19.9	CACATCACAGGTCACGGAAG	60.154	TCGCTATGGTAATCAACCGAG	60.103	102	SA	0.915041	0.090635	0.999376	0.000677709	18
AC126789_4.2	CTGGAACCATCTTGATTGGG	60.309	ATGCTTTCTGTCCTGGGTTC	59.141	144	NS	0.86325	0.0734251	0.99884	0.00210198	18
AC126789_45.2	TCACCAAATTTCAACCAGTCA	59.01	TGGTTTGCATCAACACTAGGA	59.174	143	SA	0.751605	0.114211	0.998781	0.0015691	18
AC126789_8.2	TGGTCGTGCACCTAAAGGA	60.247	GACATAGGGATTCTGTCCCG	59.361	103	SA	0.933864	0.0985994	0.99929	0.00123	18
AC126791_17.1	ATCTTTCGAGGAAGGCGAAT	60.173	GTAAGCAACATACGGGCAGG	60.523	121	SA	0.774338	0.113433	0.998885	0.00184166	17
AC126792_14.1	TTGGAAATAAGTGGGCAGCTA	59.728	TGATCTGTTCTTGGCCTGTG	59.831	142	SA	0.772016	0.196884	0.998538	0.00225641	18
AC126792_14.2	CTTGAATGAAAGGCCTCAGC	59.955	CCAAGGGAGCAGTAGGTGAA	60.246	102	SA	0.890159	0.0659088	0.998732	0.00175848	18
AC126792_14.7	GTGGTCTGAAGAAGGGACCA	60.088	CTGTTTAATCCTGCACGCCT	60.27	115	SA	0.625785	0.189425	0.997776	0.00287773	17
AC126792_2.2	ATTTGCCATGTCTGTGAACG	59.572	CACCTTCTGATCGATGTCTCTC	58.894	124	SA	0.885753	0.12439	0.998702	0.00288883	18
AC126792_22.1	AGTTCTTGGAAATAAGTGGGCA	60.001	TGATCTGTTCTTGGCCTGTG	59.831	147	SA	0.879223	0.208724	0.998802	0.00168462	18
AC126792_7.2	GTGGTCTGAAGAAGGGACCA	60.088	CATCTGTTTAATCCTGCACGC	60.652	118	NS	0.657584	0.25508	0.997353	0.00415133	17
AC126794_11.2	CTGAGCAAAGGTTTACGGGT	59.238	GGAAACTCTCTCAGGACGAGG	60.378	134	SA	1.00751	0.133267	0.998288	0.00247601	18
AC126794_14.1	CTGCAGAGAAGTCTGTTGCG	59.922	GTTGGTTCCTGCCTTGACAT	59.973	118	SA	0.961952	0.0906906	0.998487	0.00193073	18
AC126794_14.2	AAAGCCACAAGACACCCAAG	60.149	GGTTTGAACAAGCCCTGATG	60.495	126	SA	0.853084	0.0871428	0.99918	0.002417	18
AC126794_21.2	AAAGCCACAAGACACCCAAG	60.149	GGTTTGAACAAGCCCTGATG	60.495	126	SA	0.836816	0.0707871	0.999404	0.000660777	18
AC127019_29.2	AATGTGTTCTGTCAGGGCAGT	59.637	GAGACTCGAACCCGGTGATA	60.073	112	SA	0.706411	0.095798	0.999711	0.000236948	17
AC127020_15.1	TTGACGGTCTTACCCTGTCC	59.966	TCAGCTAGGACTCCACCGAT	59.827	106	SA	0.471244	0.184485	0.996878	0.00340034	14
AC127020_15.3	TGTTCACGAGCAGAAGTTTCA	59.624	GACCTATCGAAGGCTTGACG	59.836	147	SA	0.795529	0.119696	0.998644	0.00314237	17
AC127021_25.1	TTTAGCTTACGACCAAGCCG	60.389	GGCGAAGTACCTTCTTCCAA	59.312	132	SA	0.60942	0.227266	0.997394	0.00287833	10
AC127021_25.2	TCCTTGCCACTACCAGCAAT	60.657	TGTCGAGTCCCTTATCTCGG	60.21	102	SA	0.739036	0.148175	0.997959	0.00328465	11
AC127169_1.1	CCATCGTATTCAAGCTGGGT	59.955	CTTAACCGCCCAACACTCTC	59.734	148	SA	0.765932	0.127953	0.998991	0.00165942	15
AC127169_13.1	ATCGTGAAGCGAGGGTTATG	60.096	AATTCTAGGCCGGGTTTCTG	60.443	110	SA	0.940474	0.0773114	0.998549	0.00280731	18
AC127170_10.21	GCAGTGGCTCGACCTAGATT	59.459	CTGCCCTGTTGACACTTGAC	59.31	115	SA	0.70299	0.249848	0.997018	0.00555211	10
AC127170_10.221	AGGAAGCTGAGGGATGGTCT	60.216	ATATGGAGGCAAGATGGGTG	59.773	128	SA	0.613198	0.197977	0.998832	0.00206177	15
AC127170_2.2	TAGCATTCCTCAAGAACCGAA	59.831	ACGTACGATGTGGGTCAGC	59.567	131	SA	0.588094	0.189234	0.995902	0.00575306	10
AC128638_34.1	TGGTTGGTAATTCTAGTGGGTTT	58.855	CATTGATGCACCCAGCATT	60.497	138	SA	0.807002	0.123131	0.998262	0.00251542	18
AC128638_34.2	CAAGTACAATCCGTGGGAGC	60.517	TAGGCCTCAATCCTTTGGG	60.014	104	SA	0.709333	0.221611	0.997924	0.00386503	17
AC128660_5.1	GGTTCTTGTGAAGACAGAAGCAT	59.809	AGCTTGGAGCATATGAGCAC	58.075	137	SA	0.818299	0.0468737	0.999312	0.00135531	18
AC129090_19.1	CTAATGCACACGGATTTCCA	59.542	TTATGCTTGAACCAAGGGTG	58.623	118	SA	0.458701	0.085333	0.999203	0.0011435	15
AC129090_20.1	GTCGTATGGGTGGAACAACA	59.267	TAGGCACACGTGCATTCTCT	59.47	135	SA	0.869341	0.144722	0.998082	0.00245292	18
AC129090_20.2	AAACGTCAGTATGGATGCCC	59.82	GGCTTCTGCTAAGTCTGCGA	60.817	145	SA	0.79654	0.108867	0.999693	0.000473032	18
AC129090_26.1	AAACGTCAGTATGGATGCCC	59.82	GGCTTCTGCTAAGTCTGCGA	60.817	145	SA	0.805373	0.157591	0.999212	0.00142383	18
AC129090_32.1	GGTTGCCTTTGGAAGATGAA	60.051	TGACCCAGAAAGAGAACCAGA	59.829	131	SA	0.894947	0.140993	0.99796	0.0035544	18
AC129091_19.1	GGACAATCTGATCCAGGGAA	59.862	CGGAAGCAATTCGCTATTGT	60.23	104	SA	0.400824	0.209962	0.994787	0.00490742	11
AC129092_13.1	CTCCATTCCTAAGGCTGCTG	59.971	TATTACCAAGGAGGGCATGG	59.778	149	SA	0.791835	0.131894	0.999644	0.000513969	17
AC129092_13.9	ACCGTTCAGGAACACTCCC	59.953	AACTTTGATCGAAACGTCGC	60.257	143	SA	0.839831	0.124322	0.999309	0.00129851	18
AC130653_30.3	GAATCTGTGGCAACGATGAA	59.654	AAGTTCCGCTACCGACTCCT	60.268	105	SA	0.920439	0.176781	0.997738	0.00389017	11
AC130798_10.1	GCTGAACTCACCTCACACTCC	59.899	TGTGCAAATCACTCTCGGTT	59.293	112	SA	0.954594	0.0955357	0.999446	0.000532319	18
AC130798_15.9	GAAATGCCCTTGGTATCTGC	59.533	GCGAGCCTTCTCCCTTAGAT	59.947	105	SA	0.776522	0.34996	0.997434	0.00390993	11
AC130799_9.1	GATCCAAATGCTCCCAAGAG	59.629	CATCCGTAAATGAAATCCCAA	59.646	103	SA	0.612075	0.112991	0.999116	0.00222087	14
AC130800_18.2	TTTGGGAATTTCACCCTTGA	60.28	TGAATATGCTGAACGTATCTTCCT	59.209	102	SA	0.644538	0.18798	0.998844	0.00135074	16
AC130800_18.4	TGAACTACCCAGAGGATGGC	60.073	TGCATCCAATAGCTGAGGTG	59.823	140	SA	0.795562	0.148714	0.999369	0.000758464	18
AC130800_43.2	AGTGTTCTTGAGGAGGAACAGAAA	60.664	CTGCACGATCTTCAGCCTC	59.672	100	SA	0.82489	0.0772146	0.99954	0.000601902	18
AC130805_15.2	CAAAGGGACCTCTGGACTCA	60.229	AGAAATGCGTTTACGATGCC	60.103	114	SA	0.905101	0.0687582	0.999227	0.00107632	18
AC130807_30.141	TGTAGAACAGCAACCGCAAG	60.05	CCACTTCCTTCAACCACGAC	60.545	128	SA	0.712383	0.115276	0.99885	0.00180677	18
AC130807_30.181	CGGATACCAACAGATCCGAG	60.474	GGCTTAGGGTGACTCTGCTG	60.012	129	SA	0.820189	0.149018	0.999006	0.00251524	18
AC130807_30.211	AGGACAAAGCCCTTACACCA	59.592	TCCTCGACATTTCCGACAG	59.771	115	SA	0.709938	0.120348	0.999066	0.00133668	11
AC130807_30.241	TGAGCGAAGTGGTAAGGGAC	60.255	CTCTCCTATTGGGCCTCCTC	60.169	104	SA	0.841317	0.118116	0.998742	0.00203374	18
AC130809_2.2	AGTCATGCATCAAGGTCGG	59.647	TCTTCACCTCCAAGCTGTCC	60.386	129	SA	0.770407	0.154971	0.998365	0.0026827	18
AC130809_24.2	TATGGAATCGAGCCTTGGAC	60.036	CCGACCTTGATGCATGACT	59.647	107	SA	0.863368	0.129736	0.998695	0.00150512	17
AC130809_24.3	GATGGTCTGCTGTCTGGGTT	60.12	CTGGGCGACCATTTGTGTA	60.523	150	SA	0.600541	0.276458	0.996769	0.00596223	4
AC130809_24.8	GAAATTGACGCGTAAGCACC	60.647	CTCCAACCATCAGGTCATCA	59.473	116	SA	0.841543	0.122169	0.999351	0.000908559	18
AC130809_3.2	GGAAAGTTTGCCTCGTCATT	59.174	GCCCATGTCTGGCTTTAGAA	60.214	130	SA	0.807702	0.252012	0.998914	0.0014338	14
AC130809_36.1	TGAAGCGTAAGGCTGAAACC	60.386	TTGAGAGTGAGAGCCCTCGT	60.135	150	SA	0.718411	0.15286	0.998506	0.0023872	17
AC130811_21.231	ATCGCCCAAATCCAATTTCT	60.642	AGGTTGAACAACACCTTGGG	59.861	127	SA	0.666792	0.26553	0.997764	0.00303493	14
AC130811_23.2	CCCAAATCGAAGAAGAGTGGT	60.482	GGGTCTGAAGAACCGACAAT	58.992	112	SA	0.783468	0.0772871	0.999505	0.000724114	10
AC131026_11.1	CAACTGGGAAGGACAAGGAA	60.081	TGAGAGTGTAAACGGTACTCATGC	60.591	142	SA	0.698554	0.150804	0.999369	0.000615669	18
AC131026_11.131	TCACAGCAGTGGTGGACATT	60.162	AGGAGCCCAGGAACTAGAGC	59.979	103	SA	0.929017	0.172799	0.998986	0.00155095	18
AC131026_11.6	ACCGGAACACCTCTACCTCC	60.371	TTGAGTGGCTAGGGACAAGG	60.246	142	SA	0.813693	0.113584	0.998761	0.00174072	18
AC131026_7.2	CGGAGAAGGCAATCATCAAT	60.036	TTAGTCAAGCCATTTCCCGT	59.569	105	NA	0.332538	0.290682	0.993177	0.00483222	8
AC131455_5.8	TGGATTTCATTCGGAAGAGG	60.006	CTATCTTGAAAGGCAAGGCG	59.975	121	SA	0.953672	0.243782	0.996953	0.00200444	14
AC131455_9.1	TATGCAGCACTGCGATCCT	60.543	TTTCTTGTATGGTGGAGGGC	59.933	139	SA	0.950005	0.35656	0.995601	0.00387292	14
AC132565_19.1	GATATGTTGGGTCCAGGTGC	60.203	CTGCGGTAGGGTGAGACTTG	60.843	109	SA	0.865966	0.0742918	0.999471	0.000796534	18
AC133139_14.2	GACGAGTTCTCCAGTGAGGC	59.993	TATTGGCCATTTCCACATCC	60.523	106	SA	0.872306	0.104412	0.999132	0.000908457	18
AC133139_22.1	TCGGATACTGTTGTCGATGG	59.522	TCTCCTTGGTGCACTTCCTT	59.844	114	SA	0.859997	0.199936	0.998526	0.00192268	18
AC133571_10.1	TGCATCCAATACCGGCTTAT	60.31	CCAGGAGCAAAGGAACACTT	59.328	117	SA	0.85495	0.100894	0.999124	0.00112257	18
AC133572_23.1	AGCCTCCATAATGTGGGATGT	60.593	GAAGAGTTGGGCCATTTCAG	59.67	149	SA	0.816202	0.163947	0.999601	0.000538589	16
AC133709_10.11	ACCGGCATCCATACAACATT	60.081	CCTTCAGATGACCCACTGCT	60.261	102	SA	0.881606	0.0435332	0.999541	0.000575751	17
AC133709_10.171	TATTCGCCGGATCAGTCATT	60.435	TTGCTCTGCAACATCTCCAC	59.992	122	SA	0.857218	0.179968	0.99807	0.00287737	18
AC133709_31.1	CATGTAGGATTCAGCCACGA	59.673	CAACTCTGGTCGGTTGTGAG	59.305	102	SA	0.58337	0.310642	0.993301	0.00393509	7
AC133862_16.1	TGTTCCATGCAGTAGCTTGC	60.019	TGCTGTTTCTGAGGGTGATCT	59.859	132	SA	0.983835	0.284623	0.997134	0.00288515	16
AC133862_6.1	TCATCAAGAAGCAAGCAGGA	59.673	CTCTGGAGGACGAATTGGAG	59.797	130	SA	0.847948	0.219378	0.997297	0.00315324	17
AC133863_33.1	AGTGTGGGAGGACTGGACAC	60.006	ATACATTTCCACCCGATTGC	59.651	132	NA	0.435893	0.223812	0.994389	0.00524562	7
AC133863_33.2	AATCTGGCTTAGGCTTTAAGGA	58.61	ATGTCCATACTTATCACAGAAATAGCA	59.435	101	SA	0.83247	0.0885692	0.999297	0.00163308	15
AC133863_33.3	CATCCTGACATGGCTCTCAA	59.787	AGGCACAATGTTAGCAACCC	60	105	SA	0.803335	0.117194	0.99965	0.000570972	18
AC133863_62.1	TTCGGGACATCGTATTGTTG	59.395	TGATGTGACCAGATTCTCCG	59.631	134	NA	0.775624	0.663995	0.993699	0.00238067	9
AC133863_8.2	TTTGATGGATGCATTGGGA	60.834	GACTCAAGATTCGCAGCACA	60.144	131	SA	0.550539	0.182838	0.997752	0.00278055	14
AC134322_25.2	CGGGAAAGATATTCGTTGGA	59.894	TCTCTTCCGCCAACTTCAAT	59.813	117	NA	0.59444	0.326085	0.997296	0.00386812	7
AC134322_25.311	GGTCAAACAATGGGTTCCAC	60.073	TCAGTAGTTGGCTCGGGTTC	60.255	147	SA	0.810908	0.148295	0.998633	0.00212794	18
AC134322_25.321	AAACGCTGCTGTAACTCCGT	59.943	ATGGTTGATACGCTGAACCC	59.82	122	SA	0.936804	0.100416	0.999013	0.00129537	18
AC134322_25.9	GGTTTCTCAACACCTCCTCG	59.697	CTCAACAAACGAAGCCCATT	60.11	121	SA	0.50343	0.243083	0.996366	0.00382995	15
AC134822_19.1	TCATGTCACTTGTGCCTGGT	60.162	ACGAGCCATGGATTTGCTTA	60.606	140	SA	0.882596	0.140175	0.997741	0.00325016	18
AC134823_41.1	GAGGCTTCGCTCATCATCTC	60.065	AGGCATCGAATTGGTAGCAC	60.103	126	SA	0.677722	0.163705	0.999574	0.000432195	18
AC135100_12.1	CAAGAAGCTACGACCAGCAA	59.22	AATAGCTCCTGGGAAATGGG	60.278	128	SA	0.836961	0.100122	0.999228	0.00108259	18
AC135101_19.1	CTGAATGTGGGATATGGCAAC	60.207	TCGTCGGAAATAAGAGGATCA	59.654	113	SA	0.528313	0.218462	0.995156	0.00520924	12
AC135101_25.1	GCCTCTAACGCACTAGGCTC	59.246	CCTCTAGGGTGGATGTGAGG	59.525	137	SA	0.752384	0.139086	0.999271	0.000978039	17
AC135101_39.1	AACACTGTCCTAGCTGTTGGC	59.415	CCCTGGAGACTGAGGGTGT	60.096	149	SA	0.842466	0.126747	0.999155	0.000920589	16
AC135103_17.1	GTATCGGGAAAGCACAAAGG	59.569	TCTGATCCGAGACGTCCACT	60.829	145	SA	0.675642	0.193085	0.998323	0.00298651	16
AC135161_11.1	TGAGACCCAAATCTCCCAAG	60.042	TTACTGCCCGCAAGAGAAAT	59.845	126	NA	0.491418	0.192024	0.995598	0.00441968	8
AC135161_11.5	TGAAGGATGTGTTGCAAGTACC	60.037	TCTTGGTATGGAGTCATGTTCG	59.993	141	SA	0.585903	0.167734	0.996729	0.00449359	11
AC135161_11.7	GGTTCGAGGCATGAAATAGG	59.528	TGATTCATCCTTCTTACTGACGAC	59.658	146	SA	0.777123	0.185211	0.998747	0.00228759	16
AC135231_23.1	CGAGATTCTTTGGGAGCTTG	59.948	CTGGCTACTCTGGACGGAAT	59.308	127	SA	0.920819	0.103535	0.999013	0.00136527	18
AC135231_23.101	GAACAAGAGGGAGGTTGGAA	59.112	TGAAGAGCATCTAGGGCTTGT	59.091	110	SA	0.836229	0.159591	0.998426	0.00348745	18
AC135232_18.2	TTGCAATGAGTGTGCTTTCC	59.847	CTTGGACTACCTTTGAGGCG	59.869	117	SA	1.02338	0.141855	0.998542	0.00184462	18
AC135233_19.1	CAAGATGGGAATCAGCCCTA	60.029	GATAATGTCGGACGCCTCAC	60.492	112	SA	0.872437	0.0905983	0.998817	0.00230937	18
AC135233_19.6	CATGGCTGAATTTACCTGGA	58.572	CCCTTTATCTCGAAACCTAGCA	59.752	119	SA	0.82748	0.140979	0.999353	0.000929998	16
AC135233_19.9	CCTGGGTATCTTTGCTCGTG	60.647	TAGCAGGTGCATTGCGTATT	59.353	122	NA	0.421791	0.331804	0.992	0.0051254	9
AC135311_12.1	GGCTGTTACGTGCCTACTGA	58.952	CTCCCAATCATCACCTGGAC	60.326	149	SA	0.761683	0.156194	0.997776	0.00361697	14
AC135316_15.2	CATTGACATCCAGGAACGAA	59.496	TCATCATCAAGCCCATCAAA	60.009	111	SA	0.624036	0.145188	0.998997	0.00120299	15
AC135413_13.1	CGGAGTTGGTTGGAATGAAG	60.486	CACCCATTCATCCTTGTTTG	58.821	137	SA	0.786293	0.20399	0.998829	0.00318176	14
AC135413_16.1	GCTTTCATGACCGGAGTTTG	60.636	CTGAGAAGCAGTGATGGTGG	59.415	139	SA	0.899521	0.0882392	0.99962	0.000405461	17
AC135416_39.1	TAGACTCAGCGGCACCATAA	59.444	TGGAACCGACTTCTAGGGAA	59.665	113	SA	0.55696	0.118194	0.998943	0.00127111	5
AC135416_39.2	GAGGATGATACCAAAGCCCA	59.894	CATCTCGTCATTCAACCGAA	59.648	111	SA	0.832191	0.0692191	0.999183	0.00103122	17
AC135416_39.331	GTTGAATGACGAAAGGAGGC	59.676	CCGTTTCACTTTACCAGCAC	58.283	112	SA	0.697409	0.249144	0.997855	0.00267276	13
AC135416_39.351	GGGTGAGCGGAGGAATAAG	59.638	GAGTCTCTTCCCTCTTGGGC	60.336	101	SA	0.783397	0.129214	0.99956	0.000781772	18
AC135416_39.391	TGAGCGAAGTGGTAAGGGAC	60.255	CTCTCCTATTGGGCCTCCTC	60.169	104	SA	0.722211	0.099594	0.999451	0.000610486	18
AC135461_11.1	GATGGCCCTGACATTCTTGT	59.934	TGCAATTCTTCTCTGGCACTT	60.008	105	SA	0.963785	0.161356	0.99854	0.00326343	17
AC135464_12.4	TGACTCTCACCCTGGAGCTT	59.986	ATGTCGAACAACATTCACCG	59.42	112	SA	0.43433	0.200227	0.996889	0.00371536	13
AC135465_23.1	ATTTCACGCGAGGTTTATGC	60.103	AGGAAGCCATTGCCAAGTAA	59.708	120	SA	0.908213	0.125435	0.999686	0.000321941	18
AC135465_23.2	TTCTTCAGCTGTTCGTGCTG	60.324	GGAAACCCAGAGACGACAAT	58.992	149	SA	0.557833	0.107573	0.998522	0.00270124	18
AC135465_24.1	ATCGGAAGAAAGGAGCTTCA	59.006	TCACTCTCCAAAGGTGGCTC	60.386	114	SA	0.802305	0.129287	0.998657	0.00241193	18
AC135505_15.3	AGAGAATGCTCCAATGGCTT	58.889	CGAATGTATCGATGACGCAA	60.632	120	SA	0.382268	0.175687	0.995547	0.0010133	4
AC135565_18.3	GGCGAGAGAGACGATATTGG	59.797	GTGGTGCCTTGTTATTGCTG	59.199	118	SA	0.955818	0.201437	0.999101	0.0016516	18
AC135604_20.1	TCAACGGAGCATATCAACCC	60.864	CGATAACCAACATGTCCGAA	59.395	140	SA	0.568798	0.185745	0.997881	0.00270418	15
AC135606_17.1	AAAGCCTACAAAGCCAGTGAA	59.031	TCCTTGCCAGGTACTCAAGC	60.397	112	SA	0.799798	0.119781	0.999182	0.00122709	18
AC135797_13.1	TTGGGTGGACACATGAGAAG	59.52	TCAAGTCCAAGCACATAACCC	59.985	127	SA	0.645675	0.14904	0.99715	0.00383065	18
AC135797_13.2	TGGGTCAAGCATTAGGAGGA	60.594	GTCAAATTCAAGTCCAGCCC	59.532	145	SA	0.858201	0.254287	0.998751	0.00178834	18
AC135797_13.3	GCCCAACTCGTTGTAACCAT	59.859	CCGTCCTTTGTTGGTATTGC	60.365	118	SA	0.804847	0.118032	0.999336	0.000766924	18
AC135797_21.1	AAAGGAGCAATGAAGGCATAGAT	60.456	CTAGCCCTATGGCCACCAA	60.996	148	SA	0.810546	0.0991111	0.999427	0.000401071	17
AC135797_4.1	CCTTCGCTCTGCCTCAACTA	60.668	CATCAGGTTCTCGAGGTGGT	60.112	139	SA	0.845989	0.0507392	0.999435	0.00100337	18
AC135799_25.1	GCTACCACGCTATGAGGGAA	60.235	CTTTGTCTGCAGCTTCATCG	59.74	117	SA	0.670295	0.227258	0.996879	0.00515679	9
AC135801_24.2	GTTGCAGAAGGGAAGGACAA	60.232	CCCAGTACTTGAGAGCAGCA	59.187	102	NS	0.796201	0.13469	0.998355	0.0029585	18
AC135959_13.1	CCTATCTGCGCAAGTTGGATA	60.237	CCTTCGCTCCAACACCTCTA	60.388	113	SA	0.704891	0.128977	0.997536	0.00395187	12
AC136138_30.1	AAGAAGGTCTTGGATTATGGCT	58.298	TGCATGACAGTGGTATCATCAG	59.596	150	SA	0.623842	0.266529	0.997658	0.00403914	13
AC136138_30.2	TCTTGGATTATGGCTATTGATGC	60.307	CATTTGCATGAGAGTGGTGG	60.112	150	SA	0.407167	0.206478	0.997384	0.00432699	14
AC136140_17.1	GGCTTACGCGGAGTTATTCA	60.23	GTGTTTCCGGTTCCACCTC	60.356	132	SA	0.647714	0.172574	0.999354	0.000907106	17
AC136141_24.2	CCGGAAAGACAATCTAGGGA	59.122	CCTCGCGAAGATGATGAAAG	60.874	132	SA	0.806224	0.19556	0.998882	0.00174557	18
AC136141_25.3	GCTGTTAGCCTTGCAAATCC	59.851	TGCGTTGGAATATGGACTGA	60.073	132	SA	0.35831	0.207272	0.995707	0.00246438	7
AC136288_6.1	CCAGAATTCAGCATGGATGAC	60.476	ATTCGCCTTCCTCGAAAGAT	60.173	136	SA	0.815251	0.129348	0.99792	0.00207489	18
AC136450_7.9	GTGGCATCCTTCGTAACGTC	60.526	TGACTTATCAGCTTCCGGTTG	60.256	134	SA	0.905353	0.261452	0.998812	0.00188195	18
AC136503_46.1	AGCTGGAAATCCTGGTCTCA	59.803	TGATCTGAAGGCGATTGTTG	59.799	120	SA	0.94765	0.312781	0.998312	0.00171056	17
AC136503_46.2	AACCGATGCGTTGTTCTACC	60	GGCAAGCTTATGCAAGTGAA	59.056	147	SA	0.772068	0.195252	0.999212	0.000849436	15
AC136504_23.1	CCCTTCCTTAACCAACCACA	59.824	TCATTGTGTGCAAGAGGGTC	59.682	129	SA	0.830862	0.108789	0.998417	0.00361762	18
AC136506_10.221	TCGAAGACAACGTCCGATAA	59.272	TCCCTTTGAGGATAAAGCCA	59.64	140	SA	0.453454	0.153479	0.998539	0.0018902	12
AC136506_10.231	AAAGTCGCAACCACCAAATC	59.978	AGGAGGATCAAGGTTGAGGG	60.447	115	SA	0.697571	0.117043	0.999398	0.000613372	13
AC136506_10.241	GGCACAATGTTTCCATCTCC	60.326	GTGGTCCAGGTTGAGCATTT	59.973	139	SA	0.830847	0.559871	0.998415	0.00265241	9
AC136506_10.271	TCTCCACAAGCTTTAGCGGT	60.015	GTGGTCGAGGTTGAGCATTT	60.119	124	SA	0.506697	0.210833	0.997162	0.0032533	16
AC136506_10.3	GTCGTGGAGGAGAGGATTGA	60.199	CCGAATCCTTTGACCAACTG	60.486	140	SA	0.858852	0.160373	0.99804	0.00362019	18
AC136506_10.4	ACAACGTTTCCATCTCCACA	58.984	TTTCTGGTTGAGGCTGGTTA	58.352	118	SA	0.617936	0.195954	0.997817	0.00332749	9
AC136507_19.7	GGTTGTTGCTGATAGGTGGG	60.375	TTTGTGGCGATTGTTCGTAG	59.729	131	SA	0.825049	0.211036	0.998695	0.00115492	16
AC136839_18.3	AAGTGAAGGATGGCGAGAAA	59.813	GTGGATCACATGAATGACGC	59.933	114	SA	0.928372	0.129758	0.999008	0.00120675	18
AC136839_18.7	TCGCTACTGAACATTGCCCT	60.796	TTGACCTCTTCCCAGCAACT	59.844	111	NS	0.869487	0.137035	0.996724	0.00387113	18
AC136840_21.1	TTATGTGGGTGGAGTTGGAA	58.821	TCCAACCATAGCTGCAACC	59.664	105	SA	0.885608	0.150825	0.996851	0.00296755	17
AC136840_24.2	GTTATGTGGGTGGAGTTGGAA	59.703	CAACCATAGCTGCAACCATCT	60.147	104	SA	0.919199	0.0785152	0.999606	0.000582768	18
AC136953_15.1	GCTGGGATCATTCAGGTCAT	59.893	TCTCTGCAGTTGGTTCGTTG	60.025	126	SA	0.88679	0.156258	0.998645	0.00176092	18
AC136953_16.1	GCTGGGATCATTCAGGTCAT	59.893	TCTCTGCAGTTGGTTCGTTG	60.025	126	SA	0.890789	0.150358	0.998634	0.00246064	17
AC136953_20.2	GAAACACCTTGCAGCTCTGAC	60.05	TTATATCGCGGACTTGCCTT	59.704	127	SA	0.857158	0.132934	0.998414	0.00178879	18
AC136954_14.8	TAAGAGGGATGCTCCTGCTG	60.495	AGCATGTGACCCTTCTGTCC	60.12	120	SA	0.584333	0.166331	0.997979	0.00280413	18
AC136955_16.2	ATGGCTGCACCAAATAATGA	58.994	TGGTTGATAGAATGACAGTGGTG	59.906	117	SA	0.800048	0.158988	0.999292	0.000813481	16
AC136955_20.1	CAGGACTGCAGAGATGTGGA	59.98	GAGCCCACCTGTTTCCTAGA	59.284	141	SA	0.811469	0.123435	0.999523	0.000483856	17
AC136973_16.1	GAAAGTGCTGCCTCTGGTCT	59.604	CAAGCATGAGTGATGAGCGT	60.016	141	SA	0.915773	0.157671	0.999568	0.000551315	18
AC136973_47.2	AAGTTTGGATGGATTTGCGT	59.434	AAGAATCTCTGGTGGCTTGC	59.434	112	SA	0.861496	0.138188	0.998772	0.001858	18
AC136974_11.1	GGATTCCAAAGTGGAGAGAAGA	59.691	CTAGGCTGCAACCCTAAAGC	59.134	140	SA	0.744882	0.133675	0.999453	0.000959479	18
AC137065_19.2	TACGGTGGAAGGGATGTGAT	60.195	TCAAGTTTGAATTCCTCGGC	60.192	106	SA	0.807969	0.1687	0.997321	0.00330969	17
AC137065_26.1	AATAGCAACGGCTGCAGAAT	59.873	AAGCCTCTGAGTCAAGCGAA	60.277	100	SA	0.822533	0.159512	0.999124	0.00124172	18
AC137077_26.1	TGGAGAGGTACAAATGCAAGC	60.264	GGAAGAGAAAGACGGAGGGT	59.676	103	SA	0.677758	0.0805371	0.998848	0.00339005	18
AC137078_18.1	GGGTAGAAGAGGAAAGCCCA	60.569	AAGATCGATTTGGCCTGAAA	59.645	109	SA	0.821752	0.141785	0.99929	0.00123783	18
AC137078_24.1	AATGATGTGCAAGCTGATGC	59.836	AGCGAGGTTGTCCACAGG	59.82	111	SA	0.887465	0.0924523	0.9992	0.00129516	18
AC137078_24.181	GGAGGATCCAAAGACTGCTG	59.803	GAGGCTGTGCGAGATCCTTA	60.504	131	SA	1.04118	0.333387	0.998838	0.00130174	18
AC137078_24.8	GCAGCAGTTGTGGTGAGTTC	59.472	GCTGGGCAGTTATTTGTTGG	60.502	124	SA	0.771858	0.170628	0.999332	0.0006501	18
AC137079_38.2	TCAGGGAATTCAGTGGATGA	59.009	AGCATAAGCGGACGTTGAGT	59.904	106	SA	0.881661	0.141982	0.998873	0.00106402	18
AC137079_9.141	CCATTCTTTGCACGTTTCG	60.242	AATTGACCACTTCACGAGCC	60.119	136	SA	0.867972	0.0857871	0.999233	0.00158943	18
AC137079_9.161	TAAACCTCAGCCAAGCAACC	60.249	TGCTTTGTCATCTCGGACAG	59.984	106	SA	0.86389	0.132936	0.998548	0.00239581	18
AC137081_30.1	GCCCAGTCCTCACAAACTCT	59.305	AATACCTCCGTAACCGGCTC	60.34	114	SA	0.628371	0.300367	0.99794	0.00263672	11
AC137522_6.2	TATGGTGGCAATTCTGCACT	59.152	CTGTGTTTGTCCAGTTGCTTG	59.395	124	SA	0.755918	0.101482	0.999193	0.000950326	18
AC137522_8.1	TTGCAATGAGTGTGCTTTCC	59.847	CTTGGACTACCTTTGAGGCG	59.869	117	SA	0.994636	0.114732	0.998021	0.0022096	18
AC137522_8.6	TTCAGTGTCACCGTCAGCTT	59.467	GAGGGAGAGGATCCAGAAGG	60.149	132	SA	0.811104	0.185281	0.997551	0.00398527	18
AC137546_7.1	TCATCGTCTTGTTCATTGGC	59.654	TACTCGGGTCGGGTAATTCA	60.323	118	SA	0.823634	0.164942	0.998701	0.00250674	18
AC137554_13.4	CAAGGCACATCTGCATCAAC	60.272	AGTTGCACCATCCCTTCTTG	60.111	135	SA	0.791985	0.207449	0.998424	0.00216768	18
AC137554_13.8	TCAAGGATCCCAATGGTTCT	59.336	TTTCAAGTTTCCCTTGACCG	60.081	138	SA	0.714541	0.159331	0.997516	0.00295911	18
AC137554_8.1	TCAAAGACCCTCAATTCAGTCA	59.711	GGAGAGGACCCAGATGGTTT	60.314	133	SA	0.899895	0.206954	0.997432	0.00321519	18
AC137668_18.1	CGGATCAGCAGTTGAAACCT	60.255	TCATAAGGAGAACGACACGC	58.877	127	SA	0.838333	0.124271	0.999187	0.00103691	18
AC137668_18.4	AACACCTCATGTGGCATTCTT	59.468	TGCCATTATCAACCTCTCCC	59.894	133	SA	0.787263	0.127173	0.999366	0.000967226	18
AC137669_12.2	CAAGTATGGCCAAATCGAGG	60.46	CTTTCCACAACCATGGAACC	60.21	107	NS	0.701789	0.0790422	0.99931	0.00136177	17
AC137669_28.1	TGCTTCAGTGGACACCACAC	60.795	TGCGCACAGTCAGCAGAT	60.316	150	NA	0.302847	0.0949916	0.995404	0.00364527	5
AC137701_23.1	AGCTTGGTGGTAGCGAGAAG	59.639	TCCTTCTGATGATTCTGGTTTG	59.17	137	SA	0.892954	0.0868194	0.998919	0.00184026	18
AC137701_25.1	GATGGCCCTGACATTCTTGT	59.934	TGCAATTCTTCTCTGGCACTT	60.008	105	SA	0.937611	0.0799769	0.999089	0.00150306	18
AC137701_25.2	AAGCCTAGAATGCGTTGGAC	59.34	AAGGCCCTCAACTTTCATCA	59.67	123	SA	0.904682	0.0950422	0.999714	0.000234135	18
AC137703_19.2	CAAGTACCGCCAGATAAGCC	59.73	TCGTTTGTTTCGATTGCGT	60.25	125	SA	0.728487	0.091542	0.999345	0.00105165	18
AC137703_5.2	AACGTCCCTGAACCACAGAG	60.151	AACCGTCTCAACTGCTGCTT	60.058	144	SA	0.988712	0.104664	0.998759	0.00164318	18
AC137819_19.1	TCTAGGAGTGAGGCAAAGGC	59.574	AAGAAGCCTTGCAGCAGAAT	59.222	139	SA	0.721922	0.218786	0.998074	0.00324203	16
AC137819_19.6	TCGCTTCCTAAAGCAACGAT	59.982	TGGACTCCGATGAGATGAGA	59.291	133	SA	0.836939	0.18256	0.99874	0.00215802	18
AC137820_11.1	CTCCGAATGCCATAGAGGTG	60.615	CATCTTCCATCTGCATCAGC	59.353	111	SA	0.596318	0.314552	0.996373	0.00417351	10
AC137821_21.1	GCCTACCGACACAACATTGA	59.572	TTGGGATTTCCATCCCTTCT	60.632	101	SA	0.84577	0.104317	0.999088	0.00120399	18
AC137823_3.2	AGCTACCAATGAAACACAGGG	59.111	GGTCCAGATCATTTCCCACA	60.725	110	SA	0.876299	0.0716257	0.999743	0.000304263	18
AC137823_43.1	CATGCTGGACCAATTAGCTG	59.297	TCCCATGATTGCCTGTAGTG	59.522	120	SA	0.841724	0.154392	0.996259	0.00422505	18
AC137823_45.1	TGGGAAGAGGAAGAGTTGAGTT	59.365	AGAGCAACCTCAGCATCACA	59.577	133	SA	0.880013	0.286964	0.997381	0.00306681	18
AC137823_45.2	CATGCTGGACCAATTAGCTG	59.297	TCCCATGATTGCCTGTAGTG	59.522	120	SA	0.857344	0.235224	0.997219	0.00342377	17
AC137824_25.1	ACACAACCGGAGGTCAGATG	60.987	TGAAGGGACCTCAACAGGAG	60.229	101	NS	0.72728	0.116772	0.999392	0.00111396	18
AC137824_25.1	TTAGAGGTCCTTCTGCAAACC	58.449	AATCAGCCGACATATTCCCA	60.296	102	SA	0.758031	0.195989	0.995863	0.00445285	18
AC137824_25.6	GTTCGTGGTAAGGTGAAGGC	59.598	AACACGGAGTCATCCGAAAC	59.973	104	SA	0.621235	0.25931	0.998326	0.00177078	17
AC137825_22.1	ACCACCGAAGATTGTTATGGA	59.302	CCAACCAAAGTTTCGCACA	60.683	139	SA	0.866276	0.0760919	0.998987	0.00144711	18
AC137825_33.1	TCTGGTGAGAAGTGGGAAGTG	60.282	CCCTGGAACTTGTTCTCCC	59.49	146	SA	0.889176	0.200587	0.995968	0.00338239	17
AC137825_7.1	CAACTGAGGCTTCCAGATGA	58.957	TTATTACACGCCACACACTGC	59.67	100	SA	0.862502	0.128137	0.99827	0.0021885	17
AC137827_18.101	TGGACGATGGTTACAAGTGG	59.415	TTCTTGGATCCTCAGCCAAC	60.195	138	SA	0.842494	0.10854	0.99879	0.00217372	18
AC137827_18.161	GATCGCAGCTTGAGATTATGG	59.821	CTTCCCTATCCCTTTCCACC	59.761	147	SA	0.770116	0.103261	0.999105	0.00172685	18
AC137831_24.1	GAAGAAGCCAAGTGGAATGAG	58.923	TCTTGTTGCTTGGAATGTGG	59.691	149	SA	0.811102	0.157317	0.998211	0.002233	18
AC137831_27.1	TTCTATACCTGCAGTGTTTCTCAA	58.151	CCAGAGTTTGATTTGGTAGCAG	58.904	132	SA	0.8298	0.184661	0.998662	0.00253936	18
AC137837_3.3	ATGTGTCGGAAACTAACCCG	59.853	GGGAAATAGGTCGGAAGGAA	60.258	103	SA	0.766189	0.122205	0.999855	0.000111674	15
AC137837_3.9	AGCGTAGAAATGGCTTGCTT	59.138	TTTGCATATTCATAGAGGCGG	60.068	109	SA	0.887111	0.28794	0.996751	0.0039756	18
AC137839_19.1	GACATTGGTCCCAAGAGGAG	59.505	GCAGCATACCAGGTTGTGATT	60.015	105	SA	0.897779	0.0862235	0.99954	0.000395293	17
AC137839_19.2	AGCACAAAGGCGATTTCAAC	60.257	GATCCGTGACGTCCACTTG	60.105	132	SA	0.79159	0.0985251	0.998819	0.00330514	13
AC137986_23.1	GAAGCGGAAATACCTTGTGC	59.713	TGTTATCTTCAGTGGGCTTGG	60.118	127	SA	0.827478	0.117835	0.998946	0.0013985	17
AC137994_19.3	TGGCACAGAAACAAGTTGGA	60.278	AGTGAGCTTCAAATCGACCC	59.288	108	SA	0.653433	0.260142	0.998405	0.00235073	16
AC137995_13.1	ACGCTCATCGTTTGTTTGGT	60.559	AGACATCCATGAACGGGAAA	6.0317	139	SA	0.532838	0.19134	0.999109	0.00131137	16
AC137995_31.1	AACGGCGCTTAACTTCTTGT	59.044	GGATGCTTGGGAATTCTGTG	60.461	104	SA	0.881913	0.0822259	0.999313	0.00112991	18
AC138010_12.1	TTCGCCAGTTACAAATGCAG	59.872	GCCCAACACAGGAAGTTGAT	59.973	131	SA	0.902618	0.0839812	0.998117	0.00322372	18
AC138014_15.1	ACTCTGTTGCCGCTGTTAGA	58.677	AATTCTTGGAGCCTGCTGTC	59.434	107	SA	0.8387	0.235054	0.999267	0.000958262	17
AC138015_24.1	GTAAGTCCGATATGTGGCGG	60.352	AAACCGTTGAACACTCTGGC	60.156	106	SA	0.924058	0.129087	0.998436	0.00228216	18
AC138056_33.211	GAGCGCTGTGCTGTTTGTAG	59.812	TTCACAGGCCTTACAGACCC	60.111	147	SA	0.86918	0.144964	0.998537	0.00237932	18
AC138056_33.241	GGAGTTAAGGGTCACAACCG	59.449	CCATAGGCGTGTTCCAATCT	59.955	133	SA	0.767504	0.192938	0.998426	0.00201704	18
AC138056_33.3	GGAAGTGGGTCCTGAAAGGT	60.349	CGTGTGCTTTGTGAGGAAGA	60.025	106	SA	0.412986	0.140399	0.994903	0.00426688	10
AC138063_9.1	GAGGTCAATTAGCAAATGAGGG	59.966	ATTCATCCCTTGACGCAACT	59.556	128	SA	0.683286	0.119119	0.999024	0.0021562	18
AC138087_17.2	ACCAGCTCCTGTCTTTAGCG	59.639	GTGGCCAGGTCTTTGACATT	59.973	112	SA	0.925429	0.104388	0.999205	0.00119881	17
AC138130_21.2	AACAGAGACTGCAACAGCCA	59.622	AGCGTAAGTTCCAAGCCAGA	60.015	120	SA	0.805383	0.0966009	0.998581	0.00339738	18
AC138130_9.1	CAAATTGAGGCACTCAGCAC	59.445	TTTAGGCCAGTGTCATCCAAC	59.985	140	NS	0.879423	0.145931	0.998552	0.0016256	17
AC138130_9.2	AACAGAGACTGCAACAGCCA	59.622	AGCGTAAGTTCCAAGCCAGA	60.015	120	SA	0.818489	0.117156	0.998788	0.00283433	18
AC138130_9.4	TGGACTTCCTGGGAAAGATG	60.042	CTCCTACACGAGTCAGCGAA	59.187	150	SA	0.930841	0.153142	0.997694	0.00305185	18
AC138171_17.1	TCCCAGAAGATGCTCCCTTA	59.767	CGGGCTTACTTCAAGACCAG	59.869	131	SA	0.789577	0.199892	0.998988	0.00173938	18
AC138451_14.1	GACTGAGGAATGGCAGCATC	60.779	AAATCGAACTTCATCGCCAC	60.081	121	NS	0.668855	0.172163	0.996974	0.00393168	14
AC138451_15.1	ACTGAGGAATGGCAGCATCT	59.834	AAATCGAACTTCATCGCCAC	60.081	120	SA	0.431012	0.205889	0.997142	0.00388026	12
AC138452_10.9	CCCTGTGTCTGAACCTCCTC	59.682	TCCATTCGTGTACCAAGCTG	59.716	126	SA	0.939678	0.135413	0.998718	0.00266215	18
AC138453_8.2	CCTCCCGTACTGTCTCCTCA	60.252	ATCCATGTCAATTAAGCCCG	59.784	143	SA	0.389869	0.101175	0.997254	0.00413328	14
AC138453_8.7	GAGCTTAGTCGAGTGAAACAGGA	60.068	TCCAACTAGCCGTTCAAACA	59.317	135	SA	0.831216	0.0600619	0.99948	0.00106558	18
AC138579_14.1	TCGTGTAGCAAAGGATGCTG	60.011	GCCGAAGACTGGTTTCCATA	60.074	147	SA	0.876033	0.0908236	0.999268	0.000980382	18
AC138579_18.1	TTTGCTTCTGGCAAATAATGC	60.219	TCTTTCACGCACAATTCCTG	59.84	124	NA	0.426959	0.149952	0.993874	0.00536263	7
AC138579_20.1	ATCCATTCCATTTGGCAGAG	59.894	GCAGCAACATGACCAAAGAT	58.726	105	NA	0.251511	0.0857937	0.994444	0.00535528	7
AC138580_19.2	TGACAAAGGACAATAGCGCA	60.401	CACACAAGGCATGGTTTAAGG	60.405	114	SA	0.371959	0.235147	0.993303	0.00490639	12
AC139344_17.1	GGTGAAATTAGCGATTTGCG	60.588	GATCCTGAGCACAACAACCA	59.682	115	SA	0.858602	0.0845363	0.999507	0.000822281	18
AC139344_17.2	AGATAACAACGGTTCCGGC	59.947	TTCCCAATGGTGGTTCTGAT	60.173	150	SA	0.832587	0.124589	0.99915	0.00106556	18
AC139525_18.1	CACCACCAGGATTCACTTTG	58.98	AGCTGTGCTTGGAAACACCT	59.914	122	SA	0.87451	0.0953292	0.999751	0.000201867	18
AC139525_3.5	TGAACAGATGGAATCACTGGAG	60.111	GGTCTTCCACCTAGCACGTC	59.727	145	SA	0.790625	0.210606	0.998767	0.00247336	17
AC139525_3.6	TTCACCATGGCAAAGAATGA	60.049	GGATCAGTCCCTTCAGAACC	58.512	102	SA	0.921736	0.274925	0.997616	0.00370694	18
AC139525_3.9	GGTGAGTGAACGGTGTGAGA	59.712	CCATCTGCTTAAACCAAGGC	59.708	149	SA	0.829145	0.124304	0.998874	0.00133187	18
AC139600_14.2	GTGTTCTCAAACGCCACCA	60.716	ACAACAACCGTCTAGGGCAT	59.478	143	SA	0.800708	0.17171	0.998926	0.00146402	18
AC139600_16.1	CTCGTTTGTTGAAAGGTTGGA	60.132	TCCTTCACTAGAAGCACTAGTCTCA	58.927	104	SA	0.701463	0.217037	0.99778	0.00345186	17
AC139600_16.2	TTCCAGTCACGTTCACCAAG	59.72	CGGTGGGATAGAAAGACCAA	59.926	114	SA	0.876889	0.0700256	0.997701	0.00409682	17
AC139600_7.2	CTCGTTTGTTGAAAGGTTGGA	60.132	TCCTTCACTAGAAGCACTAGTCTCA	58.927	104	SA	0.740292	0.122057	0.999207	0.00121055	18
AC139601_40.2	AAACAGTCCAGGTTATGGCG	59.993	ATGCATGACACCGATGGTAA	59.805	142	SA	0.891618	0.0827709	0.998164	0.00324819	18
AC139601_8.1	TGGAAATTACGCCAAACCTC	59.938	TCAGCCGCCTAAATGCTAGT	60.003	116	SA	0.728167	0.120049	0.99833	0.00368809	16
AC139706_5.1	AAGGGACATTGGAGCATGAG	60.073	CTCCTTTCGGAATCCATTCTT	59.541	103	SA	0.810619	0.0917725	0.998284	0.0032617	18
AC139707_10.7	TGGAGAACTCACATGAGGAAGA	59.844	CTCCTGCCTCTTTGGAAGC	60.081	103	SA	0.88059	0.0957843	0.998691	0.00220743	18
AC139707_12.1	TGCATTTGGCAACAAGGAT	60.065	AAACGATGTTTGTCCGGC	59.502	103	SA	0.879701	0.0869782	0.999547	0.000803272	18
AC139707_14.1	GGCCTTCAACACAAGAGGAA	60.232	TGTTCGGTTGCAGGTAACAA	60.149	124	SA	0.826094	0.186129	0.999304	0.000597178	18
AC139708_15.4	TGGACTATCTCAGCAGCAACA	59.606	CCATGTCATCCCTCCAATTC	60.135	101	SA	0.649485	0.162417	0.998887	0.00136133	17
AC139708_6.1	CATTGTGACAGAGCCTGGG	60.253	TTGTCACCTTGGTAGGGCAT	60.375	149	SA	0.632205	0.19407	0.997905	0.00316929	17
AC139746_15.11	TCTCCTGCTGGCAAACTACA	59.591	AGGTCGAAGAATTTCCCGTT	59.94	118	NS	0.516873	0.203693	0.997492	0.00279506	16
AC139746_15.111	GCTCCTATGAGACCAAGCCA	60.362	ACCTCAGCGGGTCTAAGTGA	59.867	137	SA	0.666431	0.0775245	0.999142	0.00138008	16
AC139853_17.1	AGTGTTGTCGGGAGAAACCA	60.545	CAATTACATCGAGCGCAGAA	59.976	100	SA	0.584332	0.181793	0.997314	0.00331138	17
AC140023_13.211	GCAAAGGTCTGGCAACAAAT	60.118	CCATGTCTCTTCACAGGTGC	59.261	121	SA	0.947071	0.149662	0.998884	0.00322352	18
AC140023_13.251	AGGCGGAGTAGGGTCTCAAT	60.096	TGACTCATCGTCAGGCATTC	59.794	120	SA	0.872636	0.0861538	0.999427	0.00106104	18
AC140025_15.2	TCAGGCATTCCCTTCAAAGT	59.67	CGTGAAAGTGAAGCGACCTA	59.072	104	SA	0.849759	0.150762	0.997514	0.00335	18
AC140025_7.131	GGCCAACATGGTGAGAAAC	58.921	ACAAACCTCAAGATGACCGC	60.119	120	SA	0.861382	0.0817074	0.999565	0.000507233	18
AC140025_7.141	GAACAAGGCGAGGATCAGTC	59.81	GGGAAGCTATGGTCATTCCA	59.894	113	SA	0.837527	0.145842	0.99962	0.000495895	18
AC140027_16.1	AAAGACCAAAGAAGCAGTCCC	59.743	AAAGATCCTAGCACGAGCCC	60.733	122	SA	0.883515	0.115228	0.999111	0.00134924	18
AC140027_18.1	ATGCAAATTCAAACTCAGGGA	59.56	CTTCCCACCCACTGTACCAC	60.275	125	SA	0.854527	0.113484	0.999284	0.000625397	18
AC140030_36.2	AGCAGCAACAACATTAGGCA	59.493	GAATTGCATCTGAAGGAGGG	59.629	110	SA	0.835062	0.0990426	0.999505	0.000665957	18
AC140030_6.1	TGATGACCCAAGTGAAGCTG	59.831	GACGTTCCAACCGAGTGATT	59.973	144	SA	0.863775	0.0918208	0.999283	0.000734647	18
AC140030_6.181	GTGCAAGCTCTGAACTCCCT	59.604	AGGGCATGGCTTTGATGTAG	60.096	101	SA	0.864377	0.109471	0.999454	0.00119126	18
AC140030_6.2	TCAAGTGACAAGCAAGCACC	60.032	ACTTGGCCTATCCCAGCTTC	60.599	123	SA	0.787415	0.148712	0.998446	0.00177509	17
AC140030_6.8	CATGGGTGGAAATCAATCATC	60.006	CCTCCCTCACATTGCTTCTT	59.284	141	SA	0.551583	0.355285	0.99458	0.00542754	11
AC140030_9.2	TCATGGGTGGAAATCAATCA	59.707	TCACGAGGGTTTCTTCTTCC	59.259	120	SA	0.476484	0.184821	0.995185	0.00595435	10
AC140031_3.1	TGTGTTGCAATCAAAGACCC	59.547	GCCTAGTGCGTTAGAGGCAT	59.504	129	SA	0.824089	0.204957	0.998497	0.00337837	16
AC140031_7.1	GTTAGCATCTTGGCTTTGGC	59.851	CTTTAACAAGCGCAGGGTCT	59.517	142	SA	0.80414	0.174245	0.998936	0.0022274	16
AC140034_1.2	CGTAGGGATGGAGACAATGAG	59.559	AATGTAGCTGGTGGTGGCAT	60.406	113	SA	0.884753	0.092903	0.99909	0.00211161	18
AC140034_14.101	CGCTGGGTTTCAGACTTCAT	60.255	GGTATGCCCGAGCTATGTTG	60.49	123	SA	0.834377	0.106292	0.999306	0.000833281	17
AC140034_14.11	GATGATGGAGCATTGTCGC	60.186	CCTTGAAACCTCGTCCACAC	60.545	100	SA	0.850842	0.164882	0.998275	0.00238552	18
AC140034_14.111	AATTTGGGACATGGCAAGAG	59.933	TCGTATAGTGCATGAGGGCA	60.243	127	SA	0.818514	0.148763	0.998777	0.00190025	17
AC140035_9.7	ACCGCTGGACGATGTTAGAA	60.657	TCCAGCAATGAACTCGTCTG	59.984	116	SA	0.83476	0.144359	0.998728	0.00253118	18
AC140544_11.1	GAAGAGCTCCGAGAGGTGAA	59.679	ACCCATTCACTCATTCCATGT	59.13	145	SA	0.734578	0.221888	0.997524	0.00468853	12
AC140544_12.1	ACATGGAATGAGTGAATGGGT	59.13	TGGAGGCAATAGAGTTGCATT	59.722	139	SA	0.510617	0.256255	0.997257	0.00326447	12
AC140544_19.1	AACCCTTTCGCTGAAGGAAC	60.61	GATATCAGCATCCGCATCAA	59.609	120	SA	0.829832	0.0784415	0.999369	0.00106831	18
AC140544_19.6	GCTGGACTTGAGAGGTGTGG	60.861	TGATGACCACCTGTTGCCTA	60.112	144	SA	0.502044	0.179601	0.99659	0.00472781	18
AC140544_19_1	GGCTGATCCCAACCTAACCT	60.328	GATATCAGCATCCGCATCAA	59.609	100	SA	0.836318	0.242707	0.996084	0.00454091	18
AC140544_6.1	AAGCTGGACTTGAGAGGTGTG	59.509	TGATGACCACCTGTTGCCTA	60.112	146	SA	0.779129	0.119256	0.998944	0.00143387	18
AC140544_6.2	GCTGGACTTGAGAGGTGTGG	60.861	TGATGACCACCTGTTGCCTA	60.112	144	SA	0.65315	0.211705	0.999046	0.00169565	18
AC140545_26.1	CTCCTAGGCAGCATGCAAAT	60.374	CTGATGTTTCGTGAGCTTGC	59.596	117	SA	0.614153	0.217069	0.997574	0.00313936	14
AC140545_26.2	CATTGCAGACCGAAGTTTCA	59.84	TAGCTTGTCTTGTGCAAGGG	59.072	125	SA	0.761174	0.174519	0.998769	0.00166884	17
AC140546_10.8	ATGCCACCGATAAGCACTTT	59.597	TACACCACCAATGACCCAGA	59.806	147	SA	0.868113	0.20844	0.997963	0.00315573	18
AC140547.18.24	AAACCCAGTTCGTCGTTCTC	59.187	GGAGAATCAACACCGCATCT	60.081	101	SA	0.840803	0.0585889	0.999284	0.0010115	18
AC140547_18.8	TTCTCTTTATGAATGGGCGG	60.031	GCACACGAAGAATTGGCAC	60.265	143	SA	0.634172	0.199781	0.998801	0.00233055	14
AC140549_11.221	CAAAGGTTGACCGCACAGTA	59.758	AGGCCTACCTAGAGCCGAAG	59.998	104	SA	0.601187	0.196892	0.997775	0.00392274	9
AC140549_11.241	TAGTGCGCTGAAGCACTCC	60.303	CGACCACCATATAATTGACCC	59.033	102	SA	0.714611	0.167079	0.998232	0.00269848	17
AC140550_31.2	TTATGAAGTACTGGGCCGCT	59.73	TTCAACTGACCACCCTTTCC	59.943	127	NA	0.480515	0.275734	0.995721	0.00548977	5
AC140551_13.2	AGAGGGCGCAGAGAACTACC	60.923	AATAGGTGCTTTCCGACCAA	59.569	131	SA	0.838385	0.139554	0.999048	0.00133085	18
AC140551_53.1	AAGGCAAGTTGTTCTGGGTG	60.149	ATGGCATGAGATGCAGTGG	60.669	141	SA	0.461204	0.189715	0.994866	0.0049056	7
AC140551_7.121	CTGCACAAAGGTTCACATGC	60.31	CCACAGAGCTCACCCTCAAT	60.261	126	SA	0.447153	0.218153	0.993372	0.00550293	9
AC140551_7.131	CTTATTGGTCGGAAAGCACC	59.569	CACGACCTGCTCTTCCATTT	60.255	115	SA	0.501916	0.243048	0.994525	0.00480483	12
AC140551_7.8	CAAAGCCCATGTCAATGCTA	59.688	TCGCATCCTCCTCACCTAGA	60.903	113	SA	0.543365	0.137734	0.998638	0.00332922	17
AC140671_10.4	GGAGGTTCCCGTTGAAGAA	60.035	TGTCATCTCCTCTTCATGGCT	59.818	139	SA	0.75772	0.213202	0.999044	0.0023305	17
AC140671_11.1	TACCACAAGCTCAGCCAACA	60.449	TACAGCAGAAGCACCACCAC	59.905	148	SA	0.851916	0.16129	0.998481	0.0022969	18
AC140671_4.2	TGATCTTCACACCAAGCATGA	60.256	TGGCCATCATTCGAAACAC	60.474	132	SA	0.657738	0.23005	0.996574	0.00476385	14
AC140671_6.2	GACAGGACAAGCTTTGGGTG	60.69	AGCCGGGATATTCAGATCG	60.006	139	SA	0.894536	0.0725112	0.998859	0.00264022	18
AC140720_21.4	GCAGCAGATGGTGACAAGTG	60.473	AATCTTTGGACCTCGCTTCC	60.578	128	SA	0.871961	0.0837543	0.999269	0.00119643	18
AC140720_5.1	CCCTGACAATTTCTGGTGGA	60.892	TCTCCCAACCTTGATACTTGTTCT	60.391	106	SA	0.902072	0.129949	0.999225	0.000632348	18
AC140721_12.1	GGGAATGCATCTAACGCACTA	60.11	CTAGGGTGGATGTGAGGTGG	60.377	140	SA	0.82912	0.0968564	0.999835	0.000222789	16
AC140721_13.1	GGCATCCTCTATTGCCTTTG	59.668	TTAACAAGCGCAGGGTCTTT	59.883	123	SA	0.764253	0.213818	0.999096	0.00089727	14
AC140721_14.1	CTTGCCTTTGCTTATGACCC	59.708	TTCAGCTTTAACAAGTGCGG	59.108	120	SA	0.894112	0.285883	0.999086	0.00100536	18
AC140722_11.4	TCAAGTGGAACATCTTCAGGC	60.248	TCGCGGTTCGATATCATTCT	60.574	110	SA	1.00439	0.212412	0.996312	0.00288582	17
AC140722_11.9	GGAGGTCACAACTACGGGAA	59.966	CCCTTGGAAGGACTTTAGCA	59.308	149	SA	0.795036	0.175198	0.999032	0.00148748	18
AC140774_7.1	AGGATACGCATGTGCAAACC	60.925	AATCTTTGTGCCAGGAGCAG	60.397	138	SA	0.918977	0.202511	0.999712	0.000255866	18
AC140774_7.21	TGAGGTCATACCGGTTGTTG	59.415	ACATCCGTAAAGCGAGGTTG	60.132	144	SA	0.8459	0.176298	0.997834	0.00311693	18
AC140774_7.211	ACACCCTCTCTCAATGGTGG	59.962	TTAAGGGCAGGAGGAGCC	60.295	141	SA	0.913304	0.115251	0.998109	0.00335976	18
AC140774_7.4	AGCGAGTTTGAGAGGGAGGT	60.393	TCTCCTCATACTGCCGACAA	59.394	101	SA	0.864666	0.193954	0.997732	0.00336023	18
AC140849_4.1	AACTTGATTCTGCTAATGCCG	59.375	AGATTGATGAAACGAAGCCG	60.214	113	SA	0.868336	0.189059	0.999042	0.00215259	18
AC140849_8.1	ATCATATTTGTTCCCAGCGG	59.784	TTCCTTGGCCTCGTTGTAGT	59.734	141	SA	0.693035	0.233442	0.997258	0.0045524	12
AC140850_20.3	AAGGCCTACATTGCTTGGG	60.081	GAGTCGGAGTCGGATAAGGTT	59.59	137	SA	0.912545	0.0571799	0.999527	0.00059191	18
AC140850_33.2	CCGTGTCCATCTCTTTGGTT	59.966	TCTTGTCATTGTGCTTTGGC	59.847	132	NA	0.408097	0.188704	0.994141	0.00510645	12
AC140915_20.1	ACCACAGTGATGAAGCGGT	59.117	TTGCTGCACCTTTCAGATCA	60.539	123	SA	0.82852	0.136974	0.999175	0.00152799	18
AC140915_53.2	ACCTCCCTGGTAACCCAGAC	60.23	TTGAAACCCTTTGTTGCAGA	59.293	107	SA	0.853346	0.167832	0.999205	0.000587089	18
AC140915_6.2	TCCATCTCAAACACCTCCGT	60.51	TTCATTAGCAACTGCCATGC	59.839	130	SA	0.601924	0.0789205	0.998851	0.00138963	18
AC140915_6.6	TGGTAACCCAGACCCTGATG	60.769	TTGAAACCCTTTGTTGCAGA	59.293	100	SA	0.903238	0.262541	0.99823	0.00215654	18
AC140916_1.1	TGCAAAGTTACCTGTGTGGACT	59.702	CAACTGCAATGGTTGAGGAA	59.691	132	SA	0.954316	0.134567	0.998669	0.00238871	18
AC140916_17.121	AGGTTCAGTGTTTCGGATGC	60.119	CAAGTGGCAGGCATAGCTT	59.039	103	SA	0.821452	0.131408	0.998922	0.00221415	18
AC140916_17.181	TACTCAAACGGAGATTCGGC	60.214	GCAACCAGAGCCATAACAGG	60.657	101	SA	0.814779	0.201623	0.999232	0.00121168	18
AC141107.5.51	TACGATGGTTGGGTGTTTGA	59.816	CAGAAGTTCGGGAATTGGAA	60.044	124	SA	0.847865	0.128302	0.998188	0.00301073	18
AC141107.5.61	CATCGTCAACCTTGTTGTGC	60.16	CCAAACGGCTATGAAGCAAT	60.096	140	SA	0.770964	0.111808	0.99893	0.00234927	18
AC141107_49.2	CGAGGAGGGACAACATTCAT	59.927	CAGCATGGGAGCTACAAACA	59.864	149	SA	0.835443	0.180471	0.999494	0.000416155	18
AC141107_50.2	ATGGGTTGCAGAAGAGGATG	60.073	TTGCCATATACTCCCATGTCC	59.659	111	SA	0.795458	0.185208	0.997809	0.00270557	18
AC141108_3.8	CGGATTCAGAAGTGATTGCTC	59.828	TGTCCTCGTCGATGTAGCTG	60.008	121	SA	0.830365	0.105241	0.999013	0.00174185	18
AC141108_9.2	GGTGGAAGGAAGTGCAAGAA	60.232	GCCCAAATAAACCATGAGGA	59.762	113	SA	0.782394	0.154665	0.998898	0.0022297	18
AC141109_21.1	GCTCAAGAAGCGATGCAAAT	60.499	ATCTGCCTCACCAACTCAGG	60.261	104	SA	0.622355	0.289651	0.995829	0.00509726	12
AC141110_7.8	TTGTGTGCGTTGGTCAAGAT	60.16	ACCTTTACGCTTGAGTTCGG	59.378	122	SA	0.921425	0.0695137	0.999056	0.00144588	18
AC141112_7.2	TAACACGCCAAAGGTTCAAA	59.202	CTGCTAGAGTCCGTGTGCAG	59.794	144	SA	0.843391	0.215943	0.998654	0.00162204	18
AC141113_5.1	TGTGAGAGAGCTTCAATGTTGG	60.431	ACCTTATGTAGAGGGCAAGCA	58.871	105	SA	0.815954	0.0560234	0.998639	0.00330115	17
AC141113_5.2	TGGATGTGTTGGATGATGGT	59.611	TCTTCAGCTAAGCGCTCCAC	60.817	139	NS	0.76374	0.188	0.997524	0.00406664	17
AC141114_14.151	GGCTTCTCACCAAGAACTCC	58.868	ATTGAGCGTCGTCATTGCTA	59.449	127	SA	0.897415	0.12475	0.999356	0.000764393	18
AC141114_14.191	TCCGAACTCTTCTAACGGGA	59.807	CTTGAGGCTCGTTCTTCACA	59.161	149	SA	0.871162	0.216811	0.997215	0.00402853	18
AC141115_22.4	AGCAGAAGATGCCCTTTCAC	59.434	CTTCCAGCCTCTCTATTGCG	60.11	128	SA	0.872949	0.0832184	0.999008	0.00206711	18
AC141115_22.6	CTACAGGATGGCTTGGGAAA	60.066	CGATACCAATTTCTGCTCCA	58.721	110	SA	0.819371	0.140856	0.999266	0.000868451	18
AC141323_7.141	CTCCTATCCTCCCTTCCGTC	60.03	TTTCCAAACCGCATAGCATT	60.456	112	SA	0.640299	0.17516	0.997937	0.00322907	16
AC141323_7.171	CGTGAATATGACGACGGAGA	59.673	GTGTGATTGTCGATGCCAGT	59.557	128	SA	0.844401	0.136919	0.99923	0.00163068	18
AC141436_15.1	ATGTTGCTCATCGTGTGGAG	59.707	GGCAAGCTAGAGTCCCTTGA	59.574	112	SA	0.632563	0.235646	0.996487	0.00504228	13
AC141864_14.2	GCAGCAGCAAGCATCAGTAG	59.918	CTGGGCAGTGATTTGTTGG	60.096	142	SA	0.854728	0.177144	0.999235	0.000999077	18
AC141864_5.1	GCAGCAGCAAGCATCAGTAG	59.918	AAGCTGGGCAGTGATTTGTT	59.74	145	SA	0.781669	0.126877	0.999458	0.000897347	18
AC141922_19.1	AGGGATTCCAGGTGGGATAG	60.147	TGAGTAGCGGGAGCTTTGTT	60.015	114	SA	0.873442	0.160342	0.999053	0.00093775	18
AC141922_19.9	GTTGTGGTTGATGGGAAACC	60.073	GGAATAACCCTGTGCTGGAA	59.933	145	SA	0.825489	0.10123	0.999431	0.000417385	18
AC141923_27.1	GCGCCGTTAAGTTTACCAGA	60.264	TCAATACGGCCACGTCATAA	59.953	114	SA	0.860129	0.1671	0.998597	0.00245046	18
AC141923_27.2	TGTGGAGTTAAGGCATGTGG	59.566	GGTCGAACATCTTTCGGTCT	59.141	142	SA	0.75385	0.219282	0.998696	0.00321819	16
AC141923_27.3	CAATCTGCTGCTCGTTCAAA	60.134	CCTGTCGTGTCTCGCTGATA	60.008	131	SA	0.873615	0.110206	0.998923	0.00270143	18
AC141923_27.5	AAATTCTGTTCTGCCGTTGG	60.11	TTCATGGCAATCCCAGTCTT	60.461	132	SA	0.763998	0.173057	0.997298	0.0039672	18
AC142143_10.2	TGGAACTAGCAATGAAAGTCCTCT	60.636	GGTAAACCCGGCAGTTCAT	59.805	138	SA	0.83879	0.121209	0.9995	0.000622874	18
AC142143_28.2	GCGTGTAACTGTCACCGAAA	59.764	GATGGTAACCGGTCGGAGT	59.794	142	SA	0.921864	0.110321	0.999043	0.00146833	18
AC142143_28.9	GGGTGGAATCAATGAACTGC	60.326	TTTGGGCACATCAAACAGAA	60.088	109	SA	0.904818	0.110166	0.999165	0.00108085	17
AC142143_3.2	CGCTGGAATTGAAGGGAC	59.166	AAAGGGAGTCGGCTGAGG	60.34	148	SA	0.762681	0.25493	0.998539	0.00220829	13
AC142143_8.2	AGGAGTGTGAGGATGACAAGG	59.164	CAACAATTTCTTCCCGCAAC	60.481	148	SA	0.81913	0.149495	0.998709	0.00201757	18
AC142224_3.9	CTCCGTATGCAAGTTTGGCT	60.27	CGTTGTGAAACCTGGGAGAT	59.966	144	SA	0.791775	0.129982	0.998992	0.0017164	18
AC142224_7.2	CATTGAATCTTCACCCACCC	60.173	AGGGTTACTGTTTATAGCATCTAAAGG	58.813	100	SA	0.8688	0.0807683	0.999464	0.00141368	18
AC142396_25.1	CCACGGAACTATAAGGCGTC	59.592	TGCTACCACGTTCAAGCATT	59.347	107	SA	0.550237	0.245938	0.997676	0.00356802	10
AC142498_21.1	CGACGATCGACCAGAATTG	60.209	TTTGATTCTGCCACCAACAC	59.547	103	SA	0.862378	0.173952	0.996323	0.0044504	18
AC142526_5.1	TGAAGGCAGGGAGTGTACCTA	59.743	CATCATGGCAAGACAACGAG	60.263	125	SA	0.927122	0.138656	0.998572	0.00263179	17
AC143338_28.1	TTGGTGCTTCCACCTCATTT	60.495	TGAGTGAGTCAGCTGCTTGG	60.333	124	SA	0.741435	0.155024	0.998027	0.00326909	18
AC143339_12.1	CTGATTCCAGCAAGGTCTCC	59.803	CCTCGATATCACGCTTTCTCTT	59.877	106	SA	0.863283	0.123501	0.99955	0.00046009	18
AC143340_38.2	CCTCCTCTTCCTCCACCTTC	60.186	CACCGTAATCCTCCTCCTCA	60.065	108	SA	0.660442	0.227891	0.999366	0.000935912	13
AC143340_4.6	TACGGTGACCTCCTGTGTGA	60.154	CAATCGGAACTCGAACAACA	59.691	127	SA	0.843936	0.113849	0.998305	0.00311741	18
AC143340_4.7	GTGTGAGCGATGTGGATCTG	60.279	GGAACTCTAGCCAGAATCGGT	59.727	108	SA	0.765325	0.105345	0.998476	0.00232481	16
AC143341_8.151	TTGCTCCAACTCCAGAGGAT	59.803	TCTGGTTTCTTCCGACAACA	59.262	135	SA	0.871368	0.10473	0.998518	0.00155594	18
AC143341_8.181	TGAGTGTTAATTGGGAGGCA	59.123	AGGTGGTCATTCGGGTCATA	60.195	100	SA	0.72549	0.119914	0.999256	0.000764257	18
AC143341_8.2	GCATGCATCCAGGTCCTATT	59.923	CTATAAGCTTCGCACCTGCC	60.003	142	SA	0.895145	0.0857265	0.999398	0.00117891	18
AC143341_8.8	GGGCATGGATCACAGTACAGA	60.94	TTGAGAGGCTTTGCTCTTGG	60.647	137	SA	0.801458	0.126309	0.998346	0.00279622	18
AC144342_25.6	CGGTGGACGGATCAGTTAGT	59.989	GGAAGGAGGCCAAGTTTGTT	60.476	138	SA	0.874054	0.0968309	0.999564	0.000379552	18
AC144343_8.2	CGCAGCAGCTATTTCTAGGC	60.272	TGCTGTGCTGGCTACTTCAT	59.621	103	SA	0.869386	0.104398	0.999119	0.00137418	18
AC144375_13.1	AAGTCTGATCCATCGAAGCC	59.243	AGGAGCCTTGTCCACAGAGA	59.986	123	SA	0.56601	0.257516	0.99515	0.00551844	10
AC144375_14.1	TTGACTGAGGACACTTTGCG	60.025	AGCATCTTCGGCTTCATTGT	59.843	150	SA	0.838917	0.157901	0.997865	0.0028974	17
AC144389_22.1	TTCTTCGGTGTAGGTGGAGC	60.255	AGACTCAGCGCAAAGGCTAA	60.292	101	SA	0.814647	0.212788	0.997395	0.00369038	18
AC144389_46.2	TCGGGAGCTGGAGTAAGAAA	59.948	GGTAATTCAGGATCGGGTCA	59.75	124	SA	0.870653	0.400934	0.998626	0.00290093	18
AC144431_11.2	TCAAATCCCATCAGGGAGAA	60.395	AACCGCCATACGGAATATCA	60.175	100	SA	0.468125	0.106323	0.997599	0.00370181	14
AC144431_11.5	CGCTGCTATCTTTCGATGCT	60.647	TCTCCTTCAAAGTGTGGCAA	59.415	143	SA	0.821895	0.516349	0.998635	0.00184644	18
AC144431_11.8	CATGCCAGGATCCATTAACC	60.155	CACTGAGTCCTCCTCCTGCT	5.9579	122	SA	0.761717	0.12787	0.999365	0.00105429	18
AC144431_26.2	AAACGTTGGAACAAGTTGGG	59.869	AGCATTTGTTTGGAAGTGGG	59.971	148	SA	0.75704	0.150814	0.998698	0.00251367	18
AC144431_53.2	CATGCCAGGATCCATTAACC	60.155	CACTGAGTCCTCCTCCTGCT	5.9579	122	SA	0.828409	0.0904645	0.999724	0.000290773	18
AC144459_8.2	AGTGGGAAGTGTTTGGCATC	59.973	CCATACGACAGGTTGTTGTCC	60.284	100	SA	0.749933	0.067865	0.99897	0.00297067	18
AC144477_16.9	TGCTCAATATGGTCAGACGG	59.673	AACCTTTGTAAGCAGCCCAA	59.747	116	SA	0.929629	0.141728	0.999377	0.000646115	18
AC144478_20.1	TTCATGATGTTCCTGGTGGA	59.893	CATTTGGAGATGCTCTGCTG	59.547	125	SA	0.609527	0.139351	0.998863	0.00145908	18
AC144478_20.6	TGTATCCGTCACCATTCCCT	60.195	TGAAGCCCTCTATCCGTGTC	60.218	136	SA	0.542475	0.269457	0.997645	0.00374718	13
AC144481.19	GCACCCTTTGTGGTGCATA	60.533	ATTGCATAGGGCCACTGTTT	59.457	139	NA	0.243416	0.0345406	0.993402	0.00758746	2
AC144481_161	ATTTGGCCATCCAGATGTTT	59.249	CATTAAGCTCGCGCAATTC	59.558	122	SA	0.454527	0.275865	0.996256	0.00319032	9
AC144483_10.1	CGAGGTCTACGCACAAATGA	59.864	AGAATTCGGTAGGTTGACGG	59.052	107	SA	0.916009	0.0824215	0.999392	0.000745253	18
AC144483_26.1	GGTTAAGGAACTTGAAACTGCAC	59.231	CAGGAATAACTGAAGGCCGA	60.206	139	SA	0.742169	0.199132	0.99922	0.00138358	11
AC144483_4.2	AATGGGTCATCACCTGGTTC	59.636	CATTGGGTTAACAACTCTTGGA	58.994	123	SA	0.861197	0.11447	0.998873	0.00221664	18
AC144483_9.1	CGAGGTCTACGCACAAATGA	59.864	AGAATTCGGTAGGTTGACGG	59.052	107	SA	0.85979	0.0920653	0.998381	0.00214673	18
AC144502_5.111	AAGCATGTCGGGAGAAGTTG	60.255	GATGGCAGCCTTGTCTGTTT	60.263	107	SA	0.940037	0.135099	0.998539	0.00233859	17
AC144502_5.171	CACCAAGTTGCAGTCCAAGA	59.873	ACCACCACCGTTAATCCCTT	60.476	131	SA	0.839882	0.0968529	0.999494	0.000676035	18
AC144502_5.3	GCAGCCTCAGTTGTCTTTCC	59.997	ACTTCCGGCCTTTCCATAGT	59.962	150	SA	0.787576	0.265151	0.999421	0.000889523	18
AC144515_14.1	TGCTGTCAAAGGTGATTGGA	60.24	ATCGAGGAAAGACGACGATG	60.218	144	SA	0.872812	0.138131	0.99889	0.00172571	18
AC144515_14.2	TCGATGTGGATTGACGTTGT	59.967	CACCACTGGATTTGCCTTCT	60.111	112	NS	1.00318	0.17052	0.997953	0.00187341	18
AC144515_44.2	TGCTGTCAAAGGTGATTGGA	60.24	ATCGAGGAAAGACGACGATG	60.218	144	SA	0.803123	0.153596	0.998379	0.00207606	18
AC144516_5.1	GAGTCCTCCGGGTTATCCTC	59.896	ACAGTGAGTTTGAGGTGGGC	60.159	121	SA	0.811935	0.180812	0.998228	0.00218475	18
AC144517_41.2	GGGTAGGATCCCAACTAGAGC	59.071	ACCAAACCTTAGAGGCCACC	60.361	143	SA	0.83878	0.219954	0.998724	0.00269254	18
AC144517_7.1	TCAGGCATGTCGTTGTCATA	58.649	CGCCATCAAATGGGATAACT	59.784	115	SA	0.549938	0.158359	0.997519	0.00381608	17
AC144517_7.2	TGAACGGAGAAGATCTGCAA	59.522	GGTGTCGATGTCTCGCATAA	59.679	125	SA	0.80546	0.118457	0.998347	0.0029645	18
AC144517_7.8	CAAGCCCGAGTAGGAATCAG	59.83	CCAGCACCAATCAGTTCAAA	59.691	136	SA	0.838566	0.0870648	0.999186	0.00219563	18
AC144538_22.1	TTCCCTAGAAGTCGGTTCCA	59.665	ACGGCTGCCTCATAGAGAGA	60.119	150	SA	0.72193	0.142813	0.998207	0.00374562	18
AC144538_22.2	ACGAGAACAAAGCCCTTTCC	60.61	TGTGCTGAGACAAAGCTTCA	58.276	129	SA	0.486172	0.177261	0.997973	0.00262921	15
AC144538_22.3	CGAATTGTGTCCGTTGAGC	60.256	ATTACCTCCATGTTGTCGCC	59.82	114	SA	0.513265	0.220378	0.996658	0.0040127	14
AC144538_22.6	AATTTGAGAACGGTTTGCGT	59.615	TCATCATGTTTGCACTCAGC	58.352	124	SA	0.667373	0.273042	0.996731	0.00483069	12
AC144538_22.7	ACATCAGAAGACCTGCACCC	60.12	TGAGCGTCCCTGGAAACTAC	60.255	134	SA	0.834105	0.11545	0.998986	0.00131593	18
AC144538_23.1	CGACCCTTCCTAGCTACTGC	59.101	AAGAGCGCGACCTTTCATAA	59.982	120	SA	0.756139	0.191699	0.998735	0.00147648	17
AC144538_23.4	ACGAGAACAAAGCCCTTTCC	60.61	TGTGCTGAGACAAAGCTTCA	58.276	129	SA	0.801738	0.115097	0.99828	0.00285194	18
AC144538_23.9	CATAGCGAGTGTGACCCAAA	59.716	CTTCAGCATTAGCACCAGCA	60.157	127	SA	0.376664	0.192516	0.99686	0.00308461	10
AC144538_8.2	CCCAAATGAACCAGTCACCT	59.82	AATCCGTATCCATCACCCTG	59.629	120	SA	0.908195	0.11842	0.999099	0.00168041	18
AC144539_7.1	CTCCCGACACTTTCTCCAAC	59.697	GAGGAATCAAAGCCACCAAA	60.051	115	SA	0.918765	0.126233	0.999386	0.000833279	18
AC144539_7.9	ACCGTTGCGGTTTACTCTCA	60.689	CTTCAGTCTCGGCTACGACC	60.012	124	SA	0.708878	0.110461	0.999007	0.0013703	16
AC144541_12.8	GAAACCCGTCTTCCAAGTCA	60.088	GCAGTTTGGTGGTACGCTCT	60.321	110	SA	0.603935	0.247333	0.998482	0.00153347	18
AC144563_5.2	AGGCTAGTAAAGCCCTTGTCG	59.92	TTATTATGGCCTGCCAAACG	60.821	127	SA	0.903217	0.193738	0.998289	0.00122057	18
AC144564_12.111	TGAGAATTTGACAAGCCGTC	58.85	AAATCAATCCAACTTGTGCATC	58.955	107	SA	0.640801	0.116304	0.999333	0.000827601	18
AC144564_12.151	TTGGAGTAAGGCGTAGGGAA	59.702	GCCTCAGCTGGAGACTGATT	59.56	102	SA	0.573023	0.0943439	0.998769	0.00187161	18
AC144564_12.261	TTAGCCAACCGTAACGAACC	59.996	TCGATTGATTGAGGAAGCGT	60.744	144	SA	0.992453	0.174801	0.99637	0.00454244	15
AC144564_12.281	TTCGTAACGGAGCTTGAACA	59.464	TTTCTTAGCGGAACCACCAC	60.11	102	SA	0.852516	0.177696	0.999005	0.00170648	18
AC144591_8.241	CACGTGACTGCTTCCTCTCA	60.178	CCTTTAATTGGGTACCATCCC	59.429	109	SA	0.736441	0.071992	0.999505	0.000435448	18
AC144591_8.291	TCTGAAATTCGTGAGCCAAG	58.999	GCCAAATTAGGGAAATTGAGG	59.795	140	SA	0.802474	0.165584	0.997037	0.0038615	18
AC144591_8.8	GGATGGAAATACTGGGATGG	59.055	GTCTTCCGGACTGGCTACCT	60.649	109	SA	0.394622	0.25608	0.995655	0.00403127	7
AC144592_12.2	ACAGCATCAAGAACGTGTGAA	59.354	TTTCCCAAGCCATCCTGTAG	60.066	124	SA	0.740499	0.165619	0.995737	0.00443655	17
AC144592_24.3	GAGGCTGAGGTGAAACCAAG	59.844	ACCATCAGCATGTTCAGCAA	60.272	147	SA	0.877665	0.0928039	0.999398	0.000656421	18
AC144592_26.1	CAGCATCAAGAACGTGTGAA	58.409	TTTCCCAAGCCATCCTGTAG	60.066	123	SA	0.797046	0.132146	0.99885	0.00152529	18
AC144592_26.451	ATCTGGCAAGGAAGCAGAAG	59.574	CAAGGCAATCAGCAATGAAA	59.809	123	SA	0.797131	0.136274	0.999003	0.00224468	18
AC144592_26.481	GAGGCTGAGGTGAAACCAAG	59.844	ACCATCAGCATGTTCAGCAA	60.272	147	SA	0.813066	0.126515	0.999193	0.00114433	18
AC144618_13.1	AGTCGTGTGAGGTAAACGGC	60.179	AGCAAGGACCAAGCTGGTAA	59.875	127	SA	0.713766	0.159633	0.998495	0.00270933	17
AC144618_21.1	AGTCGTTGTCCATCAGGAGG	60.112	TTACGGTATATTGGCCTGGG	59.677	138	SA	0.562415	0.182225	0.997154	0.00371413	18
AC144619_3.1	GCACAAGAGCGCATATTAAGG	59.888	TCTTTCCACCAGCCTCGTAA	60.766	137	SA	0.565122	0.259538	0.997038	0.00386699	8
AC144644_3.9	AGTCGCTTGAAAGGCAGCTA	60.292	GCATATGTTCCTTGCGTTGA	59.694	105	SA	0.861625	0.119377	0.999286	0.000945619	18
AC144645_17.6	AGCCGCCTCCTCTGACTATT	60.37	TGCTGTGATGATTCGGTGAT	60.08	127	SA	0.866981	0.107184	0.999207	0.00093149	18
AC144645_17.8	AAGGTGCTTGGTCTCGTGAA	60.833	CACCGCTTTAAACCTGCATT	60.131	106	SA	0.859662	0.173998	0.999469	0.000499431	16
AC144720_12.1	ACCGGCATCCATACAACATT	60.081	CCTTCAGATGACCCACTGCT	60.261	102	SA	0.905374	0.0641968	0.999014	0.00209403	18
AC144720_17.1	ATTTGCCATTCAGACTATCCG	59.057	TGCCAGATCTATCAGAGCCA	59.502	135	SA	0.851166	0.142093	0.998551	0.00224296	18
AC144724_8.1	GGAAATAAGGCATCCGAACA	59.901	TCCAGAGCACAAGTGGATCTT	59.859	115	SA	0.696272	0.185135	0.999305	0.000894809	17
AC144724_8.3	TGCCGCTTAGGAAGATTTGT	59.845	CCATGAACATTTGCTGGATG	59.924	127	SA	0.842527	0.145699	0.99836	0.00255471	18
AC144726_6.1	ACATGGGAGAAGATTTGGGA	59.336	CATGACTTGGTTTCTGCGTG	60.301	107	SA	0.812836	0.233646	0.998054	0.0035502	17
AC144726_6.3	AGAGCTTCAATGTTGGTGTCC	59.201	TTCAGCTTCATCAACCCACA	60.24	145	NS	0.721509	0.113887	0.99858	0.00247856	18
AC144727_2.1	TAGAGACTCCGAGGGTTTCG	59.425	CCAGAAGCTTTGTGATCCTTG	59.861	126	SA	0.895766	0.101948	0.999131	0.000749822	18
AC144728_11.2	TGTGGGAGGAACTTTGCTGT	60.69	TGCCATTTGATGTTGCACTC	60.675	116	SA	0.922565	0.212306	0.997696	0.00214407	17
AC144729_15.1	TACTTTCGCTCCGATGAGTG	59.024	TCTTCCCTTTGTTCCTCTGG	59.255	107	SA	0.772097	0.175167	0.998508	0.00196244	17
AC144729_29.2	GTTGAGTCTCGGTACCCGTT	59.065	TGCGTCATCATCTTCCGTTA	60.22	109	SA	0.78993	0.121367	0.99867	0.00184506	17
AC144729_29.7	TTCCTCGTCCTTCTGGTTTC	59.259	GCACCATTTCTTGATGAGGG	60.461	147	SA	0.495004	0.201131	0.997355	0.0033874	12
AC144731_15.201	CGTCACTCGGATCCATCTCT	60.223	CGAACCAAACGAAGGTGAGT	60.149	136	SA	0.821427	0.16332	0.998602	0.00258216	18
AC144731_15.21	GTCCGGTTGATGGAATGAAT	59.611	AAACGTTCGAGGAAGAAGCA	59.993	138	SA	0.821703	0.186111	0.99821	0.00275816	18
AC144731_15.5	CTTTCTCTCATCCCAACCCA	60.042	TGCTCAGCTCATCACCAATC	59.95	145	SA	0.384271	0.198046	0.996325	0.00381606	14
AC144731_5.2	CTTTCTCTCATCCCAACCCA	60.042	TGCTCAGCTCATCACCAATC	59.95	145	SA	0.555885	0.0729688	0.998018	0.00301926	11
AC144759_11.1	GGAGAACTTGGAGGACGAGA	59.38	TGATGAAACCACATGCTTGG	60.517	147	SA	0.834104	0.121517	0.998625	0.00180494	17
AC144766_18.5	TCTGAAGCATTGGACGTGAG	59.984	TCGAGCTTTATTTCCTTCCG	59.429	114	SA	0.68077	0.216385	0.997862	0.00416328	10
AC144766_18.8	CTCCGACTCAACAGAGTCCC	59.835	GAAACCGAACCAGGAGATGA	60.05	127	SA	0.925931	0.211223	0.99808	0.00245329	18
AC144805_7.1	ACGCAGTATCAGCCATTGTG	59.746	CTTAAGCAAGGTGGGAAGCA	60.378	141	SA	0.712726	0.0963596	0.998641	0.00299375	18
AC144807_23.4	ATGGTGAAGGCAGATGGAAC	59.934	TGACCCTTCTTGAGGTCTGG	60.229	112	SA	0.816415	0.184434	0.998137	0.00242105	18
AC144807_23.9	GCGGTCGTTAGAGTTTCGTC	59.882	CGGATGCAAGAACAGTACCA	59.716	122	SA	0.671452	0.162417	0.998806	0.00348726	13
AC144807_5.2	TCCATGTATGCAGATACGCAA	60.111	AAGTTCCAAAGTCCATCCCA	59.381	125	SA	0.715777	0.194214	0.998912	0.00193122	18
AC144893_15.1	ATAGTTCGAGCCACCGGTAA	59.592	GAATTCGATGGCTGTGTGTG	60.12	105	SA	0.876425	0.199966	0.99941	0.001426	12
AC144893_15.7	CGAGGACAGGTGGGCTATAA	60.088	GTAAATGCCGGAACCCTTCT	60.32	105	SA	0.751034	0.259528	0.997878	0.00260736	18
AC144928_15.1	TCCGATAATTTGTGGTGCAA	59.93	CAGCTTCATCAACCCAGACA	59.831	122	SA	0.445916	0.251909	0.997104	0.00396005	12
AC144928_15.6	TATTCGCCGGATCAGTCATT	60.435	TTGCTCTGCAACATCTCCAC	59.992	122	SA	0.82845	0.139255	0.998225	0.0026878	18
AC144928_40.2	TAGGATTCAGCCACGAAAGG	60.206	GACAACTCTGGTCGGTTGTG	59.152	100	SA	0.29028	0.119672	0.99416	0.00466057	7
AC144931_8.2	TTAGCTGGTTTGCAGAGGTG	59.072	CCTGTTGCCTAGGAGTGCAT	60.277	138	SA	0.737535	0.157211	0.998012	0.00199408	18
AC145164_12.1	TTTCCAATGAGGAAAGAGCAG	59.438	CACTGGGCTAGCAGTGACAA	60.049	101	SA	0.728495	0.141672	0.996598	0.00395122	18
AC145165_9.1	AGCATAACCCATCTTCAGAAACA	60.014	ACCGTCTTTCAGGTCTACCG	59.208	137	SA	0.9833	0.143347	0.998806	0.000872886	18
AC145221_21.1	TACTCAGGCACAACTTGCTCA	59.649	GGCACCAAGAACTCTCTCCA	60.386	121	SA	1.00823	0.133164	0.998663	0.00189337	18
AC145221_31.1	TGCTGGTCTCATCAACCTCA	60.402	ATAGGGTTCACGATCCTCCC	60.154	102	SA	0.859259	0.152351	0.999328	0.000625197	18
AC145331_19.1	GCCAATTCCCTAACACCAAA	59.801	TCAGCATCAAGCCTCAAACA	60.539	143	SA	0.667876	0.191632	0.998187	0.00259439	17
AC145331_19.2	GCTTGTAATCCAGGCTGCTC	59.985	AACATTTGAGTTTGCCGAGG	60.11	111	SA	0.625542	0.186999	0.99729	0.00459108	14
AC145331_19.8	TGTTGTCGGAAGAAACCAGA	59.262	TTTCGGCATGCAACTACATC	59.694	108	SA	0.697163	0.177773	0.99849	0.00240371	18
AC145372_5.1	ATCGGCAGATGGAGATCAAG	60.181	GTCAGATTCCTTGACGGCTG	60.801	136	SA	0.713769	0.185907	0.997564	0.00367044	17
AC145449_7.2	GCAAGAATCCCTGGAGTTGA	60.195	TTCAGAGTGGATGCGAATTG	59.799	140	SA	0.563953	0.361016	0.995751	0.0040965	11
AC145449_8.3	GCAAGAATCCCTGGAGTTGA	60.195	TTCAGAGTGGATGCGAATTG	59.799	140	SA	0.50912	0.293089	0.995135	0.00540193	15
AC145753_1.1	TCCAACAACCCATCAGGAAT	60.173	TACGTTTGAAAGCTGGTGCT	58.58	150	SA	0.874203	0.303177	0.996535	0.00308387	18
AC145753_1.8	CAAAGTTCCATGCCAACAAA	59.561	TCGATACAGCCGATGAAGTG	59.823	124	SA	0.895195	0.158534	0.998757	0.00186211	18
AC145767_15.2	AAGTCTTATCGTGGCGTTCG	60.27	TCATAAGCTAGTGCTGCTGCT	58.121	131	SA	0.713711	0.0900348	0.998639	0.00175121	17
AC145767_28.111	TTTCATCGACCCATCTCCTC	60.011	CAGTTTCCGTGCTCACACTC	59.467	137	SA	0.905025	0.109872	0.999448	0.000865534	18
AC145767_28.181	AAGTCTTATCGTGGCGTTCG	60.27	TCATAAGCTAGTGCTGCTGCT	58.121	131	SA	0.755272	0.110715	0.999151	0.00139505	18
AC145767_7.2	TTTCATCGACCCATCTCCTC	60.011	CAGTTTCCGTGCTCACACTC	59.467	137	SA	0.897816	0.152135	0.998337	0.00235597	17
AC146308_2	TTGTCCATAATCTCTGGTGCC	59.947	TCACTTGGCCACATGTCTCT	59.261	106	SA	0.589968	0.235869	0.99811	0.00245616	14
AC146308_2.181	TCTGATATGGCGGAAGAACC	60.036	TACATGTCGGGACTCGTGAA	60.112	144	SA	0.858181	0.202969	0.99759	0.00329488	17
AC146308_2.191	GTCCAGTTCTAAAGCGCGAG	60.154	CAAGTGGCTTCTCCCTGTTC	59.844	123	SA	0.87957	0.0857718	0.999023	0.00138412	17
AC146329_17.1	AGCCGTGAAGGACAAAGAGA	59.989	GTCTGCCTCAGCATTCAACA	59.992	145	SA	0.840362	0.110181	0.998963	0.00164902	18
AC146329_17.2	CCACAGTGAGACGTACACGC	60.381	ACGCTCCCTTGTTGGAAATA	59.569	141	SA	0.819673	0.0787078	0.99937	0.00114743	18
AC146329_57.2	TTATTTCCAACAAGGGAGCG	60.067	TCTAGAGCAGCAAGAAGTGGC	59.912	130	SA	0.68607	0.185854	0.998815	0.00120018	17
AC146330_15.1	TGGTCTCAAATAGCAGCACG	60.011	CATCACTTGGATTTGGTGAGG	60.36	124	SA	0.888178	0.167601	0.999121	0.00134748	17
AC146548_9.4	GCGAACTTGGCCATAAATCT	59.186	GGATGAGCCTGAGCTACGAA	60.504	146	SA	0.87263	0.158912	0.998864	0.00242403	18
AC146548_9.5	CTTCAAGGCGAGATACAGGC	59.978	CGGTAGGCAATTGGAAACTC	59.569	124	SA	0.801287	0.273502	0.995937	0.00457816	18
AC146552_16.9	CGGAGCTTGAGCGTTTCTAT	59.615	CAGGGCTTCTACCATTTCCA	60.066	104	SA	0.907009	0.0966592	0.998394	0.002756	18
AC146554_29.2	GAAATGGTGTTCAATGGCCT	59.797	CGAAATTCCAAACACGTTCA	59.561	114	SA	0.655071	0.220144	0.998829	0.00300308	18
AC146554_5.3	TGTGCAAAGACTTGGTGGAC	59.726	TCAGCCAACACTTGATTTGTG	59.749	150	SA	0.62152	0.211958	0.99809	0.00318593	17
AC146554_5.8	TGACGAATGCCTTTCCTTCT	59.813	CCAAATTGTGGTGTTGCTTG	60.004	133	SA	0.523297	0.300375	0.998224	0.00219617	9
AC146554_5.9	AATGCCACCAACCTCTGAAT	59.41	AAGTCCACCATTCTCCAAGG	58.989	100	SA	0.663697	0.175666	0.99754	0.00437622	10
AC146554_68.2	TGTGCAAAGACTTGGTGGAC	59.726	TCAGCCAACACTTGATTTGTG	59.749	150	SA	0.795354	0.169848	0.997588	0.00385989	17
AC146555_5.3	CCGGAATCAGTTCAAACCAT	59.79	GCCAAGCTATTTGCCACTTC	59.851	122	SA	0.78941	0.163736	0.998368	0.00433675	11
AC146560_16.1	GAATTGGAGATTTACAAAGTGCGT	60.728	CATGCGTCAAGCTTAGAATCC	59.859	134	SA	0.64086	0.151815	0.999183	0.00157455	9
AC146560_27.1	TATGCTAAAGGGAGATCTTAGGG	58.038	TGCGGGAGATTGAAGTAGC	58.964	117	SA	0.437312	0.250149	0.998217	0.00298699	9
AC146566_7.3	CCCGAGTTACATCGAATGGT	59.813	CAAGTTGCGCAGATTCTTGA	60.134	108	SA	0.844731	0.0988095	0.998081	0.00318816	18
AC146569_5.2	AGTTGCAAGTTGTGTGCGAA	60.494	CGACATACAGTAAAGCGCCA	59.895	137	NA	0.517668	0.223529	0.996845	0.00321499	6
AC146570_4.4	GCCTCACTTTGCTGTGATGA	59.992	ACACGTCCTCCAAGTGTTGTT	59.533	113	SA	0.874861	0.0897268	0.999324	0.00114154	18
AC146571_13.231	ACTTGGCGTTCTTGTGGAAG	60.291	AGCTTTGCAAGTTTGTGCTG	59.269	118	SA	0.863753	0.14057	0.999069	0.00155603	18
AC146571_13.241	TGTTGGACTTGGCGTACTTG	59.758	GAAACGCTTCAACGTCCTTC	59.859	101	SA	0.823074	0.144256	0.999177	0.00141138	18
AC146571_13.261	AACATGGAGCGATGCTGATA	59.256	CCATCCCTTTGTTCTCGATG	60.452	101	SA	0.767301	0.114268	0.998524	0.00310795	18
AC146573_21.4	TGTTTGCGGTTGAAGACAAG	59.881	CTGATGACACCACTGGAACCT	60.018	111	SA	0.858976	0.16121	0.998735	0.00239162	18
AC146573_21.6	AACTCCTGAAATGGCTGCAC	60.263	CCATCGCAGCTCTCCTTATC	59.939	146	SA	0.814801	0.136938	0.998376	0.00272972	18
AC146573_21.7	TGTTTGCGGTTGAAGACAAG	59.881	CTGATGACACCACTGGAACCT	60.018	111	SA	0.827779	0.120515	0.998699	0.00297525	18
AC146574_6.1	ACGAACCACTGTATGACGGA	59.01	TGAGGTGTTGGAAGTGTGGA	60.129	137	SA	0.762755	0.166004	0.998333	0.00277905	16
AC146585_18.2	AAAGCAGATCCTGAGCGTTG	60.538	CAGAACCCGGAGGATGACTA	60.065	121	SA	0.902917	0.0746672	0.999688	0.000354092	18
AC146631_27.1	TCATTGCTGTTGATTGTGCAT	60.135	CTTCAAAGCCTCCACCAAAC	59.711	150	SA	0.681598	0.200958	0.99795	0.00339901	14
AC146649_17.2	TTTGAGCAAGAGGAATGGCT	59.955	CTGAAGCTTGGTTTCTTGGG	59.846	147	SA	0.629948	0.233367	0.997295	0.00371752	10
AC146649_17.5	AGTGGAGTCACTTGCTTTGGA	59.899	CTGATTCTTCCATGTCATCCC	59.351	133	SA	0.492978	0.266138	0.998118	0.00321398	16
AC146650_13.3	CATGCTGGACCAATTAGCTG	59.297	TCCCATGATTGCCTGTAGTG	59.522	120	SA	0.876035	0.211818	0.996096	0.0042377	17
AC146650_13.5	TGAAACACAGGGAAATTGGTC	59.822	AGTGTCAAGCTGTTGCTCCA	59.622	148	SA	0.735942	0.154062	0.999148	0.000966557	18
AC146650_6.1	TCCTCTGCACCAAGTATGGA	59.241	AAGACCAATTTCCCTGTGTTTC	59.371	100	SA	0.78827	0.167741	0.998862	0.00168186	18
AC146651_10.201	TTGCATTGTGGTGAAGAAGC	59.847	TGTATCTTGCATTTAGGACATGG	59.023	146	SA	0.75277	0.187343	0.997666	0.00290305	12
AC146651_10.271	TGAATGCTCCACATGCTTCT	59.399	TGTTATCTGCCTCGCACTTG	60.011	134	SA	0.942482	0.16331	0.999217	0.000964292	18
AC146681_23.1	GAAGCAGTGGACATTCATTGG	60.511	CGAAGTTCCTTTGTTGCCTC	59.853	101	SA	0.642247	0.251657	0.997256	0.00461276	11
AC146682_8.1	CTCTGTTATCCGACCGATGG	60.474	AAGGTGGAACACCGAGATTG	59.966	102	SA	0.795504	0.131566	0.999104	0.00186509	18
AC146683_9.1	TTGCCTTCAAGATGGAGACC	60.195	CATTTCATGCCCTTTGAGTG	59.123	105	SA	0.588433	0.098382	0.997887	0.00266046	17
AC146692_14.4	TTGCTGATCCTGCTCTTCTG	59.267	TCATGCAACGAACCAAAGTC	59.697	145	SA	0.867906	0.205067	0.996656	0.0035375	18
AC146704_8.1	ACCAACTCGTTCCAGCAATC	60.119	GGTCTCCTCTGTCTCCAGCA	60.55	128	SA	0.832745	0.107779	0.99934	0.000996691	18
AC146720_23.2	TTGTATGGGCGCACTATGAA	60.096	TGCCCTTCTTTAGCCAAGTC	59.452	104	SA	0.85516	0.215371	0.998179	0.00174074	17
AC146720_23.9	TTCGTTATAAATCGGGTCGG	59.789	CGCCGCATCTCAATAACTTT	60.23	109	SA	0.663067	0.170543	0.99858	0.00296193	17
AC146721_7.1	CATGCATAAGCAGCAACTCAA	60.029	TTCCTCATGCGTGAACGAC	60.835	124	SA	0.72838	0.136291	0.998827	0.00183338	18
AC146743_11.231	GAAGTAGCTCCGTGTGAGGC	60.02	AGCCTCGTCTCATAGTTGGC	59.459	110	SA	0.885321	0.132891	0.999224	0.00139591	18
AC146743_11.251	GTCGTCCTATGATGCCACCT	59.957	TCGCAGCATTGTATTGTGGT	60.142	141	NS	0.900272	0.134808	0.999487	0.000478707	18
AC146745_18.1	GATATCTGCAAGGAGAGGCG	59.939	CGATCTTTACGCCTGTGAGA	59.024	142	SA	0.752147	0.2136	0.998642	0.0027966	17
AC146745_18.2	CTATATCCTCCACCGCATCC	59.368	GATAGGAGGCAAGCATGGAA	60.177	110	SA	0.678936	0.136032	0.999227	0.000951756	13
AC146747_48.2	TCTAAGGCAGTCCTTGTGGG	60.246	TTGAGTTGCCATCAGGTTCA	60.24	134	SA	0.813399	0.206305	0.997743	0.0017928	18
AC146747_7.101	TCTAAGGCAGTCCTTGTGGG	60.246	TTGAGTTGCCATCAGGTTCA	60.24	134	SA	0.826012	0.208481	0.998161	0.00167877	17
AC146747_7.131	AGCAAGGAAGCCAAGTATCG	59.476	TTATTCCCGCGATTCCATTA	60.242	130	SA	0.744202	0.164831	0.998935	0.00124763	17
AC146747_7.151	GCATCATACGTTGAGCACCA	60.697	GCCAAACTCTGCCATTTGAC	60.646	121	SA	0.780218	0.406129	0.999119	0.00115967	15
AC146751_10.1	GAACAAAGGCAAAGGGATTG	59.546	CTTCAGGCACAAAGGTGGAT	60.111	110	SA	0.756254	0.129434	0.999513	0.000985941	18
AC146752_23.1	ATCCAAGCAACTCCAAGAGC	59.434	GAAGCAGTCACGTGTTGGG	60.302	147	SA	0.841729	0.0926518	0.997784	0.00433059	18
AC146758_11.4	GCCATGAGGGCAATAGAACT	59.154	GCATGCAGTTCAGCCATCTA	59.979	142	SA	0.68878	0.323454	0.995068	0.00553525	13
AC146760_13.7	TGATCAACGACGATGCATTT	60.08	AAGCTTTCCCGTCTTGGTTT	60.11	144	SA	0.816849	0.204791	0.998064	0.00379166	18
AC146777_27.1	TGGCCTCGGTTATGTTCTTC	60.074	CAAACGAGAGTGCCAGTCAG	59.616	118	SA	0.842703	0.0817855	0.999685	0.000342939	18
AC146785_12.2	TTTGCTGTTATGAACCGTGG	59.585	AACCAATTTCGACCGATTTC	58.882	112	SA	0.678947	0.218576	0.998276	0.00236868	18
AC146785_12.311	GTTTGCTCCTACAATGCCTCA	60.264	CGATCCTCCAGCAGACTCAT	60.372	124	SA	0.886403	0.197278	0.999064	0.0011963	18
AC146785_12.321	TTTGTCGGCAACTCAAACTG	59.881	GTTTGTCATCGGTGGTTTCC	60.218	100	SA	0.874307	0.231217	0.998096	0.00276224	17
AC146785_2.1	ACAGATATGCTGCAACACGTTC	60.205	ACGCAATTGTCATCAACCAC	59.425	136	SA	0.631639	0.0958854	0.997531	0.00501749	7
AC146788_13.121	GGTGAGTGAACGGTGTGAGA	59.712	CCATCTGCTTAAACCAAGGC	59.708	149	SA	0.837854	0.111351	0.998787	0.00340123	18
AC146788_13.171	TTCACCATGGCAAAGAATGA	60.049	GGATCAGTCCCTTCAGAACC	58.512	102	SA	0.787129	0.237412	0.998205	0.00174851	17
AC146788_13.191	TCCAACAGAGAGGTGAAGGG	60.229	CAGGCCAGTAGGGCAATAGT	59.218	121	SA	0.730796	0.135984	0.998674	0.00265884	18
AC146788_2.1	GCACAGAAGAGTCCAAGAGGA	59.589	CAAACCGTCCCTCATAAGTCA	59.978	118	SA	0.838364	0.0835702	0.999612	0.000346463	18
AC146793_14.2	CAACAACAGGAGCACCTTCA	59.873	TTGTGTACCTTCCACATCCG	59.415	122	SA	0.757821	0.160897	0.998126	0.00229262	18
AC146793_7.1	AACTTCAAGCTGGCTTCCC	59.42	GGCCGAGACCCTATTCCTTA	60.411	101	SA	0.789304	0.10544	0.998987	0.00136286	18
AC146793_7.7	CAACCTTAACCTTCGCAATCA	60.117	TGAACTTGTGAAATCCTTCGG	60.096	142	SA	0.56426	0.19765	0.996733	0.0036188	12
AC146793_8.2	AGAGCGTGTCAACGGAGAAT	59.874	CAGCCACACGTGAAACAAAC	60.199	129	SA	0.565028	0.25666	0.996803	0.00378691	15
AC146805_17.6	AGGCTCATTCCAAGGTGATG	60.073	TTCCCTTGGGTCTTCTCTCA	59.773	123	SA	0.818244	0.135311	0.998226	0.00327929	18
AC146806_13.1	CGTCGGGATATTGGAAAGAG	59.523	GATCCTCCATGACTACCGCT	59.119	103	SA	0.852561	0.0832091	0.998532	0.00257158	18
AC146806_13.3	TGACGAGGCTGATGACTCTTT	60.005	TTCCTGGCGCAGAGTCTAAT	59.978	107	SA	0.732138	0.132911	0.997846	0.00317843	14
AC146817_10.1	GAAGAAGAGGGAGGGCTTGT	59.817	TGAACCTCCATATGCAACGA	60.073	128	SA	0.758717	0.217073	0.99841	0.00310063	18
AC146817_10.2	GGTCACTTCTTGGACGGATG	60.51	TCTCAGGCACTTCTGGATCA	59.499	113	SA	0.441954	0.159384	0.995948	0.00438814	13
AC146819_24.1	ATCATGAATGGGATTGAGGC	59.715	CCAATGGTCAATGGTTTCACT	59.703	149	SA	0.527927	0.28028	0.995656	0.00487368	12
AC146819_31.1	TGATCTTGTTCGAATGGCTC	58.799	GTAATTCCATCCATGACGGG	60.014	148	SA	0.548582	0.187298	0.995327	0.00475669	15
AC146842_9.5	ACCGATGAGAACAAAGCTCC	59.288	AGTTTCCACTTTCCCTTCCC	59.415	131	NS	0.553463	0.223419	0.996477	0.00429148	9
AC146842_9.7	TCATTGAGGAAGGTCTTGTCG	60.239	CAGTCCAATGTTTCACGCTG	60.301	132	SA	0.579599	0.157533	0.997356	0.00368493	15
AC146854_19.2	TGGAGAATTACCAGCAAGGG	60.066	AATGTCCCTGAATCCGATGA	60.281	111	SA	0.824863	0.180285	0.999466	0.00060671	18
AC146855_5.131	CCATTCTAAGGCTCATTCCG	59.662	TGTCCAGCTAAACGCCTTCT	60.015	129	SA	0.869988	0.243686	0.997134	0.00336709	18
AC146855_5.141	TCTGGGTTTACGTCCAGTGA	59.135	TTGCAGCAGAGAAGGCATAA	59.712	129	SA	0.83276	0.178934	0.997262	0.00358217	16
AC146855_5.2	CAACACTGCCACAATCAACC	60.008	AGGCGACATGTAACCAACAA	59.05	128	SA	0.711093	0.212784	0.999042	0.00171127	14
AC146855_5.3	CCTTCTGTTCCATTTCGACC	59.526	AGGGAAGCTTTCAGAGACCC	59.817	131	SA	0.878748	0.105907	0.999122	0.00120969	18
AC146856_8.1	ACAAGAGATCTGTGGGAGCG	60.408	AGAAGCCACCGCAATAATGT	59.597	114	SA	0.862347	0.117571	0.998808	0.0021346	18
AC146865_11.1	TTGGTGTTAGGAAGCGTGC	59.856	TTGCATGACCCTCAGCATAG	59.823	111	SA	0.80068	0.128043	0.996944	0.0038311	17
AC146866_6.1	GATTGGGACTTCCAGGATCA	59.862	TTTGAGGGTGCAAAGGAAA	59.232	108	SA	0.745584	0.199832	0.997441	0.00293081	18
AC146910_16.1	GAATGAGGATTCTCGGCAAA	60.155	TGTTGAATGGCATGAACTGC	60.675	135	SA	0.775713	0.146911	0.99789	0.00314301	18
AC146914_8.3	TCGCTACTGAACATTGCCCT	60.796	TTGACCTCTTCCCAGCAACT	59.844	111	SA	0.865356	0.13522	0.99854	0.00191657	18
AC146914_9.4	CACAAGAAGGTGCCAATGAA	59.691	CTTCCAGTGGGTTGGGATAA	59.784	112	SA	0.807468	0.0718125	0.999269	0.00148089	18
AC146971_12.231	GAATGCACATCCAAGCTGTC	59.25	TTCCACCTGCATGCTAGAGA	59.547	126	NA	0.333034	0.119512	0.991966	0.00418287	10
AC146971_12.241	ACCGAAACGATCTCTGTTGG	60.111	TCACACCAACCTTCAGCAGT	59.31	149	SA	0.570706	0.198443	0.997613	0.00426949	12
AC146971_12.9	GCGGATGCTTGAGGTTAAAT	59.186	GGTGGAATTGTGGATGCAG	59.909	116	SA	0.512959	0.194701	0.996303	0.00506472	7
AC146971_24.2	AGAACACGTCTCTCCATCCC	59.105	TTTGACGAACACTTCATCGG	59.691	130	SA	0.532414	0.0935358	0.997001	0.00348633	11
AC146971_9.2	TGCTTGAGGTTAAATGGGATG	59.946	GGTGGAATTGTGGATGCAG	59.909	111	NA	0.562811	0.193509	0.99374	0.00607066	8
AC147000_19.1	CGTTCGAATGTAGATCTCAAGGA	60.617	GAACTACTTTACCCAAGGCCAA	59.539	148	NS	0.834197	0.0913638	0.999414	0.000871246	18
AC147000_3.1	GCTTCCACTACTACTATCACTACTCCA	58.63	TTTGTGACCAAGAGTGACCG	59.72	136	SA	0.779699	0.15911	0.999144	0.00107755	18
AC147002_20.2	GAAGAACGTTACGCCTGGAA	60.249	AAATGGGCCGTATCCTTAGC	60.3	120	SA	0.803397	0.204552	0.997887	0.00305316	18
AC147007_17.5	TTGTTACGGAGGGAGAGTGG	60.103	CAAATTGACCACCCGAGTTT	59.83	137	SA	0.862968	0.137289	0.999322	0.000836415	16
AC147007_5.2	GTGGTGGAGAGAAGGCAGAG	59.986	TCCAGTGCCTGTTTCAGTTG	59.873	146	SA	0.782346	0.201973	0.999044	0.00184965	18
AC147009_3.1	TTCACAATGTTGGTGCAACTC	59.606	GTGTTCCATGCTGGTTCCTT	59.973	136	SA	0.718722	0.136618	0.99935	0.000506625	17
AC147009_5.3	TTCACAATGTTGGTGCAACTC	59.606	GTGTTCCATGCTGGTTCCTT	59.973	136	SA	0.72189	0.135542	0.999622	0.000349114	18
AC147178_6.2	TGCTTTGATTGCACAGGTTT	59.322	AGCTTCAGCAAGATCGGCTA	60.257	136	SA	0.821241	0.122687	0.998379	0.00245039	18
AC147178_6_3	GGTTAAGTTCCTCGACGGTG	59.592	TGGCGAAACACTCTGAACAT	59.293	118	NA	0.361152	0.236677	0.995558	0.00447471	12
AC147179_15.1	TCCTTATCATGCACAGGCAG	59.823	GTCCTTGGAGCAAGTGTTGG	60.69	111	SA	0.770005	0.151904	0.999057	0.00219334	16
AC147364_43.2	GAGTCTAACACAGCCGCACA	60.056	CCCTTCACTTCCTGATTCCA	60.042	143	NA	0.655213	0.949776	0.993167	0.00436401	11
AC147364_7.11	ATTTGTTGGTTCCCTGTCGT	59.308	AACCCAGGTTTAGCCACAGA	59.592	106	SA	0.764949	0.198668	0.997722	0.0034949	17
AC147364_7.121	TTGTCAACAGTCGTGGTTCC	59.571	CATCGTGGTTACTCCTCCGT	59.989	125	SA	0.835032	0.12011	0.998497	0.00280247	18
AC147405_7.6	AGAAGCAAGCAGCAAGGAAA	60.27	CCGGTTGTAAGCTGAAGGAA	60.241	139	SA	0.795625	0.112507	0.999164	0.000895073	18
AC147406_13.9	GCTACCACGCTATGAGGGAA	60.235	CTTTGTCTGCAGCTTCATCG	59.74	117	SA	0.505117	0.259516	0.996976	0.00334671	16
AC147407_10.1	CTGCAAGAAACCCGATCAAT	60.074	TCTTCCAAAGTAGCCATCAGAC	58.462	141	NA	0.373005	0.260874	0.993823	0.00436227	7
AC147428_6.1	GTTGCTGCGCTACACATCAC	60.491	GATAACCGCTTGGCAACACT	60.14	137	SA	0.853103	0.0917265	0.998939	0.00219126	18
AC147428_6.2	TCCGACAACAATTCGAACAC	59.547	GTCCTCAATGGCAACATCCT	59.934	105	SA	0.859952	0.0994872	0.999638	0.000425062	18
AC147428_6.6	CGAACTCTCCGTTCCGTATG	60.647	ATTTGGTGCCTTCAAACCAG	59.971	124	SA	0.836227	0.117328	0.999091	0.00190704	18
AC147429_12.1	TGTTCAACGAACCACCAGAG	59.72	TGGGATATCAGCAACCCTTC	59.894	149	SA	0.852041	0.176137	0.998679	0.00218068	17
AC147429_8.1	GGCCTCATACAAGGCATCTC	59.658	TTAGCCTCTTCTGGTCTGGC	59.574	107	SA	0.418846	0.142718	0.995679	0.00455141	11
AC147430_9.6	TGTCAATAACCCAGGAAGGC	59.933	TCCATGACCAGCATCATTGT	59.925	133	SA	0.510954	0.133362	0.998637	0.00142206	15
AC147434_11.1	GCAAGAATTGGGTTCTCAGC	59.82	CAATGAACATCCCTGCCCTA	60.853	131	SA	0.545794	0.213706	0.99692	0.0035317	14
AC147435_21.271	AATCAAACGTCGGCAAAGAC	60.118	TAGGGCTTGTTCCTGTTGGT	59.592	119	SA	0.631689	0.206865	0.999556	0.000426493	15
AC147435_21.291	TGGCTTAATGGGAGACCTTT	58.646	GGGAAATCATCTAGGCTTTGG	59.917	132	SA	0.526177	0.253917	0.997997	0.00281263	12
AC147435_27.2	CGAATGGCTGCTTTGTTACC	60.637	GGTTGGTGTGTTGGGAAGAT	59.679	132	SA	0.619482	0.357337	0.996874	0.00397095	9
AC147435_29.2	CTCGAATGGCTGCTTTGTTA	59.062	TGTTGTTGGTGTGTTGGGAC	60.309	137	NA	0.487251	0.297037	0.993661	0.00380978	6
AC147471_4.1	GGCTCATGGGTCTCAGAAAT	59.094	CATTCATCAATATGGCCGCT	60.827	118	SA	0.823112	0.121595	0.999544	0.000536099	18
AC147483_13.2	GACATTGGTCCCAAGAGGAG	59.505	GCAGCATACCAGGTTGTGATT	60.015	105	SA	0.883894	0.0975346	0.998947	0.00250636	18
AC147484_17.1	AGGTTGGAGTGGACATATAACCC	60.354	CCACCAAGGACCTCTGTCAT	59.962	126	SA	0.840397	0.147648	0.999189	0.000957583	18
AC147484_19.1	GTTCCTGTTGTTGCTTGTGC	59.344	CTGATGGCTCCGACTTGACT	60.408	115	SA	0.639594	0.108634	0.997911	0.00364092	13
AC147484_30.1	TCACATGCAAGATGGCCTTA	60.22	GAGGAGGAACAGGGAAAGATG	60.059	132	SA	0.47057	0.183007	0.994765	0.00306498	5
AC147499_5.8	GCAGGGTTGAATAGGTGTGG	60.375	TGCAAGACCATCTGCTTCCT	60.945	145	SA	0.702682	0.142246	0.9992	0.00179475	17
AC147499_9.2	GAGGATGTTGCTTGTGATGC	59.25	TTTCTGGAAATGTTGCCCTT	59.546	133	SA	0.824082	0.197833	0.998517	0.00228947	17
AC147536_10.131	GGCTTACGCGGAGTTATTCA	60.23	GTGTTTCCGGTTCCACCTC	60.356	132	SA	0.537014	0.105588	0.999259	0.00122113	15
AC147536_10.141	TGAGGGCTTAACTTCGTTGG	60.241	CGTTTGGAAGGTCGAACACT	60.149	110	SA	0.646187	0.119288	0.999173	0.00140255	17
AC147712_16.2	AGAAGTCAACAAGGCCAAACA	59.766	AAGATTTGCGGCTTCATCC	60.17	130	SA	0.616438	0.226373	0.998218	0.00249496	12
AC147712_17.1	TGCTGCGTTATCTAGCACAAA	59.662	CAATGTTTCTGTCACTCGGG	59.135	107	SA	0.588126	0.314375	0.995626	0.00560505	10
AC147712_17.2	AGAAGTCAACAAGGCCAAACA	59.766	AAGATTTGCGGCTTCATCC	60.17	130	SA	0.650376	0.450942	0.997421	0.003114	13
AC147741_2.1	AAAGAAGTTGGGTCCGGTTC	60.34	TTGAAGTCTCCACAGAAACCC	59.173	124	SA	0.867595	0.22705	0.998241	0.00241247	18
AC147741_8.1	TCAGGCACAACTTGCTCAAA	60.574	TTTGGCACCAAGAACTCTCTC	59.463	121	SA	0.896943	0.341823	0.997104	0.00280955	17
AC147774_3.1	TGCTGCAGAGATTGTGTGTTT	59.505	ATGACCTTTCTTGCCACACC	59.973	103	SA	0.880884	0.0864438	0.999274	0.00107591	18
AC147774_3.2	ACTGCCTCCACATTCACCTC	60.12	TTTGTGGCTGACTGGTTTGA	60.278	101	SA	0.698589	0.205133	0.99823	0.00164591	18
AC147877_10.1	TTGGAAATAGGTGGGCTCAA	60.439	AGCTGGATCAATCCCTTGTTT	59.954	119	SA	0.84448	0.180569	0.998466	0.00264311	17
AC147877_6.1	CACCTCAAGGGTGAGAATATGAA	60.359	CCTGCGCTGTTTGTGATATG	60.28	149	NA	0.423445	0.223294	0.994736	0.00454586	7
AC147963_11.2	CAACAAGGAGCAAGCTGATG	59.591	AATTGAGGCATGGAATGGTT	59.249	112	SA	0.489594	0.221683	0.996627	0.00475366	8
AC147963_2.1	ACTTCATGCCAAGATCGGAC	60.081	TTTGTGCGTTTCCTTGTTCTT	59.777	111	SA	0.400746	0.177627	0.994347	0.00519873	8
AC147963_22.1	ATGCGTTCGTCGTGATGTAG	59.746	AATGTTCCCACTCTCCCAAA	59.381	111	NA	0.394377	0.232104	0.997492	0.00262499	5
AC147964_10.2	CCGTTTCCTATGAGGTGGTG	60.366	GGTAACGATGTTGGAGTCGG	60.375	121	SA	0.83245	0.179849	0.999087	0.00188516	18
AC148097_10.1	TGGCTTGAAGAAGTTGAGCA	59.716	CAGAACCGGAATGCCATAAA	60.827	138	SA	0.60057	0.0866816	0.999172	0.00198019	18
AC148097_7.121	CTGCACAAAGGTTCACATGC	60.31	CCACAGAGCTCACCCTCAAT	60.261	126	SA	0.877253	0.123677	0.999187	0.00112662	18
AC148097_7.131	CTTATTGGTCGGAAAGCACC	59.569	CACGACCTGCTCTTCCATTT	60.255	115	SA	0.773931	0.105546	0.999146	0.00214156	18
AC148171_22.1	TGGTTTCTCCTGCAACTCG	59.968	GCATGGCCTGAGAATTAGGA	60.177	105	SA	0.792666	0.212072	0.998801	0.00284225	15
AC148176_11.2	GGCGGTTGGTTGGAATATAG	59.297	TGTTATAAAGGCCTCGCCAC	60.096	111	SA	0.46396	0.166047	0.996697	0.00406676	15
AC148177_13.1	TCTCCTGCTGGCAAACTACA	59.591	AGGTCGAAGAATTTCCCGTT	59.94	118	SA	0.504268	0.0933058	0.99926	0.00103765	17
AC148226_7.1	GAAATAATGGAGGCGGAGGT	60.286	GATCCACGCCCTGTGACTAC	60.542	122	SA	0.695205	0.336394	0.996916	0.00372656	12
AC148237_7.1	GTCCGTGAAATTAAGCCCAA	59.938	AAACGCTCTTTCAGCAGAGG	59.757	107	SA	1.00157	0.116745	0.998449	0.00259433	18
AC148237_7.4	GTGGTTGCATCAAATCCTCC	60.326	ATCGGGACCTTTCCACTTCT	59.935	123	SA	0.933627	0.091921	0.998877	0.0025395	18
AC148237_7.7	TCTCACTAGGACAAGACCAGGA	58.94	TCCTTCTTCAACCTTGGCAC	60.232	139	SA	0.766225	0.116801	0.998722	0.00293717	18
AC148241_5.1	CCAGAGGACTTTGCTTGTCAG	60.036	TTCACATCGACGTATGAGCC	59.679	125	SA	0.729747	0.214561	0.997498	0.00358437	17
AC148242_14.3	CAGAACTTGCTCTCCTTCGC	60.277	GCTTATACGCTGCCCTCAAT	59.347	147	SA	0.925776	0.124947	0.998878	0.00148539	18
AC148242_53.1	TTGCCTCCTCCTATTCCGAT	60.92	AGCTTGAACCTGCTGACGAG	60.733	144	SA	0.834836	0.111698	0.998086	0.00257474	18
AC148289_2.1	ATCCCTCAAGAGGCAATGTG	60.073	CTCCAAATCTACAAAGGCCG	59.702	130	SA	0.899716	0.0924159	0.999265	0.00108989	18
AC148289_36.2	TGGGATCAGACAGTCCACAA	60.088	GGAACAGAGCCAGAACGGTA	60.255	124	SA	0.912462	0.183476	0.997987	0.00361289	18
AC148290_3.2	GCATAGATGCACTGCTGGAA	59.979	ACCAGCCCACCTTCCTTACT	59.994	124	SA	0.884217	0.112125	0.999027	0.00217687	18
AC148292_8.2	AATGGCAAAGGGATTGGATA	59.23	CATCAGTACCCTCAGGCACA	59.701	115	SA	0.660689	0.114434	0.998438	0.00239208	18
AC148293_23.1	AAGAAGCCTGTTGTTGTGGAA	59.766	CCAGCAGGTAGTCTTGGCAT	60.277	116	SA	0.905367	0.0965956	0.999637	0.000383573	18
AC148293_6.1	TTGCACCGACTACGAGACAC	59.905	ATTACCAGGCGACATCAACC	59.82	122	SA	0.880828	0.138965	0.997409	0.00354006	18
AC148340_3.2	GGCTACCACGACCTCAGAAC	59.727	TTGCATGAAGGAAACGACAG	59.84	103	SA	0.715765	0.256487	0.997484	0.0030186	18
AC148340_39.2	TCATGCAAACTTCTGCTGCT	59.746	CCACTGTGATGGCTGAGGTA	59.701	117	SA	0.692727	0.159823	0.997986	0.00375444	18
AC148348_6.151	ACCTCCACCGAATTTCACCT	60.746	TTCTGGGAAGAAATCGCATC	60.155	144	SA	0.811383	0.103846	0.998885	0.0016047	18
AC148348_6.181	CTCCGATCAAGAACTCTCCG	59.943	GCCGGCACTATTCGTTCTAA	60.23	147	SA	0.905258	0.0763798	0.999026	0.00185709	18
AC148348_6.2	ACAATGCCGCTATCGAGTTC	60.243	CAAATCCCATCGTTGTCTCA	59.496	147	SA	0.876027	0.127332	0.999206	0.00153558	18
AC148348_6.2	AGACGTGCTGTTCGTGTTTG	59.946	AAATTGAGCTTTGCCCTCG	60.337	110	SA	0.888792	0.0892071	0.999223	0.00138975	17
AC148398_10.1	GCTGACATTAAGCGGGTCAT	60.103	CTTGCTGACCCTTGTTCCTC	59.844	136	SA	0.779948	0.104658	0.999645	0.0004266	12
AC148404_7.1	CAGGTCTTGGGAGGAAGACA	60.229	CTGGCAGGATGTGCAGATAA	59.823	110	NA	0.32561	0.202126	0.993526	0.00427679	7
AC148404_7.11	GGCATTGAATCTGCTTCCTC	59.78	ACAGGCACGGCTTCTTTAAC	59.383	128	SA	0.801798	0.0873724	0.99947	0.000684511	18
AC148404_7.121	AAATGTACCGGACTTGCTCG	60.132	CAATGATTCGGCGTTCTTCT	60.214	115	SA	0.634806	0.207889	0.998594	0.00330509	17
AC148404_7.2	TCAGAGGCAGCACTGTCAAA	60.745	TGAACCACTGACATGAAACG	58.081	129	SA	0.692481	0.18465	0.999292	0.000891313	18
AC148404_7.3	ACTTCAAAGAAGGCAGGGCT	60.382	TCGTCGAGTGCAAACAACAT	60.31	137	SA	0.887381	0.0695465	0.999506	0.000735419	18
AC148404_7.7	TGTCCTAGCGGAATTGTGTG	59.716	TCAAGGAGTGGTCTTTGACG	58.852	100	SA	0.734902	0.150437	0.998565	0.00272789	18
AC148404_7.9	GGAGCCTGAGTTGGCTATTG	59.836	AGCTGAACATTCTTTGCAGG	58.104	106	SA	0.872116	0.0658626	0.999133	0.00170073	18
AC148405_5.5	ATAATCACATTCGCGGTTCA	58.994	TCATTTGGTTGTCCACTCCA	59.935	121	SA	0.765202	0.0884548	0.99868	0.00233718	18
AC148406_12.1	TGCTCCATTCTGTATCACCCT	59.565	GTAAAGGTAAAGCGCCGTTG	59.779	147	SA	0.854466	0.116996	0.998598	0.00285819	18
AC148406_8.1	AGTGGCGTCCTAATGTGCTC	60.285	AATGCCCAAACATGCAAGA	60.065	128	SA	0.36507	0.202826	0.991649	0.00508073	7
AC148482_10.1	GTTGGACAATGAGCAGGGTT	59.973	TGCTTATCCATATCAGTGTGAGG	59.124	141	SA	0.468112	0.158493	0.996497	0.00458877	14
AC148485_10.1	TGATTTGAACAAGTGCGAGC	59.995	CATGTGGCCCTATTTGTCCT	59.813	126	SA	0.839505	0.146763	0.997883	0.00354794	18
AC148485_10.2	AGCGAGACCAAGTGTGAGGT	59.907	TAAGGAGCTCGAGGTTCAGG	59.569	110	SA	0.493259	0.228933	0.999063	0.00143827	17
AC148527_19.141	AGGGAAGGTGATTATGGAGAGA	59.057	TGCCAAGACTGGAGAAGATG	58.957	149	SA	0.835504	0.162074	0.99891	0.00176421	18
AC148527_19.151	TTACGTGAGGAGGTGCACAA	60.301	ATGTTCAAACGGATTGGCTT	59.434	144	SA	0.813376	0.150361	0.998093	0.00250189	18
AC148528_15.1	GATGCAGCAGTGAAGCACAT	60.024	TTGATTCATAGGGATGCCAC	58.369	142	SA	0.711657	0.207575	0.999022	0.00143858	16
AC148528_15.1	TTCAGACAGGTTTCATTTGGG	59.956	GGAGCATCTCCTTCGTTGAT	59.243	136	SA	0.610107	0.236799	0.996541	0.00577599	15
AC148655_4.5	TGGTATCAATCCCAATTCCC	59.439	AATGAGGAGGCCAAATGGA	60.41	101	SA	0.740878	0.206942	0.997462	0.00343824	18
AC148758_16.1	CGAGAGATGGAGAAACGACC	59.803	GAGTCGCAGCTTTCAACAAAT	59.513	113	SA	0.898693	0.0749595	0.999113	0.00154265	18
AC148758_3.1	GCTGCAGACAAGAGGGATG	59.515	AGTATCGATCCAAGTTGTGCC	59.069	100	SA	0.930318	0.0598579	0.999366	0.000978629	18
AC148762_2.3	TCTTTGTCACCAGACGCAAC	59.88	GAGCATGATCACCACCACAA	60.544	148	SA	0.759084	0.154637	0.998384	0.00204405	16
AC148762_4.2	TCTTTGTCACCAGACGCAAC	59.88	GAGCATGATCACCACCACAA	60.544	148	SA	0.837423	0.230548	0.99812	0.00247441	17
AC148775_2.1	GATGACCGTGTTCCTGGACT	59.969	CTTGCTTCCTGGTAGAATTGTG	58.904	119	SA	0.669073	0.0516796	0.999153	0.00123837	18
AC148816_3.2	GCTCCTACATGCGACTGTGA	60.016	GAAGTCATCCTCCCACATGAA	59.918	144	SA	0.747734	0.175944	0.998883	0.00107579	16
AC148915_2.8	ATCTAGTTGCCTGCCGAAAC	59.34	ACCTGCAAATAATTCCTGCG	60.096	146	SA	0.649758	0.128215	0.999239	0.00140541	18
AC148918_3.5	TCCTCAACCTACACAGCCAA	59.288	GATTGACAAAGCCAAGAGGG	59.67	150	SA	0.790235	0.127595	0.998239	0.00242318	18
AC148918_44.2	ACAACCACCAATGATGACGA	59.812	ATGCAACTTCCCATACCAGC	59.962	122	SA	0.817442	0.193206	0.999719	0.000345	16
AC148970_3.7	TTCCTGCAAAGAGGTATGGC	60.214	TGGATATGGCACTCGAACAA	60.073	107	SA	0.716114	0.0554209	0.998393	0.00342934	17
AC148994_3.9	CCATTTAATTGTTCGACTGCAA	60	GCCTGACTTACCACCAGCAT	60.142	129	SA	0.86542	0.0874074	0.998556	0.00275363	18
AC148995_2.1	TGGACCTTCAATTCCGTGAT	60.317	GACTTCTTCCCAAAGAGCCC	60.19	110	SA	0.784028	0.284969	0.998426	0.00138428	4
AC148995_2.101	ATATGCAGCCGTTTGATGTG	59.572	TCCTTGATGAGTCCTCGGTT	59.655	150	SA	0.755673	0.113712	0.999608	0.000392567	18
AC148995_2.8	AGAGTGAATCCGTGGCAAGT	59.727	CATCAATTGGGAAATCTGGG	60.126	118	SA	0.694553	0.148613	0.999378	0.000827445	18
AC149038_2.8	CTCGCATTCGTTCAATCTCA	59.948	TTGAATTCCTCAGGTAAAGCC	58.315	103	SA	0.822169	0.207087	0.998068	0.00220999	18
AC149039_2.3	TCCTCAGAAGTTCATTCCGC	60.34	CGAGGAAGTGGTAGGGTTTG	59.587	129	SA	0.844495	0.146893	0.999157	0.00115929	17
AC149039_3.1	ATCAACAACAGCCTCGACAG	58.882	CTTCGGTATTGGAGGAGGTG	59.545	131	SA	0.794113	0.107106	0.999292	0.00113724	18
AC149079_7.141	ATAACCCTTTGCCTGCTCCT	60.096	CATTGCTGTCGGGCTTTAAT	60.096	111	SA	0.948761	0.132015	0.99897	0.00134495	18
AC149079_7.161	GCTTGGCTTGTAAATGGAGC	59.851	CGAAATCACCCACATGCTTT	60.894	139	SA	0.694455	0.192539	0.999033	0.00274518	17
AC149079_7.5	ATGCAAATGACACCACCAAC	59.271	CTTGGGCCATAGAATGGTGA	60.853	112	SA	0.883877	0.151862	0.999261	0.00124698	18
AC149129_3.1	ATCTCTTCCGGTTCCGAGAT	60.037	TTTATGCGGTGGAGAAGGAG	60.206	103	SA	0.918774	0.14455	0.998849	0.00165202	18
AC149131_3.21	GAATCAACTCCACCTGGCTC	59.661	CCTCTTTGACTCGACAGGGA	60.377	100	SA	0.898268	0.120501	0.999367	0.000820262	18
AC149131_3.231	CGCACGTGAAATCGATCATA	60.632	AGGACAGGAAGGAAAGCCTC	59.817	126	SA	0.715533	0.107198	0.999444	0.00123402	18
AC149134_2.121	GCAACCACTCTCTCTGCCTC	60.143	GCAAGGACCTCATCATCCTC	59.617	110	SA	0.911425	0.0981305	0.99866	0.00215598	18
AC149134_2.181	TGGCCACTGAATCATTTCCT	60.461	CTGCACTGAAGGGACTTGGT	60.298	122	SA	0.871445	0.0845455	0.999122	0.00157887	18
AC149134_2.2	ACGCACTACGAATGCAGATG	59.895	GCTGCCAAGGTACTGCCTAA	60.407	148	SA	0.89788	0.167041	0.998893	0.00216422	18
AC149135_2.1	CATGGGAGATACCTGCAACA	59.522	TCAGAATCATCCCAAGGAACA	60.445	112	SA	0.78156	0.136049	0.99779	0.00269737	18
AC149204_1.1	TGCACCTCCCACAGTGAATA	60.112	GCCATATTTGAGTTCCCAGC	59.533	113	SA	0.836719	0.0709504	0.999052	0.00162	18
AC149204_12.2	ATTCTTGATGCACCTCCCAC	59.934	GCCATATTTGAGTTCCCAGC	59.533	121	SA	0.897503	0.121794	0.998556	0.00198081	18
AC149206_18.1	TTGTCTGAGGCTTGATGCAG	60.136	ATTCCTCTGGCTTTGCCTTC	60.713	146	SA	0.803735	0.13851	0.999033	0.00102684	17
AC149206_2.1	TTCACACATTGGAGTGTGGC	60.58	AATTCCTCTGGCTTTGCCTT	60.208	123	SA	0.760775	0.153452	0.99875	0.0017943	18
AC149208_28.1	TTCTCAGGATGGTACACGGA	59.086	TTCGCAGGTCATCCATAACA	60.073	107	SA	0.827353	0.118813	0.997557	0.0031295	18
AC149210_2.6	TTCAAGCTTTAGGTGGCCATA	59.728	TCCACAAATAGGGCATGGAT	60.155	101	SA	0.858249	0.173838	0.998928	0.00224771	18
AC149210_6.1	TGGCCACATGAGAAAGCATA	60.22	TCTCTAACGGCGTCAAGTTC	58.104	110	SA	0.919411	0.223478	0.998074	0.00154673	18
AC149264_8.1	GAACCTGTTCTGTGGCATGA	59.682	CTGCAGGGAATTGACAACAA	59.691	132	SA	0.781769	0.100376	0.999239	0.000965769	18
AC149268_1.2	ATGAGTCCTTGTGCTGCTTG	59.037	CAATGGTAAACTTGGCAGGG	60	106	SA	0.858901	0.0497047	0.998897	0.0011983	18
AC149268_3.2	CTAGTGGGCAACAACAGCAA	59.904	AGAGCTTCTGGTTGAGGAGG	58.618	106	SA	0.850739	0.14581	0.99906	0.00133333	18
AC149304_11.161	TGGCCGAAGATCAGAATCA	60.299	CATTTGCATCCTCCTTTGCT	60.214	101	SA	0.803439	0.144677	0.998795	0.00232578	17
AC149304_11.181	GCTTTATAGAGGAAGGTGCCC	59.236	TGTCGGAATTGATAACCTCACA	60.365	141	SA	0.868914	0.148372	0.999033	0.00104888	18
AC149305_18.2	TGGAACTCGTTGGTAGGCAT	60.517	CTGAGCAGCACATATCTCGG	59.572	141	SA	0.859225	0.123317	0.998492	0.0022914	18
AC149306_9.1	TGGTGCATACAAAGCCTGAA	60.257	CCCATAGCCAAATCTTTACCC	59.688	118	SA	0.842918	0.13139	0.998808	0.00144311	18
AC149307_17.1	AGTCCCTTGCAGAGACGTTG	60.444	TGTCAGCCTGTCGAATGAAG	59.984	138	SA	0.893765	0.128721	0.997067	0.00403135	18
AC149307_17.3	CGCTCCAACTCCAGAGGATA	60.353	ACTTGTCTGGTTTCTCCCGA	59.697	139	SA	0.804213	0.0858171	0.999588	0.000461537	18
AC149474_2.1	TCATGTCCAGGTGATAAAGAGC	59.198	CGTTCCACCAATCCATCAA	60.313	148	SA	0.826892	0.186849	0.998003	0.00203521	14
AC149489_2.1	CAAATTGAGGCACTCAGCAC	59.445	TTTAGGCCAGTGTCATCCAAC	59.985	140	SA	0.887131	0.120786	0.998932	0.00154304	18
AC149493_11.1	TGCCGGTTTATTAAGATGTGG	59.84	CTGACCACCTGTTCCCTAGC	59.721	143	SA	0.839986	0.119481	0.997711	0.00309146	18
AC149493_6.1	TGGACATAGCAATTGGCGT	60.088	TGCATCTTGATGATAGTTTCCTCTT	60.485	150	SA	0.838148	0.0920722	0.998657	0.00267288	18
AC149493_7.1	TGCCGGTTTATTAAGATGTGG	59.84	CTGACCACCTGTTCCCTAGC	59.721	143	SA	0.901646	0.221123	0.999561	0.000616784	17
AC149493_7.6	TGGTTAGGGCTCCTTGTTGT	59.592	CACGCCAATTGCTATGTCC	60.088	114	SA	0.834765	0.0819358	0.999517	0.000916276	18
AC149494_4.1	GGCTTGGCTATCCTCATGTC	59.658	TCATACGTTGTGCCAGCTTC	59.871	100	SA	0.794017	0.143515	0.999023	0.00146013	18
AC149546_11.1	CAACGGATGGAGAGCTTGTT	60.255	TTGCTCCTCATTCCCAATTC	60.014	146	SA	0.805224	0.170921	0.999075	0.00102184	17
AC149572_14.2	GGGTTGTTGAACCAGGATTG	60.21	CTTGACCTGTGCTCATTGGA	59.831	105	SA	1.02114	0.191754	0.998628	0.00214128	18
AC149579_3.1	AAGAGCAAGAGAAGTAAGGAACCA	59.954	TGGTTTCTCCCGACAACACT	60.545	104	SA	0.846222	0.086925	0.999681	0.000305018	18
AC149601_17.1	GGTTTCAGGCAGAACGGAT	60.065	CTGACGCTTCATCTCGGAA	60.08	149	SA	0.819146	0.114987	0.998094	0.00300406	18
AC149636_22.1	GCTTAGCTGAAAGAGTTAGAAGGG	59.3	AAGCATTCCAGCTTTGCCT	59.97	104	SA	0.864417	0.0632174	0.999119	0.0012542	18
AC149637_9.1	TTACCTTCTTTCAGGCCCGT	60.977	GGTTTCGGAGCATAGGATAGG	59.938	104	NA	0.274272	0.0927834	0.995154	0.00527765	6
AC149642_2.1	AAGGTCTGGCATCAAACACA	59.139	AATTGGCCTGAAACAACAGG	59.971	100	SA	0.744696	0.132283	0.998731	0.00225373	17
AC149642_2.7	GGACCATGGACACAAGAGGA	60.934	TCCGGTCGGAGATAGTTTGT	59.55	149	SA	0.799431	0.281535	0.997207	0.004251	18
AC149642_7.1	GGACAAACTATCTCCGACCG	59.55	AGCAATTGAAGACCACTTGTTG	59.286	110	SA	0.849064	0.0837158	0.999761	0.000235134	18
AC149801_3.9	CACCACTTATACCCGACCCA	60.626	GAAGGATGCAGAAAGAAACCC	60.067	133	SA	0.847294	0.131216	0.998838	0.00205455	18
AC149803_7.2	TTGCTCCAACTCCAGAGGAT	59.803	TCTGGTTTCTTCCGACAACA	59.262	135	SA	0.679302	0.145096	0.99787	0.00314067	18
AC149803_7.3	TGTTCCAGATTGGCTACATCC	59.947	CCCTGCCAGAGTTAGTTCAAG	58.991	106	SA	0.897707	0.241753	0.997784	0.00317061	18
AC149804_10.2	GAGATTTGTTGGCGTTCGAC	60.646	AAGCAAACAAGCAGCCTCAT	60.022	145	SA	0.753529	0.161128	0.99941	0.000970761	17
AC149804_11.2	GAGATTTGTTGGCGTTCGAC	60.646	AAGCAAACAAGCAGCCTCAT	60.022	145	SA	0.813486	0.123658	0.999644	0.000714186	18
AC149808_2.1	CCCTGTGACAAAGAATCAAGG	59.578	CTCAGAGAGTGCCTTGGGAG	60.127	100	SA	0.863291	0.0618685	0.998389	0.00156112	18
AC149809_10.2	AGTGCTCGTCCAATGGGTAG	60.134	TCTTGCGCCTTGATTTCTTT	59.96	122	SA	0.694089	0.14206	0.998908	0.00109069	16
AC150244_2.2	GCTGGCTTCAATTCCAAGAG	59.955	CATGTTTGGGTCCATCACAG	59.806	142	SA	0.945785	0.114738	0.998741	0.00113862	18
AC150244_2.7	TCCAAGAAACGCAGAGTCAA	59.566	TGGACGTAGGATTCAGGCAT	60.483	149	SA	0.769124	0.199686	0.999026	0.00180022	18
AC150441_2.2	TTCACAATGTTGGTGCAACTC	59.606	GTGTTCCATGCTGGTTCCTT	59.973	136	SA	0.747151	0.190896	0.999157	0.00140188	17
AC150442_2.141	ACGAAACCACCCAGAACAAG	60.005	ACTGCAACATCGCCACATTA	60.142	111	SA	0.788614	0.288117	0.998209	0.00324127	10
AC150442_2.161	CATTGCCTGCGTTGACATAA	60.665	GTTCGAGGAACTGGAATTGG	59.526	114	SA	0.472586	0.29414	0.996424	0.00365954	10
AC150442_2.8	TGATGAAGACCAACCACAAGA	59.124	TGCGTCCATTATCTGTTCCA	60.073	137	SA	0.741767	0.102429	0.999614	0.000351696	14
AC150443_2.101	TGCCTTTAGGGTGCTAGTGAA	59.89	GAGACAGATTTCGGCGTAGG	59.836	135	SA	0.460061	0.321106	0.99447	0.00476714	9
AC150443_2.191	TAGGCAGCGTAAGTGATGGA	59.444	CTCGTGTCTCTAAGCCCGTC	60.012	103	SA	0.866741	0.105674	0.998392	0.0023713	18
AC150443_2.2	GCATGGCAGCGTATAGAAGA	59.044	ATTGGGAGGTGAGAGAGGGT	59.929	111	SA	0.817036	0.095042	0.998451	0.00268349	18
AC150444_7.4	GACAAATGGCAGCATTCCTT	60.081	TTGATGGTAAGTTCCTCCGC	60.074	132	SA	0.900519	0.138742	0.998434	0.00182492	17
AC150446_8.9	CCACCGTCACATATCTCCCT	59.803	CCATCTCTCGTCGTAATGCC	60.624	105	SA	0.689154	0.150634	0.99844	0.00263237	17
AC150505_16.1	CACCAGCATCATCAGGTCAA	60.688	TCTGCATCCAACTTAACTGGC	60.264	127	SA	0.757594	0.170557	0.997162	0.00319389	17
AC150505_23.1	GCAACTGATTCTTGCATGGAG	60.791	CTTTGCCTTCAGTCGCGTAT	60.407	132	SA	0.839693	0.0819973	0.999373	0.000853372	13
AC150776_1.1	GGAATGGGTCAGCAACGTAT	59.82	ATTGGTCCAGGTTCCTCAAA	59.381	119	SA	0.886025	0.323717	0.998847	0.00349519	14
AC150776_10.1	CGTCATCATCGAATTGTCCTT	59.947	ACTGGCTTCGGTTGCTTG	59.984	131	SA	0.858907	0.110202	0.999453	0.000596952	18
AC150777_2.1	CAATCCACCTACCCACCAAC	60.088	CCCTTGACACAAGAAACATTTG	59.512	100	SA	0.79432	0.108474	0.999338	0.000670961	13
AC150786_28.1	CAGACCACAGAAACCGGTAAA	60.016	GCAAGTTCTGCTGCTGTAGG	58.828	123	SA	0.914728	0.158331	0.998782	0.00131073	18
AC150787_27.1	ATCAAAGCGGCCCACTAAT	59.542	AAGACGATGTTCTGGAACCC	58.992	124	SA	0.902123	0.144817	0.998587	0.00256606	18
AC150799_4.1	AACGGTAGTCCTGCTGATCG	60.277	ATCATGTTAGCCTCGGATCG	60.059	146	SA	0.942957	0.135119	0.998877	0.00248577	18
AC150800_3.3	GCGGAGGTCGAGTCTTCAT	60.365	ATTACGCGTCACCCTCAAAG	60.132	140	SA	0.62645	0.25943	0.99809	0.00317753	14
AC150800_3.8	ACAGTTGTTGCTGCTTGGG	59.889	CCCATTGTCTTATGGGTCCTT	60.06	148	SA	0.684903	0.157069	0.998875	0.00266669	17
AC150891_17.1	CCAACATATGGTCTTCAACCAC	59.218	ACATCCCTGCTAACTCTGCC	59.313	127	SA	0.852482	0.0722913	0.999556	0.00052701	18
AC150891_19.1	TTGAACTCCAGACCGCAAAT	60.636	GCAAAGAAGCAGTCTCAGCA	59.47	103	SA	0.854682	0.174809	0.998969	0.000945061	18
AC150891_8.1	AAATCAAATCGCGTCCACTT	59.574	GGATACTTTCGGTCTCTCGG	58.741	139	SA	0.854021	0.129106	0.999446	0.000664054	15
AC150978_12.1	TCAGCTTCTGAAAGGTTCTGG	59.601	GGAGAAGGCGATAACATGGA	60.036	105	SA	0.814236	0.194728	0.997177	0.00282402	17
AC151481_4.1	ATGGGCATGAATGGAGAAAG	59.894	TCTCTGCACCTGTTTGGTTG	59.873	122	SA	0.718841	0.0963925	0.998942	0.00176258	18
AC151520_3.2	CTGCTACGGTTGACGCACT	60.064	CACCAATATGACCAGCAACG	59.988	114	SA	0.58952	0.219413	0.997524	0.00362562	7
AC151521_2.321	AGGTGTCACTGTGTGTTGGC	59.63	CAGGCCAAACTTTCCCATT	59.918	146	SA	0.774287	0.202191	0.997724	0.00430575	9
AC151521_2.331	ATCGCAGAAGCTGGCTGT	59.688	GCACCCATGACAACAACAAA	60.413	141	SA	0.691182	0.199249	0.997686	0.00351054	16
AC151526_18.1	TTCGCCTCATGTTATCACCA	60.073	GGCAGGTTGTCGCAGAGTA	60	139	SA	0.897642	0.202692	0.997874	0.0023208	18
AC151527_13.1	CCTCCTTCCGATGTCAAAGA	60.187	GAACCGATCCATGACGCTAC	60.492	126	SA	0.961659	0.130716	0.998906	0.00216983	17
AC151527_13.2	CTAACGGCGAGGAATCAGAG	59.971	AGCCTTGACCCGAACAACT	59.712	117	SA	0.844403	0.12191	0.998826	0.00153928	18
AC151527_13.5	GAGCCACGACTGGACTGACT	60.467	AGAATTCACAGGCTTCACCG	60.255	143	SA	0.475337	0.135	0.998342	0.00303911	14
AC151598_2.1	TGGCCACCAAGATCATACAC	59.374	TGTCTAAGCCTTGCTCTATCCC	59.877	110	SA	0.647337	0.25471	0.996805	0.00475198	14
AC151598_2.401	CGTGTGTAAACGGTGGAGAG	59.209	CGTGGTCCTGGCTGTTTAAG	60.679	102	SA	0.849812	0.0763415	0.999238	0.00120689	18
AC151598_2.411	ATGCGAAAGTTCAGACAGCA	59.596	CTCGTTCCACATTGGAGCTT	60.255	112	SA	0.783212	0.0729508	0.999605	0.000649152	15
AC151709_18.1	TGAACCCTGGAGAGGACATT	59.505	AAATCGACCCTCACGAAGAA	59.67	149	SA	0.518109	0.28451	0.995679	0.00502206	11
AC151709_20.1	GCTGCATCATTGGTAAAGGTC	59.588	GCAGCAAATTGGGATATTGG	60.289	113	SA	0.449125	0.270906	0.996959	0.00361274	14
AC151709_9.2	AAACGATCGATGCCAAAGAG	60.214	CAGAAGCAGGTTCACCTTCAC	59.899	149	SA	0.717046	0.158325	0.99887	0.00209443	17
AC151709_9.3	CTTGGAAGACCCTGGCAATA	60.066	CCACTCGGTGGTAATGGAGT	59.844	113	SA	0.753202	0.0851882	0.999161	0.00210561	18
AC151743_14.1	ATGAGGTAAACAATTCAGTCTCCG	60.74	CTTTGATACTGTCGTCCGCC	60.657	106	NA	0.41629	0.258552	0.994848	0.00421604	10
AC151823_11.2	TAAGACGGTTGGATGCAGAA	59.272	TGTCACAGAACACACGCTCA	60.07	126	SA	0.843321	0.13921	0.998201	0.00281718	17
AC151824_10.201	CTCACACGCGAATTAGGTCA	59.864	GGAGCCACGAAGTGAAACAG	60.833	144	SA	0.933076	0.127855	0.997871	0.0027142	17
AC151824_10.271	CATCGATTTGTTCCTTTCGC	60.585	GTTGCTTGCGTGCTTCTGTA	60.203	126	SA	0.739394	0.0900583	0.999278	0.00174255	18
AC151914_11.2	CTTCTGCTGAAACACAAGCG	59.781	ACCTGTTTGGCACATAGACG	58.65	107	SA	0.920004	0.0866576	0.998885	0.0015147	18
AC151915_8.1	ATTGTGGTGTGAAAGGCCA	59.951	CACAATGTCCTTACGCTTGC	59.347	113	SA	0.687366	0.115294	0.999014	0.0023968	18
AC151915_8.2	AATTCCTCACAAGGTGGGTG	59.82	CCATTATCGATGCTCGGTTT	59.923	136	SA	0.717312	0.123012	0.998608	0.00221519	17
AC151956_12.1	GCTTCGATTCAACGTCCTGT	60.263	GTCTCGCAGATTCACGGTTT	60.263	118	SA	0.911506	0.0938672	0.998781	0.00102705	18
AC151956_22.1	GTTCGTTTGATGCATGGAGA	59.654	ACCTGCGGTTGATCCATACT	59.434	135	SA	0.730087	0.186119	0.997579	0.00411122	12
AC151956_4.1	CTTGCAGGAACGAAGTATATCCA	60.495	TTCTTCCTCCGACAACAAGC	60.375	102	NA	0.775861	0.221631	0.998994	0.000900524	5
AC151956_6.1	TTGACACAGAGTGCACGGA	60.009	GTTGGGTGACCAGCAGACTT	60.159	109	SA	0.887573	0.179519	0.999096	0.00105752	18
AC152057_2.1	TTTGCAGCTGGACTCGTAGA	59.74	TGATGCTCCTTTATACGCTGG	60.237	119	SA	0.64072	0.113429	0.998904	0.0013559	18
AC152067_18.1	TGCTCATGGAGCTGAAGAGTT	60.149	TCTTTAGCATGATTTCCCAGC	59.31	102	SA	0.441926	0.224052	0.996245	0.00334803	11
AC152067_2.1	TGTTCTGCAATAAGCGTTGG	59.872	ATAAGCACTCCTTGCTGGCT	59.104	108	SA	0.77275	0.235923	0.99768	0.00385836	11
AC152067_21.1	ATGGAGAAGCAGCGTTCAAA	60.914	TGTGCAATTTAAAGCCACCA	60.111	102	SA	0.334551	0.175185	0.992051	0.00409801	6
AC152067_7.1	TGGTGCTTGTAGAAACGGAAC	60.161	TTTATCTTCGTTGCACGGAC	58.773	109	SA	0.513964	0.249507	0.994706	0.00456888	10
AC152068_14.1	GCTGGGATCATTCAGGTCAT	59.893	TCTCTGCAGTTGGTTCGTTG	60.025	126	SA	0.926375	0.135529	0.999158	0.00075916	18
AC152176_5.1	TGATGTGGTGTCGAAGATCC	59.478	AACTGGTGCCTGATCCAAAC	59.973	109	SA	0.915004	0.143087	0.998986	0.00237628	18
AC152176_5.4	GCCAGAGACAACCAACACCT	60.159	ATCACCATCCCGACCACTT	60.192	115	SA	0.89131	0.126368	0.999435	0.000740798	18
AC152184_1.1	ATTCATGACACGCATCTGGA	60.08	TTAGATTGCTTAGCCGAGCC	59.592	101	SA	0.831639	0.428311	0.997256	0.002427	18
AC152184_1.2	CTACAGGATGGCTTGGGAAA	60.066	AGGGAACTGCTCCATGTCTT	58.744	104	SA	0.785571	0.11276	0.999636	0.000484774	18
AC152185_1.321	GATTCGGAAGAAACAGTCGC	59.82	AATCTCGGCGACAACCATTA	60.469	132	SA	0.785333	0.194495	0.998586	0.00285858	18
AC152185_1.331	TCGAGAAACAAATGTCCCGT	60.495	ATGTTCAAATATCGCGCAAA	59.173	128	SA	0.787795	0.141551	0.998217	0.00315156	18
AC152185_33.1	GATTCGGAAGAAACAGTCGC	59.82	AATCTCGGCGACAACCATT	60.476	132	SA	0.829678	0.104259	0.99893	0.00194454	18
AC152185_34.1	ATCGAGAAACAAATGTCCCG	59.933	ATGTTCAAATATCGCGCAAA	59.173	129	SA	0.78125	0.167106	0.998494	0.00180099	16
AC152185_34.2	CGACAAAGAAACGGGAAGAG	59.846	CGACAAGGGCTGGATTTAGA	60.206	107	SA	0.855085	0.121658	0.998607	0.00335867	17
AC152352_10.4	GCGTGTAACTGTCACCGAAA	59.764	ACTGTCGAGAAGGGAGTTGG	59.3	116	SA	0.534669	0.295974	0.997187	0.00328561	16
AC152403_40.1	GAGAAATTCGAAGCAAACCG	59.823	CTGCAGATCCCACAGTATTGA	58.736	134	SA	0.825804	0.106788	0.999018	0.00230502	15
AC152403_40.2	TGAGAAGCTCCATCAAGGGT	59.803	CGATTCAAATGGTCCTTTCTTC	59.945	111	SA	0.570985	0.230043	0.997311	0.00433671	13
AC152406_8.1	CATTCATTCGCGATCATTGT	59.504	CAGCAGATGATTTCCCTCGT	60.218	139	SA	0.601605	0.209807	0.996827	0.00482387	12
AC152498_10.1	GTTACGTTGCAAGGCCACTC	60.699	TGATGGATTCGTAAACTGCAA	59.172	113	SA	0.781456	0.251565	0.998039	0.00307906	11
AC152498_18.1	GGATCAGAGGCAGGTGAATG	60.622	TACAGCTCGAGGTCCTTGCT	60.156	132	SA	0.639491	0.187736	0.997192	0.00432898	11
AC152551_7.1	GGTTTCCGATGATTCCGAT	59.7	ATGCCTCCCTAAAGCCCTAT	59.072	103	SA	0.906428	0.125281	0.998708	0.00226902	18
AC152751_7.2	TGGCCAACAGATTGACTCCT	60.656	TTCAGTGGCTTCTCAACTCG	59.161	123	SA	0.953044	0.158484	0.996922	0.00339489	18
AC153000_5.1	ACATAGCCGAGCTGGAAAGA	59.978	ATAAGCTGCTCCTGCGCTAA	60.272	142	SA	0.857489	0.141388	0.997428	0.00350684	17
AC153001_6.1	AGATGGTCATTGGAACTCCG	59.927	TTGGAGAGTGATGTTCCCAC	58.482	121	SA	0.679531	0.120246	0.99854	0.00214405	15
AC153001_7.6	CGCTGTTCGGGTCTAAAGAG	60.008	ACGGGAATGAAGATCAAGGA	59.483	129	SA	0.799846	0.107093	0.998217	0.00303845	15
AC153001_7.8	ACACGGTGAAGGTTTGAGGA	60.545	AGCGAGAGTGGAGGTCAAGA	60.135	131	SA	0.8585	0.122926	0.999196	0.00113378	18
AC153125_5.1	GGCATGGCAGCTGAGAAT	59.907	AGGCCTTACTAGCAGAATCCAC	58.94	130	SA	0.800622	0.133973	0.998732	0.00198477	18
AC153352_22.1	AGCTTCACCATTGGCAGATT	59.7	CCTCCTTGGTCCATTTAGGA	58.978	150	SA	0.774306	0.148757	0.998716	0.00207586	18
AC153352_31.1	TGCTCATTCAATTCTCCGC	59.899	CATCATCTTCTGACGAACCG	59.241	136	SA	0.618737	0.261796	0.997593	0.00404816	14
AC153352_33.1	GGGTTTATGGAGTTACTTGGTGG	60.829	CAGGTTGTTGCTGGTTCAAA	59.734	139	SA	0.845336	0.107391	0.999217	0.000858698	18
AC153460_43.2	ATCCATGCCAGATTCTCCAC	59.893	AGCCATTTCTACGCTTGCAG	60.543	113	SA	0.896005	0.304183	0.998728	0.00179847	18
AC153643_19.1	GAAGAAGCCTAAACTGAGCCG	60.508	CGGTTTCTGAACAACCACCT	60.005	115	SA	1.02358	0.0797916	0.998896	0.00109121	18
AC153643_22.1	GAAGACGCTGAAACTGCTAGG	59.276	TGCTTGGGATTAAGGGTATTG	58.953	101	SA	0.915702	0.13151	0.998722	0.00241716	18
AC153643_6.1	TGCACAAATTCCACTGTTTGA	60.142	TGGTTCGTTGAGATTGGCTA	59.272	107	SA	0.970071	0.130046	0.998548	0.000878963	18
AC153643_8.1	TTCGGTGCTCCAACAAATG	60.649	GAGGACGCCGTAAAGTACCA	60.132	150	SA	0.750181	0.1529	0.997029	0.00423841	18
AC154034_1.121	GAAACTCCAGAAGGCCACAG	59.844	TTTGGCTTGTTCTTGCTCCT	59.993	123	SA	0.985936	0.263231	0.995425	0.00409192	18
AC154034_1.181	TTTCCCAAAGGAGGTGTCAA	60.465	TCATAGCTTGCTCTTTCGGC	60.626	123	SA	0.430337	0.196751	0.995374	0.00448206	7
AC154034_1.2	GAAGATCCTGCGGTGAAGAC	59.81	ACATTTATCGGCGGAATGAG	59.923	102	SA	0.725811	0.0720019	0.998955	0.0020735	18
AC154391_1.2	ACTGATGGGTGCAGAGGG	59.612	ATAGGAACGGCTGCATGATT	59.556	149	SA	0.800181	0.140818	0.998871	0.00199953	16
AC154391_1.9	TTGAGAGTGGAGACGTGTTGA	59.451	TTGTGATGTGGGAGTCCTGA	60.088	139	NA	0.491142	0.226869	0.99377	0.00603602	8
AC154391_30.1	CGAATAGGTCCGGAATACCA	59.768	AACAAATTGCATAGGAGCGTG	60.145	127	SA	0.813837	0.127013	0.999634	0.00073949	18
AC154867_1.261	GTCATGGAATCTCGAGGCAT	60.042	CTCACCGGAAACCTTACGTC	59.592	105	SA	0.853567	0.114944	0.998493	0.00331276	18
AC154867_1.291	GAATGAGCGGAAGACTAGGG	58.886	TCAGCAGGGACATCCTTCTT	59.803	120	SA	0.750681	0.112727	0.999623	0.000525004	16
AC155099_1.1	GCCATTTCACTCAGGGTTGT	59.973	CAGCCAATGTCCCTTTCAAT	59.933	145	SA	0.873545	0.122188	0.999211	0.00107783	18
AC155099_1.2	GTTGAATGCAGCTCTTGGTG	59.445	CACGGAAGTTCAAGCGTTTA	58.964	128	SA	0.675893	0.103982	0.99931	0.000984254	15
AC155157_1.221	TAGCTCCTGCTTTCCAGCAC	60.678	ATCCACTCGCCTCCATAGAA	59.653	150	NS	0.873722	0.14248	0.998434	0.00205189	16
AC155157_1.281	AGCGAATCGTGAAGGACACT	59.874	TGTCAAATGTACCCAGCCAA	59.964	113	SA	0.886737	0.18448	0.998021	0.00347948	18
AC155228_9.1	GTGACACCATCCTTGCTGTG	60.162	ACGCATGTTGACTGGAAGC	59.853	101	SA	0.818111	0.0901924	0.998714	0.00219396	17
AC155282_21.1	ACCACCAAAGAGAGGACGTG	60.151	CACTTGAAGCAGGCTTAGGG	60.008	149	SA	1.03021	0.249656	0.996866	0.00391234	18
AC155880_16.1	TTCCTCGACGTGTTGCTG	59.514	GATGTAGTGTGAACATCGCAGTC	59.682	103	SA	0.635233	0.146815	0.998576	0.00205109	17
AC155885_11.1	CTGAGTTGTGTGGACGCATT	59.751	CCTCTGACCACAAGGGATGT	59.962	139	SA	0.889701	0.126842	0.999403	0.000697834	18
AC155885_16.1	GCTGTGAGTCGGAGGGTTTA	60.255	CAGCAAGCTCAAGAAGGCTC	60.419	150	SA	0.888508	0.0924235	0.999379	0.000689592	18
AC155886_2.9	GCCAAACTGGAAGGACGAT	60.065	CGGATAGGCGTCAACAAAGT	60.132	106	SA	0.547679	0.243557	0.996178	0.00380073	12
AC155888_20.1	TCGCGGTTCCAACACTAGA	60.397	GACCACAACCGCAAGGATAA	60.894	134	SA	0.693319	0.187846	0.997864	0.00296703	17
AC155890_4.1	ATGATGGACGAAACATCAGC	58.518	GCAAGGTTTGGATTACAAGGA	59.077	140	SA	0.842966	0.14997	0.999559	0.000562222	18
AC155896_2.1	AGAGGATCTTAATTCATGGGCA	59.93	CACCAACACGTTCCTGATCTT	60.02	110	SA	0.736136	0.180827	0.999606	0.000431834	16
AC155898_2.1	CGGTCACAAAGTACCGAATCA	60.928	CCTTTATTTCGCTTAATCCCATTT	60.803	122	SA	0.81263	0.0751936	0.999591	0.000468391	18
AC156827_6.1	TATGATGAAGCCGCGACAC	60.796	AGATGTCGAATCCGAGAAGC	59.39	101	SA	0.689333	0.176095	0.99833	0.00260171	18
AC157472_16.1	ATTCCAAAGCTCTTCCTTTGAC	58.894	TGAACCTCAAAGCACCCAT	59.074	100	SA	0.744458	0.159917	0.997759	0.00281074	17
AC157472_17.1	AGCGGAAATACCTTGTGCAG	60.27	CCGTGTTATCTTCAGTGGGC	60.517	128	SA	0.881376	0.113307	0.999623	0.000360851	18
AC157472_19.1	GTCCATCTTCAACAGTGGCAT	59.989	CCAGTAGAAGACGTTGGCGT	60.312	109	SA	0.733401	0.167134	0.999012	0.00187589	15
AC157472_4.1	ACCAGAACGCACACAAGCTA	59.515	GAAGAAGGGTGAAAGGACCC	59.912	115	SA	0.633191	0.265908	0.998295	0.00309545	15
AC157473_25.1	TGGCATAAGCCTGTTCCACT	60.657	CAGTCTCCACAACATCGCAA	60.873	148	SA	0.535954	0.172251	0.995155	0.00380268	6
AC157488_1.1	AGCTTGAGCTCGTCGTTCTT	59.381	TCTTGCACCATACTCATCCAA	59.138	133	SA	0.679931	0.10876	0.998132	0.0030402	18
AC157488_16.1	TGCCCGGAAGAACAGATAAC	60.074	TCTGCTTGGATTTCTGGAGG	60.331	103	SA	0.884835	0.299984	0.998882	0.00111705	16
AC157502_5.1	ATGACAAAGACACACCAGATCG	60.035	GGAAATGGAACTTTCCCTGA	58.956	136	SA	0.685833	0.16472	0.999197	0.000955354	18
AC157506_17.1	TTCGCAATCTATGGTGAGTCC	60.088	TGAGGTTCGTTTCGAAGTCC	60.232	126	SA	0.716704	0.345917	0.997138	0.00304762	7
AC157506_44.1	TTGGACATTAAGAAGGAGGCA	59.693	TAGTGGCGTTCCAATGGTTT	60.365	148	SA	0.7724	0.0240463	0.998545	0.00110068	3
AC157507_3.1	CAAGACTGTGGGAACCAAGC	60.69	ATCAGCAGGAATCCAAGTGC	60.226	125	SA	0.866239	0.140355	0.998722	0.00233169	18
AC157645_13.1	GGTTGGTGGTTAGGGCAAAT	60.968	TCCGATCACAAGGATAGCAA	59.226	112	SA	0.64727	0.0830869	0.9981	0.00348822	16
AC157648_11.1	AAGAAGGTTGCGGTTGGAG	60.239	GCACCGACTTTAGCATCCAT	60.103	110	SA	0.722499	0.232213	0.998394	0.0035201	14
AC157891_2.1	GTTGTCGGAGACGACTAGCTG	60.066	CCTCTGTCGCTGTTACCAAA	58.923	118	SA	0.794472	0.0653017	0.999191	0.000774811	18
AC157891_24.1	GAAATCAAGGCATGTTCTTTGG	60.83	CCACGTCGAACATTGCAG	59.816	102	SA	0.846898	0.11402	0.999546	0.00037265	18
AC157894_37.1	CCAAGACTAGGAGTCGGCAA	60.388	ACGTTCAGCTAACACCTCCC	59.212	135	SA	0.862791	0.147456	0.998787	0.00270597	18
AC157894_4.1	TTAGCTGGTTTGCAGAGGTG	59.072	CCTGTTGCCTAGGAGTGCAT	60.277	138	SA	0.854036	0.167785	0.997991	0.00244759	17
AC157894_8.1	TAATGGAAACCGTGGAATCG	60.692	TTGCTTCACACTGGATCGAC	59.837	150	SA	0.753095	0.153	0.997224	0.00303355	15
AC157983_14.2	GGTCCGTGCAACGAAGATA	59.64	GCTTAGTCTTCCGATAAGTGCC	59.42	148	SA	0.613953	0.249912	0.99653	0.00503219	6
AC157983_16.2	TTGCTCATGGAGAAGCAGAG	59.267	GGCAATACCTGTTGAGGCTT	59.198	125	SA	0.586814	0.215971	0.997338	0.00380704	16
AC157983_2.2	CAGCTGGGAAATCATGCTAA	58.869	GGAATCATCCCTAAACTGTGC	58.517	141	SA	0.569714	0.280665	0.996411	0.00518976	8
AC157983_22.2	TTTCCACCAAATTTCAACCAG	59.825	TGGGTTGCATCAACACTAGG	59.566	146	SA	0.557628	0.137317	0.998655	0.00164722	18
AC157983_7.2	ATGAAATTGCGAGGCTCAAC	60.221	TCCAGTGTGTCCATCCACAG	60.59	107	SA	0.883209	0.130259	0.99945	0.000406604	18
AC158209_12.1	GCCAAGGATGAAACGAGCTA	60.352	CAATCAGTTCGATCACCACG	60.112	147	SA	0.890376	0.0616771	0.998858	0.00191018	17
AC158464_24.1	GGTGAGATTTCCAAAGTGCAG	59.726	AGCAGTGAAGGCTTTGAGTTGT	60.476	105	SA	0.749554	0.198817	0.998513	0.0036509	14
AC158464_6.1	TTCAAGATTGGAAAGCTCGG	60.323	TTTGCGGCCAAGTCAATAGT	60.637	147	SA	0.653359	0.305397	0.997404	0.00155487	4
AC158497_28.1	ATGCGGCCATAATATTGAAGT	58.486	AGTGGATGAAGCTTGGAGACA	59.859	150	SA	0.879266	0.179623	0.998845	0.00145548	17
AC158498_10.1	GGGAATGAAGAGCACAGGAG	59.803	GTCGATCACGAGGACCTTTC	59.661	119	SA	0.90452	0.138849	0.999203	0.001203	18
AC159144_2.1	AATGACAGGCTTTCCATGCT	59.7	TAACAATCCTGGCTTTGTGG	58.623	114	SA	0.849804	0.185937	0.999051	0.00187648	16
AC159872_6.1	TGTTGCTCATTTGATTCTCCC	60.066	ATCATCTTCTGATCCGCTTCC	60.561	135	SA	0.564849	0.221934	0.997387	0.00176085	7
AC159873_10.1	TACACCAAGGTGCAACAGGA	60.152	CAGCTCACGCACCAAGTTT	60.04	123	SA	0.624542	0.126217	0.998829	0.00162924	17
AC160096_24.2	CGCTAGGGATTGTGATCGTT	60.096	GTTGTTGTTACCGCCTCCAC	60.419	148	SA	0.8754	0.0950544	0.998554	0.00239071	18
AC161107_33.2	GGCCATCATCACAAGGAGTT	59.934	TCATGCCTTTGCATCTTCAG	59.948	148	SA	0.688105	0.217837	0.997881	0.00327885	15
AC161107_33.2	GGCCATCATCACAAGGAGTT	59.934	TCATGCCTTTGCATCTTCAG	59.948	148	SA	0.601371	0.237823	0.997402	0.00259007	16
AC161241_23.1	CAGCTTCATTACCCACAGAGC	59.89	TTGAGATTGGTTGGTGTTGC	59.547	101	SA	0.913595	0.270461	0.997458	0.00310547	18
AC161241_28.1	CCCATAGCGAATGTGGGTAG	60.344	ATGCTTCACCTGTCACGAAA	59.293	127	SA	0.858809	0.092192	0.999507	0.000816073	18
AC161241_30.1	TCCATCTCCTCCTTCTCCAC	59.18	TTGTCGTTCCACAATGCTTC	59.697	102	SA	0.545588	0.173229	0.998512	0.0020784	15
AC161241_8.1	GATGCAGAACGAGTGATGCT	58.99	ACATGCCAATCCCATCAGTT	60.203	147	SA	0.846052	0.19121	0.998254	0.00262343	18
AC161399_17.1	GGTCCCTTGGTTGATCATCTT	60.183	GGTTGAACAATCGGCTCTTT	59.174	120	SA	0.943728	0.119906	0.9988	0.00133929	18
AC161749_19.2	GGGTGTGAGGGACATAGGAA	59.779	AGCCACCAACACCCTAACAG	60.028	128	NA	0.553818	0.294475	0.993247	0.00397118	7
AC161749_6.1	CCAAACTTCAGTGATTCTTATCAAC	58.329	CAAGAGGCCTGCTGACATTT	60.397	106	SA	0.82902	0.0691512	0.999658	0.000376246	18
AC162031_3.1	TTTGATCCCTCATGAAATAGACA	58.569	GCCTTTGCCTCACTCCTAGA	59.574	119	SA	0.640228	0.196121	0.999023	0.00109574	18
AC166147_22.2	TCCACGACCTTCAACAACAA	60.128	GGCAGAAGAGATGATAGCCG	59.939	118	NS	0.856183	0.122842	0.998501	0.00258009	18
AC166147_3.2	TGCCGAGTGCTGATTCTATG	59.972	GAATTTGCATTCCTTGGTGC	60.457	130	NS	0.766845	0.119109	0.99854	0.00256893	18
AC166313_11.1	GTCATGCCCTAGATGGCTGT	60.104	GGTTGTGAGTGGTGGCTCTT	60.159	140	SA	0.873779	0.100895	0.999377	0.000908196	18
AC166313_24.1	CAGTCTTTGTCACCAGACGC	59.467	TCAGGACAACTTGCTTCATCA	59.43	119	SA	0.832215	0.104432	0.998977	0.00157084	18
AC166313_4.1	AGTCGAAGGTCAAGGCAACA	60.833	TGTCAGAGCGCCTATTACGA	59.59	118	SA	0.82801	0.163109	0.997928	0.0037327	18
AC167711_18.1	CCCTTCTTGCTCTAACCTTTCA	59.886	TGTGGGCTTGAGAAACAATCT	59.726	120	SA	0.896409	0.151538	0.998072	0.00221997	18
AC167711_20.1	CACGCACTGGAGTCTACGTC	59.493	TTTGTCTGCTGCCTTGTCTG	60.175	139	SA	0.88171	0.121191	0.998142	0.00266292	17
AC202366_14.1	GTTCCGGGTACAAAGCATGT	59.859	CCAAGGTGAGACACTCGGTC	60.713	126	SA	0.723911	0.123583	0.997654	0.00404311	11
AC203547_3.1	CCAGTGAACAAGCCTGGAAT	60.111	CAAATCGGAAGCTCAGAAGG	59.948	103	SA	0.939094	0.0892405	0.999528	0.000508856	18
CR378662_19.1	GCAAATGCAAGAGTGAAGGAC	59.874	GCTTGTGCTACTGCAAGCTG	59.958	104	SA	0.686762	0.120601	0.999548	0.000548249	18
CR382279_18.1	TGTGGTAAGCACCCGTGTAA	60.027	AAGGAGCACAGGGACCTCTA	58.891	133	SA	0.834881	0.116991	0.998718	0.00163789	17
CR538722_9.1	CTTCTCTGGACACAGCTCCC	59.986	AAAGGTGTCCCAGTTGACGA	60.545	100	SA	0.838596	0.0850533	0.999148	0.00155095	18
CR538723_3.1	CAGCTGCCGCGAATAGTT	60.119	CCATTGATGATGGAGATGATACC	60.413	114	SA	0.823138	0.0646955	0.999317	0.00153844	18
CR932964_7.2	TCCTCTTAAGCGCATCCCTA	59.938	AGTCTTTGTCCTCGCTCGTC	59.604	118	SA	0.866259	0.163137	0.999315	0.00105869	18
CR932967_9.2	TATCGACCCAAATGCAAACA	59.93	ACAGCCTTTACGCATCCAAA	60.637	104	SA	0.586509	0.137136	0.998452	0.00272157	15
CR936364_30.1	GAAGAACTCGACCACGCTTC	59.997	GACGGAAACCCTCCTGTTCT	60.489	132	SA	0.935644	0.0988605	0.999274	0.000647223	18
CR936368_4.1	AATCCGAATGCAACTCCTGA	60.603	GTTATGGCTCTTGGGAGGAA	59.126	111	SA	0.632991	0.224274	0.998342	0.00354432	14
CR937029_22.1	TCGGATGTTACTTTGCCTCC	60.074	CCACTGTTTCATTTCGACCC	60.353	109	SA	0.841748	0.083942	0.999009	0.00180103	18
CR940306_10.1	AGCCTTTCCAATTCAGATTCC	59.546	CTGCTCTCACTGGTGCTTGA	60.333	113	SA	0.86163	0.105515	0.999414	0.00128732	18
CR940306_3.1	TTATCACAACCGTTCATTCCC	59.677	GGAGACGGAGTTGAATTAGGC	60.089	105	SA	0.72972	0.177202	0.997662	0.00352767	18
CR940309_6.1	AGCCGAAGGAACTGAAGAGG	60.892	TTGCTTGTTGCTCAGGTTCA	60.574	146	SA	0.56557	0.226494	0.997265	0.00386293	15
CR956392_5.1	TTTCTTCACCGACAATTCCTG	60.096	TGGACACCCATTCTAGCTCC	60.073	101	SA	0.756718	0.108107	0.998513	0.00182155	18
CR956399_3.1	CAATATGGTAACCGTTGGGC	60.074	GCAACCGTAACAGAACCACC	60.419	125	SA	0.893655	0.0904375	0.999317	0.000979016	18
CR956619_2.1	AAAGATGCAGGGAGCTCAAC	59.434	TCCTTAGTCAAACCCTTGTCCTT	60.377	100	SA	0.734601	0.0578098	0.999448	0.000573827	18
CR956619_25.1	CTTCACAGGTGACAGCTAATCC	58.865	TCTTGGGATGTCTCTGGAGG	60.191	100	SA	0.818378	0.128635	0.999146	0.000902378	18
CT009488_2.1	AGCTGCTGGAAGTGGTTATTG	59.392	GGGCTTTACCGGCATAGAAT	60.3	107	SA	0.937809	0.134415	0.998707	0.00245582	18
CT009492_1.1	CAATTACTGTTCCCGATGGC	60.331	ACGCAAGAAGGAACCATACC	59.056	128	SA	0.756046	0.178679	0.99845	0.00404483	13
CT009492_21.1	ACTTGGGATCAGGGAGTGTG	59.962	CATCGGGAACGGTAATGGTA	60.576	130	SA	0.600243	0.245374	0.99784	0.00321864	9
CT009492_29.1	CCCTCCTGATCACACCAAAG	60.501	TTCTTCAGTCCCATTTCCCA	60.43	129	SA	0.711999	0.218543	0.997454	0.00469245	17
CT009492_35.1	CTGATGGTCGTGATTGGAGA	59.631	AGCAACCACATCCTAACGAA	58.228	108	SA	0.690638	0.0919529	0.998987	0.00157706	18
CT009492_7.1	TGCTTCCGAAAGATCAAAGG	60.323	AATTCACCAGGAACATATGCG	59.837	102	SA	0.80256	0.0955217	0.99906	0.00161299	18
CT009535_12.1	GAGGGTTGAAATGTTGAGCAG	59.726	GTTGACCGTGACTCCCTTGT	60.009	134	SA	0.670397	0.163762	0.99957	0.000471272	17
CT009553_7.1	CTAACTGGCTCAACAACGCC	60.827	TCGTCGATGACTTCGCTATG	59.972	145	SA	0.929412	0.0505409	0.998584	0.0029617	17
CT009568_4.1	GGTTCAAATGAGGACGATGC	60.47	CGACTGTTCCTGCTCCAATC	60.801	137	SA	0.900773	0.143927	0.9993	0.00150145	18
CT010515_7.1	TTCAAATCAGCCTCAGCTGTC	60.532	GGCTCGGAACAATGGAGAT	60.026	131	NA	0.265149	0.0992446	0.993468	0.00383743	7
CT010521_14.1	AAGCTGATGAAGACGTTCGC	60.547	AGCCAAGAACGAATGGTGAG	60.255	100	SA	1.01032	0.185076	0.999246	0.000993034	18
CU424491_13.1	TTGTGTGCGTTGGTCAAGAT	60.16	ACGCTTGAGTTCGGCAATAG	60.407	116	SA	0.848629	0.197702	0.997853	0.00294855	18
