# Supplementary material for: A community resource for high-throughput quantitative RT-PCR analysis of transcription factor gene expression in Medicago truncatula
Source: Plant Methods. 2008 Jul 8;4:18. doi: 10.1186/1746-4811-4-18 (PMC2490690; doi:10.1186/1746-4811-4-18)
Supplement: Additional file 2 — Complete list of TF genes, gene families and experimental data. Shown are the Medicago gene Accession Numbers (TIGR) in ascending order, the TC number if available, as well as the transcription factor family and the subfamily names. The next columns show experimental results for the real-time RT-PCR reactions performed on six different organs of Medicago in three indipendent biological replicates, as explained in the manuscript. CT = not normalized CT value, ΔCT = CT value normalized against the geometric mean of 4 house keeping genes; ΔΔCT = power(PCReff;-ΔCT); log2 ΔΔCT = logarithmus of ΔCT. [file 1746-4811-4-18-S2.xls]

## Sheet: Additional file 2
Additional file 2. Complete list of TF genes, and experimental data. (For legend see bottom of table)
Accession Number	TC-Match	TF Family	TF Subfamily	Leaf 1st bioliological Replicate						Leaf 2nd biological Replicate						Leaf 3rd biological Replicate						Stem 1st biological Replicate						Stem 2nd biological Replicate						Stem 3rd biological Replicate						Flower 1st biological Replicate						Flower 2nd biological Replicate
				CT	ΔCT	ΔΔCT	log2 ΔΔCT	PCReff	R2	CT	ΔCT	ΔΔCT	log2 ΔΔCT	PCReff	R2	CT	ΔCT	ΔΔCT	log2 ΔΔCT	PCReff	R2	CT	ΔCT	ΔΔCT	log2 ΔΔCT	PCReff	R2	CT	ΔCT	ΔΔCT	log2 ΔΔCT	PCReff	R2	CT	ΔCT	ΔΔCT	log2 ΔΔCT	PCReff	R2	CT	ΔCT	ΔΔCT	log2 ΔΔCT	PCReff	R2	CT	ΔCT	ΔΔCT	log2 ΔΔCT
AC087771_3.5	TC97134	HSF		22.0993	-0.791071	1.45913	0.545111	0.612256	0.993174	25.98	-1.89598	2.65473	1.40856	0.673564	0.990875	25.8636	-3.43098	3.92379	1.97225	0.489507	0.986365	27.1476	-4.19302	8.75614	3.1303	0.677774	0.991487	22.881	-0.715812	1.55583	0.637685	0.854275	0.997949	23.9607	-2.34126	3.47786	1.7982	0.702964	0.999359	20.9582	0.0557973	0.962232	-0.055544	0.993717	0.999557	21.2889	-0.206009	1.13139	0.178101
AC087771_6.2	-	HSF		0	23.02	0.013135	-6.25044	0.207081	0.819063	0	24.4952	0.00606526	-7.36521	0.231725	0.878016	0	22.4888	0.000101383	-13.2679	0.505223	0.882583	0	22.5455	0.00228531	-8.7734	0.309614	0.994937	0	21.3398	0.0165958	-5.91303	0.211748	0.985533	0	21.0907	0.0542913	-4.20313	0.148132	0.985093	0	20.5231	0.137464	-2.86287	0.101519	0.986341	0	21.1012	0.0687292	-3.86293
AC119408_11.1	-	AP2/EREBP		35.3094	-14.0865	1773.36	10.7923	0.700718	0.998257	0	24.6228	0.000485726	-11.0076	0.363248	0.993783	0	23.7655	0.000202621	-12.2689	0.430233	0.958519	0	22.6152	7.80488e-06	-16.9672	0.682092	0.992195	33.4302	-11.7152	254.689	7.99259	0.604629	0.999941	34.6375	-12.9253	155.026	7.27636	0.477294	0.999979	27.4668	-6.74913	33.8375	5.08055	0.685026	0.998062	29.2419	-8.46813	225.21	7.81513
AC119408_17.1	-	MYB		24.3975	-3.17457	7.58605	2.92335	0.893248	0.999557	29.6052	-4.98242	12.985	3.69877	0.672915	0.997486	33.2768	-9.51137	145.534	7.18521	0.688139	0.992308	30.56	-7.94481	92.8524	6.53687	0.768817	0.997658	27.0426	-5.32763	23.6346	4.56283	0.810572	0.999989	27.6106	-5.89839	19.9839	4.32077	0.661554	0.999931	22.5559	-1.83828	3.32158	1.73187	0.921343	0.999781	23.0395	-2.26577	4.69062	2.22978
AC119412_12.1	-	AP2/EREBP		31.1437	-9.92076	344.436	8.42809	0.801928	0.999421	34.0769	-9.45411	119.106	6.8961	0.657983	0.999952	0	23.7655	6.98206e-06	-17.1279	0.647989	0.999692	33.6508	-11.0356	268.425	8.06838	0.659928	0.999308	31.9753	-10.2603	222.873	7.80007	0.693746	0.999988	33.4334	-11.7212	210.437	7.71724	0.578334	0.999768	0	20.7176	0.00472539	-7.72535	0.294942	0.91781	0	20.7737	1.20862e-06	-19.6582
AC119413_16.7	BG448527	MYB/HD-like		28.4597	-7.15147	46.1414	5.52799	0.708804	0.99952	33.9526	-9.86858	115.224	6.84829	0.617706	0.997374	31.2655	-8.83295	59.4066	5.89255	0.587889	0.996964	32.1903	-9.23566	39.8525	5.3166	0.490359	0.999174	30.2026	-8.0375	16.2036	4.01824	0.414152	0.996785	30.2443	-8.62484	15.2716	3.93278	0.371717	0.999453	30.1877	-9.17372	53.5689	5.74332	0.543347	0.999997	29.9824	-8.89945	53.1886	5.73304
AC119415_25.1	-	HD-like		29.0482	-7.8253	20.3913	4.34989	0.47006	0.998782	34.3263	-9.70354	2133.35	11.0589	1.20332	0.998439	36.7873	-13.0219	150.299	7.23169	0.469524	0.998987	36.2031	-13.5879	877.982	9.77805	0.646743	0.998536	30.2887	-8.57372	123.584	6.94935	0.753869	0.99959	30.7772	-9.06505	198.13	7.6303	0.792195	0.998694	28.8339	-8.11624	62.8964	5.97491	0.665744	0.999813	29.4765	-8.70271	192.051	7.58535
AC119416_15.2	TC109476	LIM		22.9962	0.0237166	0.986898	-0.0190266	0.743815	0.987934	27.1547	-2.65949	4.32428	2.11246	0.734249	0.999979	26.2705	-3.78172	10.4918	3.39119	0.861846	0.999377	24.3754	-1.8299	2.73874	1.45351	0.73425	0.997929	24.7098	-3.37001	9.78128	3.29002	0.967366	0.999116	22.5322	-1.4416	2.47991	1.31029	0.877633	0.998896	20.7984	-0.275306	1.19403	0.25584	0.90434	0.999662	21.6062	-0.504975	1.33647	0.418431
AC119418_5.8	-	CCHC (Zn)		32.1076	-9.08767	5.65813	2.50033	0.210106	0.5538	34.0441	-9.54894	7.09126	2.82604	0.227696	0.998713	36.4256	-13.9368	1292.34	10.3358	0.67205	0.995395	0	22.5455	0.00962789	-6.69856	0.228683	0.944774	35.6042	-14.2644	283.274	8.14606	0.485631	0.998268	33.1595	-12.0689	225.317	7.81581	0.566561	0.999758	31.1531	-10.63	357.308	8.48103	0.738493	0.999843	31.1464	-10.0452	167.53	7.38827
AC121233_16.1	TC111490	RR		23.6452	-0.625237	1.29297	0.370693	0.508258	0.988028	28.6774	-4.18218	10.1222	3.33944	0.739284	0.961876	26.0726	-3.58373	5.70754	2.51287	0.625842	0.995473	28.1979	-5.65239	15.6188	3.96521	0.626206	0.998692	26.313	-4.97319	20.6901	4.37087	0.838954	0.998449	26.7347	-5.64402	21.5273	4.4281	0.722572	0.996122	24.004	-3.48084	7.46517	2.90018	0.781611	0.997184	24.4185	-3.31727	7.79729	2.96297
AC121233_16.171	TC110126	CCHC (Zn)		20.1099	2.9101	0.177033	-2.49791	0.812974	0.998022	22.1186	2.37657	0.218055	-2.19723	0.89808	0.992224	20.9803	1.50857	0.438391	-1.18971	0.727438	0.998839	19.7061	2.83942	0.18633	-2.42407	0.807155	0.999464	18.8868	2.45302	0.181415	-2.46264	1.00544	0.997978	18.751	2.33964	0.198671	-2.33155	0.995208	0.999439	18.9038	1.61932	0.3252	-1.6206	1.0011	0.999559	19.3917	1.70944	0.20667	-2.2746
AC121235_20.1	TC108487	MYB/HD-like		22.1818	-0.873544	1.86546	0.899529	1.04167	0.999615	26.3463	-2.26223	2.69066	1.42796	0.54887	0.995877	23.4933	-1.06073	1.74129	0.800155	0.686863	0.996097	23.4949	-0.540281	1.40282	0.48833	0.871045	0.996976	21.2907	0.874415	0.551442	-0.858719	0.975269	0.999618	21.8115	-0.192049	1.12578	0.170926	0.853191	0.99885	19.0542	1.95982	0.268095	-1.89919	0.957566	0.999497	18.7691	2.31377	0.193775	-2.36755
AC121235_20.5	-	KRAB box		35.649	-12.6291	554.293	9.11451	0.649133	0.997563	0	24.4952	0.00401317	-7.96104	0.252668	0.798837	0	22.4888	0.00262178	-8.57523	0.302525	0.985145	34.7567	-12.2112	482.205	8.9135	0.658574	0.999721	0	21.3398	0.000167736	-12.5415	0.502854	0.880728	38.7343	-17.6437	46420.6	15.5025	0.838643	0.998996	33.6169	-13.0938	3962.07	11.952	0.882698	0.99977	39.8008	-18.6996	7425.69	12.8583
AC121238_17.1	TC108464	GRAS		23.1577	-1.84941	2.90986	1.54095	0.781648	0.999842	29.0398	-4.95579	13.2906	3.73233	0.68544	0.999979	26.0145	-3.58192	9.18481	3.19925	0.857248	0.993266	33.2074	-10.2528	58.8138	5.87808	0.487938	0.998141	22.7269	-0.56179	1.41114	0.496858	0.846021	0.999769	23.3112	-1.6918	2.64802	1.40491	0.778211	0.999172	21.2863	-0.272292	1.19621	0.258471	0.930858	0.999523	21.7535	-0.670532	1.53454	0.617809
AC121238_17.2	-	CCHC (Zn)		34.5126	-13.2043	232.138	7.85884	0.510654	0.999285	0	24.0841	0.000564663	-10.7903	0.364174	0.868381	0	22.4326	0.0391068	-4.67644	0.155459	0.950255	0	22.9546	2.3812e-06	-18.6799	0.757805	0.938308	0	22.1651	0.00278771	-8.4867	0.303947	0.979238	0	21.6194	0.172506	-2.53529	0.0846795	0.997666	0	21.014	0.015163	-6.0433	0.220595	0.977308	0	21.0829	0.00494011	-7.66124
AC121244_13.2	TC94673	bZIP		21.1752	0.133071	0.895925	-0.158551	1.28386	0.999742	26.7963	-2.71228	3.90855	1.96663	0.652998	0.994785	23.93	-1.49745	2.29774	1.20021	0.742919	0.994916	23.567	-0.612415	1.40585	0.491448	0.74409	0.994632	21.195	0.970189	0.575405	-0.797351	0.767673	0.997131	22.1031	-0.483665	1.30048	0.379047	0.721536	0.998763	17.9997	3.01435	0.118895	-3.07224	1.0268	0.995715	18.1273	2.95564	0.144705	-2.78881
AC122160_21.1	-	MADS		32.2891	-9.26912	240.801	7.9117	0.806947	0.998905	34.0282	-9.53299	59.0424	5.88368	0.533887	0.995401	33.1088	-10.62	134.964	7.07643	0.587032	0.998953	30.6726	-8.12707	90.3121	6.49685	0.740387	0.996227	31.8124	-10.4726	394.427	8.62361	0.769629	0.999377	30.3555	-9.26486	256.776	8.00437	0.820013	0.999943	28.2161	-7.69298	87.7271	6.45495	0.788898	0.999859	28.6872	-7.58599	60.9896	5.93049
AC122164_12.2	-	NAC		26.9321	-5.70918	24.986	4.64305	0.757178	0.999203	34.2643	-9.64153	26.9559	4.75253	0.407293	0.999992	29.7065	-5.94104	23.8982	4.57883	0.706111	0.999168	28.7712	-6.156	29.052	4.86057	0.728555	0.998416	28.3654	-6.65037	26.6816	4.73777	0.638535	0.999454	25.9796	-4.2674	10.5237	3.39557	0.735918	0.99767	24.5971	-3.87952	9.71065	3.27957	0.796706	0.998854	25.1645	-4.39079	14.3374	3.84171
AC122164_5.1	-	NAC		28.4463	-5.42634	14.3498	3.84296	0.63377	0.992129	32.8712	-8.376	52.0659	5.70227	0.603014	0.999432	30.1055	-7.61668	25.2755	4.65967	0.528134	0.98642	30.9343	-8.38879	58.3028	5.86549	0.623612	0.997983	28.0062	-6.66633	42.6148	5.41328	0.755684	0.997273	27.7838	-6.69311	58.1233	5.86104	0.834877	0.993337	25.4185	-4.89534	18.0098	4.17071	0.804971	0.999537	25.3825	-4.28135	11.0781	3.46964
AC122165_16.1	-	CCAAT	CCAAT-HAP3	19.9359	1.28699	0.424231	-1.23708	0.946954	0.996914	24.2256	0.397163	0.802289	-0.317806	0.741331	0.999629	21.6849	2.08054	0.301986	-1.72745	0.778039	0.995572	24.2673	-1.65214	2.51014	1.32777	0.745535	0.99791	20.7333	0.98173	0.505966	-0.982887	1.00163	0.99643	21.4589	0.253289	0.865889	-0.207746	0.765643	0.999561	20.9634	-0.245736	1.17657	0.23459	0.938097	0.99809	21.3833	-0.609566	1.46256	0.548499
AC122167_14.2	-	AP2/EREBP		28.8052	-7.58224	120.155	6.90876	0.880578	0.998219	31.903	-7.28027	78.8918	6.3018	0.822098	0.999821	33.9362	-10.1707	1533.46	10.5826	1.05694	0.979481	29.5495	-6.93433	61.6654	5.94639	0.811933	0.990333	29.2595	-7.54448	123.418	6.94741	0.893245	0.999988	30.6829	-8.97073	276.87	8.11307	0.871757	0.998959	24.6815	-3.96387	13.6415	3.76993	0.933309	0.999911	24.8892	-4.11548	13.9718	3.80444
AC122169_11.2	-	bZIP		20.2136	1.00928	0.617951	-0.694436	0.611103	0.996861	23.5578	1.06499	0.603584	-0.728375	0.606504	0.995216	23.6888	0.0766288	0.963091	-0.0542559	0.633577	0.993705	23.1571	-0.541886	1.38739	0.472369	0.829833	0.989027	20.8366	0.878416	0.555121	-0.849127	0.954307	0.99694	21.2435	0.468745	0.760274	-0.395408	0.794456	0.999408	20.2085	0.509172	0.710134	-0.493837	0.95868	0.989349	20.5456	0.228128	0.871224	-0.198884
AC122169_23.1	TC94788	bZIP		20.5466	0.761655	0.699764	-0.515059	0.597966	0.993391	23.6716	0.412445	0.867084	-0.205756	0.413105	0.996054	21.7226	0.709964	0.658496	-0.602754	0.801243	0.993025	22.0709	0.883736	0.593703	-0.752187	0.803932	0.999406	20.9755	1.18967	0.52257	-0.936304	0.72552	0.999159	21.0953	0.524078	0.72143	-0.471068	0.864581	0.993237	20.6292	0.384776	0.765638	-0.385265	1.00176	0.999417	20.6426	0.440349	0.753512	-0.408298
AC122171_12.1	-	MYB		30.7269	-9.50398	62.5811	5.96766	0.545326	0.999391	35.8309	-11.2081	203.029	7.66554	0.606506	0.993969	31.1424	-7.37698	21.6097	4.43361	0.516774	0.999208	37.6881	-15.0729	251.54	7.97464	0.443001	0.997411	34.8288	-13.1138	202.369	7.66084	0.499186	0.999623	33.7053	-11.9931	243.479	7.92766	0.581196	0.999242	31.2315	-10.5139	211.43	7.72404	0.663995	0.998573	30.8618	-10.088	352.934	8.46325
AC122171_17.1	-	MYB		26.2397	-5.01683	3.02563	1.59723	0.246926	0.987031	34.6157	-9.99296	28.2042	4.81784	0.396798	0.98919	31.5455	-7.78001	21.6954	4.43932	0.485147	0.998965	33.3169	-10.7017	16.6763	4.05973	0.300759	0.997632	27.2358	-5.52079	12.1124	3.59841	0.571119	0.99691	0	21.7122	0.00631136	-7.30783	0.262757	0.998586	24.3884	-3.67076	6.04986	2.5969	0.632923	0.995038	25.2908	-4.51707	11.6462	3.54179
AC122723_22.1	-	ARID		35.3494	-14.1265	297.396	8.21624	0.496528	0.999259	0	24.6228	0.000141968	-12.7822	0.43308	0.998882	0	23.7655	0.0323972	-4.94799	0.155247	0.0481193	34.2822	-11.667	145.932	7.18915	0.532826	0.985741	32.144	-10.429	202.698	7.66319	0.664163	0.999709	32.7632	-11.051	84.4512	6.40005	0.493957	0.999692	23.8487	-3.13102	5.82485	2.54222	0.755578	0.999426	24.4675	-3.69371	8.16887	3.03014
AC122723_5.1	-	ARID		0	23.02	0.00247644	-8.65752	0.297817	0.902792	0	24.4952	0.0898403	-3.47649	0.103377	0.565171	0	22.4888	0.0103355	-6.59624	0.22545	0.975893	32.5883	-10.0428	9657.28	13.2374	1.49338	0.997472	33.7393	-12.3995	562.085	9.13465	0.666356	0.999707	31.9831	-10.8925	347.885	8.44247	0.711277	0.998815	23.9964	-3.47323	8.59196	3.10299	0.857549	0.999885	24.9765	-3.87528	12.2826	3.61854
AC122723_5.9	-	C2H2 (Zn)		0	21.3083	2.62652e-05	-15.2165	0.640473	0.802335	0	24.0841	0.0355029	-4.81592	0.148669	0.859664	0	22.4326	0.000180652	-12.4345	0.468461	0.956676	0	22.9546	0.03763	-4.73197	0.153601	0.998057	35.4676	-13.3025	192.262	7.58693	0.484873	0.999598	0	21.6194	0.00892984	-6.80715	0.243893	0.945269	0	21.014	0.0960697	-3.37977	0.117933	0.999476	32.3201	-11.2372	341.453	8.41554
AC122723_9.2	-	C2H2 (Zn)		0	21.2229	0.128861	-2.95611	0.101362	0.822987	32.7916	-8.16886	114.235	6.83586	0.786108	0.998015	0	23.7655	0.24807	-2.01118	0.060413	0.437651	0	22.6152	0.0158332	-5.9809	0.201189	0.988224	0	21.715	2.99236e-08	-24.9941	1.22069	0.875002	0	21.7122	0.194255	-2.36397	0.078389	0.24175	31.5743	-10.8567	482.108	8.91321	0.766616	0.999609	32.2219	-11.4481	1298.49	10.3426
AC122726_21.111	TC103291	WRKY family	WRKY	26.6115	-5.30327	24.1018	4.59107	0.82223	0.999071	31.1605	-7.07643	41.0562	5.35953	0.690415	0.997138	26.5131	-4.08051	9.69965	3.27793	0.745106	0.99692	30.2478	-7.29325	19.4345	4.28055	0.502036	0.998277	28.4411	-6.27598	21.1217	4.40065	0.625845	0.999521	28.0956	-6.47621	31.2782	4.96709	0.701697	0.999474	33.5377	-12.5237	2455.6	11.2619	0.865086	0.999769	33.5875	-12.5046	27787.1	14.7621
AC122726_21.171	-	CCHC (Zn)		0	23.02	0.000156545	-12.6411	0.463211	0.975481	0	24.4952	1.17389e-05	-16.3783	0.589568	0.97662	0	22.4888	0.0604065	-4.04915	0.132925	0.973228	0	22.5455	0.0366927	-4.76836	0.157891	0.980973	0	21.3398	0.00633668	-7.30206	0.26767	0.994858	0	21.0907	3.35729e-07	-21.5062	1.0275	0.907466	0	20.5231	0.0111931	-6.48124	0.244703	0.997769	0	21.1012	0.00204529	-8.93348
AC122728_32.1	TC104693	AP2/EREBP		20.1966	1.11165	0.46638	-1.10042	0.986047	0.999251	23.2903	0.793749	0.601236	-0.733997	0.898319	0.995263	22.0683	0.364256	0.783978	-0.351114	0.950603	0.991169	25.0006	-2.04605	2.98421	1.57735	0.706362	0.999484	23.0977	-0.932513	1.6603	0.731443	0.72235	0.999872	25.0931	-3.47371	6.66064	2.73566	0.726119	0.999762	22.3417	-1.32767	2.18424	1.12713	0.80119	0.999943	22.455	-1.37209	2.49635	1.31982
AC123547_15.1	-	HD family	HD-PHD finger	23.8659	-0.845978	1.5443	0.626954	0.67145	0.999713	27.639	-3.14382	4.60725	2.20391	0.625662	0.999718	24.8436	-2.35478	3.74889	1.90647	0.752746	0.996491	24.6649	-2.11941	2.98471	1.57759	0.675224	0.994224	24.1161	-2.77629	4.94217	2.30515	0.778051	0.999794	23.6081	-2.51746	4.08024	2.02865	0.748153	0.998038	22.1857	-1.66257	2.76678	1.46821	0.844329	0.999751	22.9419	-1.84067	3.6908	1.88393
AC123547_15.4	-	CCHC (Zn)		34.995	-13.6867	1781.3	10.7987	0.727868	0.99912	0	24.0841	0.00019467	-12.3267	0.425847	0.925748	0	22.4326	8.48939e-07	-20.1678	0.864827	0.883605	0	22.9546	0.000479588	-11.0259	0.395069	0.972312	0	22.1651	0.0426509	-4.55128	0.152954	0.972643	0	21.6194	0.00137487	-9.50648	0.356341	0.938367	0	21.014	3.38151e-07	-21.4958	1.03204	0.959969	35.4211	-14.3382	4750.29	12.2138
AC123547_15.5	TC102808	bHLH		25.9877	-4.67949	18.339	4.19684	0.862007	0.999884	30.4399	-6.35583	25.77	4.68762	0.66732	0.998054	27.7631	-5.33046	20.0113	4.32274	0.754367	0.998228	26.431	-3.47645	6.52995	2.70707	0.715571	0.999872	23.8973	-1.73211	2.51088	1.32819	0.701496	0.999658	23.3709	-1.75151	2.81082	1.49099	0.804079	0.999722	23.672	-2.65798	5.19339	2.37668	0.858537	0.99975	23.3876	-2.30472	5.02324	2.32862
AC123547_34.2	-	HD family	HD-PHD finger	23.8378	-0.817853	1.58899	0.668115	0.761632	0.998534	29.2525	-4.75727	16.8386	4.0737	0.810403	0.995582	25.9075	-3.41864	5.87372	2.55427	0.678486	0.996889	25.4288	-2.88326	5.06316	2.34004	0.75515	0.999095	23.9348	-2.595	5.44076	2.44381	0.92084	0.999235	23.9187	-2.82802	5.14282	2.36256	0.784365	0.999918	22.0967	-1.57354	2.67543	1.41977	0.869016	1	22.8292	-1.72799	3.12012	1.6416
AC123570_7.1	-	CCHC (Zn)		0	21.3083	0.033378	-4.90496	0.17299	0.968376	0	24.0841	0.010779	-6.53564	0.206952	0.921865	35.5575	-13.1249	1240.25	10.2764	0.720668	0.998514	38.7575	-15.8029	428.702	8.74383	0.467443	0.999686	0	22.1651	0.0120997	-6.36889	0.220386	0.965007	0	21.6194	2.05041e-05	-15.5737	0.647591	0.987896	34.014	-12.9999	845.169	9.7231	0.679386	0.999989	0	21.0829	0.00572561	-7.44835
AC123571_11.2	-	bZIP		33.2966	-10.2767	291.9	8.18933	0.737344	0.996933	0	24.4952	0.0366219	-4.77115	0.144549	0.941812	32.4934	-10.0046	46.3739	5.53524	0.467407	0.99968	28.8593	-6.31381	34.5537	5.11077	0.752554	0.999756	27.6947	-6.35486	38.062	5.25028	0.772988	0.999872	27.3654	-6.27471	38.0452	5.24964	0.78588	0.999415	28.1855	-7.66237	109.763	6.77824	0.846271	0.99943	28.1394	-7.03825	87.0229	6.44332
AC123571_7.1	-	bZIP		37.7333	-16.425	15.7108	3.97369	0.182573	0.998189	0	24.0841	0.052207	-4.25961	0.130424	0.938683	0	22.4326	0.0325451	-4.94142	0.164958	0.970374	36.9348	-13.9802	576.201	9.17043	0.575662	0.999535	29.6392	-7.47402	84.4594	6.40019	0.81042	0.999587	30.3862	-8.76679	125.061	6.96649	0.73465	0.999211	28.7246	-7.71061	96.5945	6.59387	0.808969	0.999905	29.5864	-8.50351	111.296	6.79826
AC123572_15.1	TC103928	MYB/HD-like		23.9323	-2.62407	3.8494	1.94464	0.671423	0.994209	29.1356	-5.05155	11.7433	3.55376	0.62845	0.997285	27.481	-5.04843	19.5373	4.28816	0.801756	0.981643	26.2354	-3.28084	4.64465	2.21557	0.596935	0.995614	24.5802	-2.41505	2.21932	1.15012	0.391103	0.999865	27.0065	-5.38712	7.17047	2.84207	0.441497	0.995912	22.8696	-1.85563	3.21719	1.6858	0.877066	0.999878	22.734	-1.65103	2.69182	1.42858
AC123575_10.1	-	ARF		0	21.3083	0.00221038	-8.82149	0.332369	0.923251	0	24.0841	0.130415	-2.93882	0.0882602	0.711946	0	22.4326	2.01319e-07	-22.244	0.98838	0.716676	0	22.9546	0.000326552	-11.5804	0.418623	0.876259	0	22.1651	0.00558608	-7.48395	0.263692	0.939489	0	21.6194	0.217718	-2.19947	0.0730636	0.795023	0	21.014	0.0115268	-6.43887	0.236625	0.99758	0	21.0829	0.000178529	-12.4516
AC123596_13.1	CX526628	JUMONJI		23.4284	-2.12018	3.80557	1.92811	0.878279	0.998631	28.8391	-4.75504	9.4848	3.24562	0.60499	0.985549	26.531	-4.09837	9.57187	3.2588	0.735253	0.997653	25.6973	-2.7427	3.32009	1.73122	0.548864	0.99935	23.8024	-1.63724	3.08323	1.62444	0.989193	0.999172	23.9461	-2.32668	3.33911	1.73946	0.679015	0.999665	22.0991	-1.08508	1.93879	0.955154	0.840711	0.999983	22.4954	-1.41248	2.52472	1.33612
AC123898_40.101	-	CCHC (Zn)		0	23.02	0.000137478	-12.8285	0.47149	0.992149	0	24.4952	1.64777e-05	-15.8891	0.567715	0.971668	0	22.4888	7.08389e-06	-17.107	0.694301	0.969253	0	22.5455	5.78622e-06	-17.3989	0.70731	0.922821	0	21.3398	8.67646e-11	-33.4241	1.9614	0.837068	0	21.0907	0.0171815	-5.863	0.212505	0.947175	0	20.5231	0.0201659	-5.63194	0.209507	0.92003	0	21.1012	9.77558e-07	-19.9643
AC123898_40.121	-	MADS		32.8334	-9.81343	30.0931	4.91136	0.414678	0.998903	37.3582	-12.863	60.4687	5.91812	0.375625	0.998777	34.8045	-12.3157	32.4831	5.02162	0.326608	0.998991	31.8826	-9.33711	26.3637	4.72048	0.419675	0.999043	29.9239	-8.58406	30.9247	4.95069	0.491465	0.998476	29.9924	-8.90171	24.445	4.61147	0.432012	0.993922	29.0323	-8.50916	29.7509	4.89486	0.489931	0.998281	33.8538	-12.7526	156.32	7.28836
AC123898_40.171	-	MADS		32.7456	-11.4374	699.003	9.44916	0.772966	0.999633	0	24.0841	7.27597e-05	-13.7465	0.485318	0.956933	0	22.4326	0.000499681	-10.9667	0.403349	0.97943	35.2465	-12.2919	1581.32	10.6269	0.820764	0.998864	34.0108	-11.8456	1122.67	10.1327	0.809259	0.999359	0	21.6194	1.17366e-05	-16.3786	0.690662	0.982749	33.3703	-12.3563	1617.32	10.6594	0.818398	0.999977	32.8811	-11.7982	1833.33	10.8402
AC123899_15.161	-	MYB/HD-like		28.6681	-5.64812	27.6254	4.78793	0.799633	0.998746	32.1545	-7.65932	56.5024	5.82024	0.693361	0.990892	30.9337	-8.44488	67.9792	6.08702	0.648089	0.998032	28.2605	-5.715	14.8796	3.89527	0.603903	0.999174	27.1275	-5.78763	30.5679	4.93395	0.805626	0.999868	26.8005	-5.70985	38.3682	5.26184	0.894133	0.996762	24.5933	-4.07014	11.7772	3.55792	0.83293	0.999913	25.1114	-4.01026	11.2434	3.491
AC123899_15.181	BI271595	LIM		34.9039	-11.8839	14.3657	3.84456	0.251371	0.999046	0	24.4952	2.68467e-06	-18.5068	0.68825	0.979026	38.1355	-15.6467	79.8289	6.31884	0.323029	0.999874	32.9385	-10.393	37.1095	5.21372	0.415838	0.994125	31.0064	-9.66655	112.015	6.80755	0.629284	0.998825	32.2882	-11.1976	703.8	9.45902	0.795941	0.994401	21.9162	-1.39312	2.25139	1.17081	0.790581	0.999411	23.1602	-2.05904	3.62901	1.85958
AC123899_15.3	TC103086	bHLH		33.5346	-12.2263	141.025	7.13981	0.49897	0.999611	0	24.0841	7.33356e-05	-13.7351	0.484832	0.933396	39.3623	-16.9297	6.94642	2.79627	0.121298	0.983794	33.7455	-10.7909	68.356	6.095	0.479211	0.999768	28.1423	-5.97717	24.954	4.6412	0.712956	0.999688	30.1496	-8.53013	55.8367	5.80314	0.602485	0.999729	22.3314	-1.31735	2.27154	1.18367	0.86416	0.999796	22.7971	-1.71417	3.23111	1.69203
AC123899_49.2	-	MYB/HD-like		33.307	-10.287	77.4525	6.27524	0.526274	0.998738	0	24.4952	0.00103468	-9.9166	0.323941	0.996768	32.5415	-10.0527	53.338	5.73709	0.485245	0.999845	29.9842	-7.43865	16.5871	4.05199	0.458739	0.997445	29.3234	-7.98356	17.7213	4.14741	0.433453	0.99808	27.6175	-6.52681	18.075	4.17592	0.558124	0.998001	24.0174	-3.4943	8.13469	3.02409	0.821888	0.998857	24.8195	-3.71828	8.18884	3.03366
AC123975_16.3	-	HD family	HD	30.7829	-7.76291	26.1322	4.70776	0.5225	0.999939	0	24.4952	4.74396e-07	-21.0074	0.812038	0.928764	30.9968	-8.50794	38.5152	5.26736	0.535928	0.996705	27.2993	-4.75378	8.21172	3.03768	0.557253	0.998575	27.0845	-5.74468	23.2708	4.54045	0.729523	0.999573	25.8966	-4.80595	24.1783	4.59564	0.940247	0.994735	22.3494	-1.82627	3.28151	1.71436	0.916831	0.999998	22.9193	-1.81814	3.16796	1.66355
AC124214_39.2	-	bHLH		27.2206	-4.20069	8.83327	3.14295	0.679694	0.996572	31.9458	-7.45065	58.9488	5.88139	0.728332	0.997169	30.0288	-7.53995	117.02	6.87061	0.880646	0.997538	29.7252	-7.17966	38.9197	5.28243	0.665261	0.99945	27.7703	-6.43051	50.1559	5.64835	0.838294	0.999646	28.4573	-7.36669	50.6875	5.66356	0.703859	0.999136	24.9928	-4.46972	21.6165	4.43406	0.98897	0.999595	26.0279	-4.92669	23.6986	4.56673
AC124214_8.141	-	bHLH		27.9737	-6.66543	36.8541	5.20375	0.717973	0.997576	32.7456	-8.6616	118.129	6.88422	0.734834	0.997518	30.4339	-8.00131	51.6188	5.68983	0.637065	0.9996	29.9679	-7.01333	36.4523	5.18794	0.669858	0.998852	28.9701	-6.80495	37.3271	5.22215	0.702205	0.999721	29.4907	-7.87132	56.9396	5.83136	0.671145	0.999495	25.7294	-4.71541	13.8714	3.79405	0.746668	0.997661	26.2217	-5.13882	20.9358	4.3879
AC124214_8.171	TC95927	HTH	AraC	20.876	0.432273	0.786471	-0.346534	0.743101	0.998946	28.1742	-4.09015	5.76304	2.52683	0.534516	0.99388	25.5372	-3.10463	5.65125	2.49857	0.74689	0.989866	24.1776	-1.22299	1.94211	0.957623	0.720729	0.999518	22.2251	-0.059958	1.03101	0.0440521	0.664071	0.998773	23.5291	-1.90966	3.08742	1.6264	0.804587	0.996022	18.7634	2.2506	0.181763	-2.45987	1.13315	0.995916	18.8706	2.21228	0.236547	-2.0798
AC124214_8.9	TC108577	ZF DHHC		23.6045	-0.584513	1.31462	0.394642	0.596778	0.977506	26.5136	-2.01845	2.98545	1.57795	0.71923	0.99954	23.9294	-1.44054	1.88035	0.911	0.550145	0.996134	24.3486	-1.80308	2.70283	1.43447	0.735762	0.998835	22.1597	-0.819906	1.63483	0.709138	0.821215	0.999721	22.1303	-1.03963	1.75478	0.811289	0.717562	0.998541	20.9396	-0.41648	1.31398	0.393944	0.926375	0.999363	20.6763	0.424899	0.756845	-0.40193
AC124218_17.7	-	HTH	FIS	24.4655	-1.44557	1.52035	0.604402	0.336171	0.991592	30.4591	-5.96386	10.0802	3.33345	0.473188	0.992219	27.8867	-5.39785	13.0918	3.71059	0.6104	0.949077	27.2865	-4.74097	9.31237	3.21915	0.601037	0.991806	23.0355	-1.69566	2.49858	1.32111	0.716074	0.999919	24.6226	-3.53195	8.80382	3.13813	0.851249	0.97747	21.6499	-1.12677	3.04503	1.60646	1.68648	0.994322	22.0549	-0.953677	1.99165	0.993965
AC124953_18.1	-	AS2		28.5775	-7.3546	43.206	5.43316	0.668722	0.998108	29.4391	-4.81637	14.5912	3.86703	0.744595	0.997563	29.2745	-5.50909	17.4316	4.12364	0.680063	0.99952	28.755	-6.13977	28.0364	4.80923	0.721053	0.998184	28.3539	-6.63896	42.0324	5.39343	0.75612	0.998835	27.9859	-6.27367	20.0484	4.32542	0.612675	0.999475	27.7965	-7.07887	39.5741	5.30649	0.681353	0.999803	29.0271	-8.25333	235.187	7.87767
AC124953_7.1	-	HMG		20.4802	0.742722	0.709793	-0.49453	0.586486	0.995175	27.098	-2.47523	3.19165	1.6743	0.598174	0.992975	25.3327	-1.56722	2.16194	1.11233	0.635516	0.979798	25.3416	-2.72641	4.57171	2.19273	0.746247	0.986764	22.2001	-0.485159	1.30255	0.381341	0.724301	0.998807	36.8722	-15.16	258.704	8.01516	0.442634	0.999871	20.9942	-0.276543	1.17067	0.22734	0.76795	0.999069	21.6989	-0.925188	1.70449	0.76934
AC124954_14.6	-	C2H2 (Zn)		35.2175	-13.9092	5576.83	12.4452	0.859283	0.997989	0	24.0841	2.12663e-05	-15.5211	0.563148	0.94197	0	22.4326	0.00815777	-6.93761	0.239076	0.871805	0	22.9546	0.0191991	-5.70282	0.187921	0.982455	0	22.1651	0.000242734	-12.0083	0.455754	0.970108	35.4772	-13.8578	629.814	9.29878	0.592192	0.999987	33.191	-12.177	913.642	9.83548	0.750433	0.999924	0	21.0829	3.2301e-05	-14.9181
AC124954_14.7	-	C2H2 (Zn)		0	21.3083	0.122181	-3.03291	0.10369	0.30476	0	24.0841	0.0164284	-5.92766	0.186016	0.861325	0	22.4326	3.86064e-05	-14.6608	0.573033	0.864731	0	22.9546	0.00845491	-6.88599	0.23113	0.944174	0	22.1651	0.00690572	-7.17799	0.251659	0.956137	0	21.6194	4.02369e-08	-24.5669	1.19822	0.946523	33.109	-12.095	675.1	9.39896	0.71368	0.999699	0	21.0829	0.0138235	-6.17674
AC124958_13.1	TC96510	NGN		20.5701	0.738172	0.792438	-0.335631	0.370477	0.995636	25.9026	-1.81852	2.61856	1.38877	0.697816	0.9916	23.7225	-1.28995	1.82312	0.866411	0.592905	0.998195	24.0181	-1.06348	1.8324	0.873733	0.767343	0.985373	21.6785	0.486648	0.72971	-0.454604	0.910769	0.998388	21.9246	-0.305178	1.1894	0.250238	0.765372	0.99942	20.9495	0.0644963	0.956661	-0.0639198	0.987647	0.99955	20.8008	0.282106	0.814985	-0.295155
AC124958_13.2	-	HD-like		30.8541	-9.54587	39.1404	5.29059	0.468382	0.99945	37.8827	-13.7987	201.125	7.65195	0.468703	0.984995	37.5009	-15.0683	773.532	9.59532	0.554864	0.998382	35.7093	-12.7547	120.607	6.91417	0.45608	0.999917	31.1694	-9.00425	40.2749	5.33181	0.507485	0.997665	32.3955	-10.7761	71.3531	6.1569	0.485911	0.999822	29.252	-8.23796	134.422	7.07063	0.812899	0.999197	29.9241	-8.84122	154.083	7.26756
AC124959_11.2	AW690213	KRAB box		0	23.02	0.000582973	-10.7443	0.381981	0.982425	0	24.4952	0.00150267	-9.37825	0.303925	0.996268	35.2713	-12.7825	29.5994	4.8875	0.303472	0.997217	0	22.5455	0.00159775	-9.28974	0.33057	0.976548	34.9021	-13.5622	187.652	7.55191	0.471038	0.997517	34.3882	-13.2976	94.5693	6.5633	0.407926	0.998855	32.6701	-12.147	52.6772	5.71911	0.385902	0.999112	31.309	-10.2078	63.3986	5.98638
AC124961_17.2	-	MYB		34.0434	-12.8205	151.352	7.24176	0.479242	0.975201	34.0649	-9.44211	236.117	7.88336	0.783751	0.99846	32.9694	-9.20391	157.551	7.29968	0.732801	0.999656	34.4237	-11.8085	966.046	9.91595	0.789718	0.998806	31.5034	-9.78846	529.477	9.04843	0.897891	0.99994	31.0915	-9.37935	198.108	7.63014	0.757476	0.999942	26.1204	-5.40275	36.2195	5.17869	0.943328	0.999713	27.4822	-6.7084	76.3429	6.25442
AC124961_18.1	TC109302	MYB/HD-like		34.4278	-13.1196	195.302	7.60957	0.494867	0.987596	0	24.0841	9.76682e-06	-16.6437	0.614476	0.986831	39.0919	-16.6593	616.194	9.26724	0.470473	0.997279	0	22.9546	2.49397	1.31844	-0.0390302	0.348658	36.7543	-14.5891	19658.2	14.2628	0.969235	0.990575	36.3829	-14.7635	159.825	7.32035	0.410144	0.998021	28.2612	-7.24719	49.642	5.63349	0.713961	0.984344	27.7615	-6.6786	72.2693	6.17531
AC124961_19.2	-	MYB/HD-like		0	23.02	6.94794e-08	-23.7788	1.04623	0.988043	36.9473	-12.4521	237.502	7.8918	0.551618	0.999841	37.4759	-14.9871	165.312	7.36905	0.406094	0.997658	31.6994	-9.15387	135.329	7.08033	0.709388	0.999764	28.3221	-6.98228	65.8842	6.04186	0.821735	0.9995	29.9044	-8.81375	98.1486	6.6169	0.682664	0.999837	33.0177	-12.4946	1090.69	10.091	0.750335	0.999167	32.0243	-10.9231	579.918	9.17971
AC124963_24.1	-	S1Fa-like		20.2826	0.940322	0.588508	-0.764866	0.757358	0.998478	24.2377	0.385098	0.808178	-0.307255	0.738522	0.996361	21.0416	2.72388	0.207151	-2.27125	0.782408	0.999448	20.7846	1.83061	0.344805	-1.53615	0.788989	0.998461	19.5878	2.12719	0.21349	-2.22776	1.06663	0.999901	19.4559	2.25629	0.247544	-2.01424	0.856678	0.997517	19.6879	1.0297	0.492914	-1.02059	0.98778	0.999606	19.8463	0.927482	0.542664	-0.881868
AC124963_29.1	-	S1Fa-like		18.8863	2.3366	0.24287	-2.04174	0.832497	0.999162	23.9381	0.684653	0.749084	-0.4168	0.524964	0.999314	21.2123	2.55315	0.201758	-2.3093	0.871882	0.999933	19.7176	2.89759	0.198099	-2.3357	0.748462	0.998226	18.0851	3.62988	0.130164	-2.94159	0.753678	0.994167	18.1533	3.55885	0.138099	-2.85622	0.744204	0.994436	17.9495	2.76809	0.155104	-2.68869	0.960629	0.998401	18.3041	2.46963	0.184527	-2.4381
AC124969_12.1	-	CCHC (Zn)		0	21.3083	0.00482	-7.69675	0.284503	0.98653	0	24.0841	1.44367e-09	-29.3676	1.32847	0.925371	0	22.4326	0.0416008	-4.58725	0.152279	0.9914	0	22.9546	0.00684674	-7.19037	0.242498	0.965397	0	22.1651	0.00615296	-7.3445	0.258193	0.973135	0	21.6194	0.00067467	-10.5335	0.401746	0.903273	0	21.014	0.00225806	-8.7907	0.336376	0.947442	0	21.0829	0.00443294	-7.81752
AC124972_1.2	-	MYB		39.1199	-17.897	4350.53	12.087	0.597	0.999343	0	24.6228	0.939743	-0.0896613	0.00252721	0.000221148	0	23.7655	5.3412e-05	-14.1925	0.512766	0.956126	0	22.6152	0.00702877	-7.15251	0.245107	0.935385	39.2769	-17.5619	1365.11	10.4148	0.508415	0.999526	0	21.7122	0.000816382	-10.2585	0.387488	0.993586	0	20.7176	0.000746763	-10.3871	0.415551	0.971367	0	20.7737	0.0326703	-4.93588
AC124972_13.2	-	MYB		34.1448	-12.9218	1718.87	10.7472	0.779796	0.999868	0	24.6228	9.72253e-05	-13.3283	0.455283	0.971411	0	23.7655	6.22098e-12	-37.226	1.96163	0.936775	0	22.6152	1.77932e-07	-22.4222	0.988202	0.950887	34.5704	-12.8554	275.001	8.10329	0.547932	0.998515	33.5501	-11.8379	189.558	7.5665	0.557439	0.999766	31.937	-11.2194	374.866	8.55023	0.695953	0.999605	31.0086	-10.2348	249.254	7.96147
AC124972_33.2	TC106783	EIL		19.0087	2.21424	0.241853	-2.0478	0.898462	0.997357	21.3633	3.25945	0.111289	-3.16762	0.961325	0.999363	20.827	2.93849	0.151351	-2.72403	0.901341	0.999077	20.1929	2.42228	0.204488	-2.28991	0.92566	0.998576	19.0459	2.66913	0.166347	-2.58773	0.958168	0.996075	19.1242	2.58802	0.140394	-2.83244	1.13531	0.998045	15.3471	5.37048	0.0154034	-6.0206	1.17506	0.990513	15.9308	4.84294	0.0209852	-5.57448
AC124972_40.11	-	MYB/HD-like		33.027	-11.7187	1010.9	9.98142	0.80469	0.997729	35.175	-11.0909	1111.57	10.1184	0.882062	0.998911	39.1313	-16.6987	1097.34	10.0998	0.520796	0.994147	38.6215	-15.6669	3978.01	11.9578	0.697317	0.999618	39.493	-17.3279	132.073	7.0452	0.325541	0.998054	39.6173	-17.9978	1823.6	10.8326	0.517695	0.99804	39.4594	-18.4453	25.2654	4.65909	0.191343	0.995533	0	21.0829	0.00490156	-7.67254
AC124972_40.131	-	MYB/HD-like		30.4906	-9.18239	147.511	7.20468	0.722637	0.999917	32.8171	-8.73308	44.9037	5.48876	0.545959	0.999433	32.0234	-9.59077	74.3521	6.2163	0.567162	0.993452	32.9722	-10.0176	90.1308	6.49395	0.567269	0.999901	31.1377	-8.97258	66.711	6.05985	0.597011	0.999799	30.5553	-8.93584	92.3913	6.52968	0.659478	0.999492	29.2686	-8.2546	95.2842	6.57417	0.736791	0.999991	30.1489	-9.06597	226.072	7.82064
AC124972_40.7	-	MYB/HD-like		0	21.3083	0.00646359	-7.27345	0.266936	0.822288	0	24.0841	0.00700244	-7.15793	0.228762	0.95704	0	22.4326	0.00362554	-8.10759	0.28469	0.942184	0	22.9546	1.26576e-11	-36.2012	1.98365	0.944391	0	22.1651	0.036473	-4.77703	0.161122	0.977222	37.2627	-15.6433	135.734	7.08464	0.368777	0.999967	0	21.014	0.0475038	-4.39581	0.156035	0.99051	0	21.0829	5.81016e-06	-17.393
AC124972_40.9	-	MYB/HD-like		32.4228	-11.1145	124.067	6.95498	0.543021	0.999339	36.663	-12.5789	638.899	9.31944	0.671191	0.997711	33.4923	-11.0597	761.516	9.57273	0.822036	0.996505	34.5639	-11.6093	522.422	9.02907	0.714449	0.9972	31.9603	-9.79519	69.9562	6.12838	0.542908	0.999557	32.7655	-11.1461	175.291	7.45361	0.589663	0.99916	29.7167	-8.7027	200.099	7.64457	0.838353	0.999977	31.7722	-10.6893	3427.08	11.7428
AC124972_48.1	-	MYB		0	21.2229	0.0448097	-4.48004	0.157566	0.872731	0	24.6228	0.00219324	-8.83272	0.282289	0.824482	0	23.7655	5.25009e+07	25.6458	-0.526683	0.785417	0	22.6152	0.00947882	-6.72108	0.228751	0.988345	0	21.715	2.5976e-06	-18.5544	0.808071	0.999296	0	21.7122	0.0249695	-5.32369	0.185252	0.880898	0	20.7176	0.0675945	-3.88695	0.13888	0.973258	0	20.7737	0.00495321	-7.65742
AC124972_9.2	-	MYB		30.6122	-9.38929	110.461	6.7874	0.650482	0.999032	34.6577	-10.0349	13.1739	3.71961	0.292951	0.987676	33.1168	-9.35135	2443.5	11.2547	1.30304	0.997113	34.9179	-12.3027	414.917	8.69668	0.632283	0.999938	31.7801	-10.0652	263.454	8.0414	0.739816	0.997134	31.9398	-10.2276	200.58	7.64803	0.679213	0.999663	29.5916	-8.87398	123.57	6.94918	0.72082	0.999825	30.1283	-9.35451	221.487	7.79108
AC125368_21.2	-	C2H2 (Zn)		31.6012	-10.3782	172.135	7.4274	0.642246	0.999026	34.5766	-9.95382	271.721	8.08598	0.756069	0.958326	33.1178	-9.35232	207.693	7.69831	0.769258	0.983866	0	22.6152	0.00112209	-9.79959	0.350336	0.99102	30.3155	-8.60053	187.698	7.55227	0.837973	0.999493	30.0831	-8.37087	92.3621	6.52923	0.717124	0.999964	0	20.7176	0.00810741	-6.94654	0.261636	0.97918	0	20.7737	0.017642	-5.82484
AC125368_22.2	-	C2H2 (Zn)		25.6635	-4.44054	10.2412	3.35631	0.688607	0.994612	25.4377	-0.81495	1.87506	0.906936	1.16276	0.990623	27.1394	-3.37396	6.95672	2.79841	0.776963	0.935882	23.3805	-0.765342	1.45718	0.543175	0.635481	0.999643	23.3891	-1.67414	2.46272	1.30025	0.713172	0.99915	20.8993	0.812854	0.627326	-0.672712	0.774722	0.999618	23.2998	-2.5822	4.51938	2.17612	0.793454	0.999699	23.7508	-2.97702	6.94727	2.79645
AC125368_5.2	-	HTH	FIS	32.2232	-11.0003	521.731	9.02716	0.766178	0.998659	32.763	-8.14019	74.3369	6.21601	0.697745	0.99803	33.3996	-9.63415	223.101	7.80155	0.752946	0.999805	33.9925	-11.3773	354.491	8.4696	0.67531	0.998622	31.5646	-9.84957	375.267	8.55177	0.825432	0.999679	31.2243	-9.51215	101.997	6.67239	0.626149	0.99935	30.5139	-9.79624	217.975	7.76802	0.732625	0.996039	31.099	-10.3253	682.881	9.41549
AC125368_6.2	BG648193	C2H2 (Zn)		32.0502	-10.742	108.078	6.75593	0.546416	0.999086	36.983	-12.8989	190.181	7.57123	0.502084	0.998257	32.7132	-10.2806	53.007	5.72811	0.471384	0.997713	35.7018	-12.7473	154.74	7.2737	0.48515	0.993781	30.0033	-7.83815	40.4805	5.33915	0.603445	0.997639	30.8625	-9.2431	107.846	6.75283	0.659307	0.996685	0	21.014	0.00164997	-9.24335	0.356478	0.997853	33.186	-12.1031	275.013	8.10335
AC125389_10.2	-	EIL		0	21.2229	0.0025307	-8.62625	0.325429	0.993762	0	24.6228	0.00581005	-7.42723	0.232545	0.975604	0	23.7655	0.00185882	-9.0714	0.302881	0.966604	0	22.6152	5.11598e-06	-17.5766	0.713803	0.684143	0	21.715	0.00366543	-8.0918	0.294717	0.990408	0	21.7122	0.00826487	-6.91879	0.247171	0.8972	32.3444	-11.6268	155.761	7.28319	0.543726	0.999405	32.4292	-11.6554	207.488	7.69688
AC125389_32.9	-	EIL		33.6245	-10.6046	157.48	7.29902	0.611371	0.999212	0	24.4952	0.0590901	-4.08094	0.122412	0.887937	0	22.4888	0.020844	-5.58422	0.187816	0.92393	34.6017	-12.0562	102.827	6.68408	0.46857	0.997931	0	21.3398	8.25983e-07	-20.2074	0.92777	0.983085	0	21.0907	0.0305303	-5.03361	0.179901	0.964389	0	20.5231	0.00122647	-9.67127	0.386299	0.974853	31.4806	-10.3795	252.115	7.97794
AC125473_12.4	TC96365	bZIP		24.9763	-3.66806	10.393	3.37755	0.893164	0.999169	35.5512	-11.4671	218.201	7.76952	0.599419	0.999876	30.9798	-8.54719	43.6927	5.44932	0.555692	0.998347	27.3053	-4.35075	7.32779	2.87338	0.580557	0.999799	24.4576	-2.2925	2.82524	1.49838	0.573087	0.999992	24.8652	-3.24583	4.29537	2.10278	0.566822	0.999573	23.6137	-2.59971	3.65189	1.86864	0.645802	0.99886	23.0182	-1.93531	2.91183	1.54192
AC125474_16.1	-	HD-like		0	21.3083	6.88423e-05	-13.8263	0.567942	0.997572	0	24.0841	0.129156	-2.95282	0.0886986	0.939651	0	22.4326	0.0251564	-5.31293	0.178408	0.806527	0	22.9546	5.57634e-05	-14.1303	0.532171	0.95287	0	22.1651	0.0331555	-4.91461	0.166129	0.983039	0	21.6194	0.0175691	-5.83082	0.205559	0.985565	0	21.014	0.00105896	-9.88313	0.385408	0.98767	38.8299	-17.747	641.598	9.32552
AC125475_11.2	-	HD-like		29.0293	-7.72107	63.4099	5.98664	0.711621	0.999901	33.9076	-9.82354	175.018	7.45136	0.691755	0.998266	32.2915	-9.8589	269.709	8.07526	0.764284	0.999008	34.177	-11.2224	995.638	9.95948	0.849925	0.999215	29.2344	-7.06931	142.607	7.15591	1.01705	0.99985	28.6249	-7.00549	134.453	7.07096	1.013	0.999913	30.5279	-9.51388	302.859	8.2425	0.823065	0.99991	28.9159	-7.83299	109.36	6.77295
AC125476_30.201	TC96308	ZF DHHC		22.796	-1.48778	2.416	1.27262	0.809241	0.999783	25.8641	-1.78009	2.60911	1.38356	0.713851	0.999767	24.0676	-1.63498	2.70704	1.43672	0.838762	0.999759	27.5559	-4.60127	9.06846	3.18086	0.614738	0.999355	24.7616	-2.59644	4.51024	2.1732	0.786323	0.998553	23.5521	-1.93266	2.75498	1.46204	0.689379	0.998831	22.5853	-1.57133	2.71045	1.43853	0.88621	0.999982	22.3801	-1.29715	2.29872	1.20083
AC125476_30.251	-	HD-like		31.4907	-10.1825	398.947	8.64005	0.800654	0.999637	36.2924	-12.2083	241.843	7.91793	0.56761	0.998255	34.4875	-12.0549	321.861	8.33029	0.614434	0.999883	0	22.9546	0.0671809	-3.89581	0.124839	0.980598	30.5952	-8.43003	75.4874	6.23816	0.670168	0.998735	32.3531	-10.7337	145.484	7.18472	0.59037	0.999473	30.2218	-9.20779	133.957	7.06563	0.702144	0.999869	30.8142	-9.73132	344.304	8.42754
AC125476_30.3	TC98661	TPR		23.4167	-2.10845	2.66914	1.41637	0.593014	0.998642	27.834	-3.74993	6.62719	2.7284	0.655866	0.998246	25.2053	-2.77275	6.69752	2.74363	0.985494	0.990117	26.0039	-3.04934	5.17078	2.37038	0.71397	0.999665	24.2715	-2.10633	3.31452	1.7288	0.766341	0.999064	24.0684	-2.44897	3.62291	1.85715	0.691543	0.999746	22.4231	-1.40912	2.42842	1.28002	0.876939	0.999919	22.3888	-1.30587	2.3049	1.2047
AC125478_13.7	TC104325	bHLH		29.5754	-8.26712	266.611	8.05859	0.965336	0.999757	34.8032	-10.7191	185.976	7.53897	0.628247	0.998288	33.6565	-11.2239	190.503	7.57367	0.596351	0.99846	38.7762	-15.8216	2962.66	11.5327	0.657398	0.999975	36.8043	-14.6392	604.28	9.23907	0.548767	0.999379	33.2715	-11.6521	466.381	8.86536	0.694473	0.999869	0	21.014	0.0791977	-3.6584	0.128255	0.910449	0	21.0829	7.56158e-05	-13.691
AC125478_7.2	-	bHLH		34.5092	-11.4892	131.705	7.04116	0.529277	0.999801	36.6478	-12.1526	117.88	6.88118	0.480648	0.982789	37.0669	-14.578	407.811	8.67176	0.510316	0.998347	34.2726	-11.7271	82.1161	6.35959	0.456291	0.999928	33.492	-12.1521	232.274	7.85968	0.565663	0.99906	0	21.0907	0.0104198	-6.58453	0.241601	0.999515	0	20.5231	9.19024e-05	-13.4095	0.572856	0.998484	0	21.1012	0.0246897	-5.33995
AC125479_16.2	-	CCHC (Zn)		27.0711	-5.76286	32.954	5.04238	0.833982	0.999649	34.2009	-10.1169	10.1131	3.33815	0.256978	0.998973	29.4899	-7.05734	55.2088	5.78683	0.765373	0.999187	0	22.9546	0.00184979	-9.07843	0.315394	0.978724	28.4427	-6.27754	38.8936	5.28146	0.791696	0.999825	29.0815	-7.46203	68.5385	6.09884	0.762125	0.999673	27.5893	-6.57532	75.452	6.23749	0.930027	0.999335	27.7048	-6.62188	56.5695	5.82195
AC125481_1.2	-	bZIP		0	21.2229	0.00248971	-8.64981	0.326449	0.97205	0	24.6228	0.00176473	-9.14634	0.29366	0.991952	0	23.7655	12.1243	3.59983	-0.0996694	0.398394	0	22.6152	0.00264511	-8.56246	0.300093	0.974737	34.6939	-12.9789	1227.11	10.261	0.729787	0.999658	0	21.7122	0.00928815	-6.75039	0.240484	0.999421	21.697	-0.979338	1.85501	0.89143	0.879355	0.999647	22.4421	-1.66834	2.68601	1.42546
AC125481_22.1	-	bZIP		0	23.02	0.0142261	-6.13531	0.202904	0.827081	0	24.4952	0.0481813	-4.37538	0.131802	0.679251	0	22.4888	0.00983349	-6.66808	0.228167	0.948759	0	22.5455	0.0164344	-5.92714	0.199885	0.970046	0	21.3398	0.0933186	-3.42169	0.117553	0.979613	0	21.0907	0.0435134	-4.5224	0.160243	0.996121	21.6994	-1.17627	2.01265	1.0091	0.812372	0.998741	22.0771	-0.975962	1.85013	0.887624
AC125482_13.2	-	HD-like		22.5648	-1.34185	2.43803	1.28571	0.942832	0.999535	25.7118	-1.089	1.91711	0.938935	0.817807	0.999243	25.005	-1.23955	2.16905	1.11706	0.867593	0.99796	26.4105	-3.79532	7.0467	2.81695	0.672742	0.998922	23.825	-2.10998	4.50348	2.17104	1.04052	0.996862	23.5944	-1.88218	2.74483	1.45672	0.709945	0.999683	22.0138	-1.29615	2.30058	1.202	0.901795	0.999973	22.7592	-1.98543	3.64694	1.86669
AC125482_17.2	-	LIM		20.6	0.622929	0.649469	-0.622667	0.999416	0.998848	26.2464	-1.62366	1.81841	0.862679	0.445248	0.995503	23.4206	0.344845	0.842236	-0.247703	0.645247	0.995469	21.9545	0.660658	0.704086	-0.506176	0.700749	0.988746	20.7481	0.966866	0.547023	-0.870325	0.866261	0.993587	20.3613	1.35094	0.468138	-1.09499	0.753869	0.995712	18.6572	2.06046	0.273566	-1.87004	0.875899	0.999462	18.8363	1.93743	0.271003	-1.88362
AC125482_8.131	CX534602	HD-like		22.5894	0.430518	0.79507	-0.330846	0.70348	0.999296	24.1133	0.38194	0.817882	-0.290035	0.692755	0.997553	23.5446	-1.05574	1.78182	0.833353	0.728304	0.999033	23.2536	-0.708071	1.44095	0.527021	0.675167	0.998506	23.9588	-2.61896	4.104	2.03703	0.714518	0.99953	23.0349	-1.9443	3.15831	1.65915	0.806681	0.998603	21.8466	-1.32351	2.3435	1.22866	0.903083	0.999355	22.6075	-1.50633	2.7571	1.46315
AC125482_8.171	TC95091	LIM		20.826	0.482224	0.844211	-0.244324	0.420758	0.990368	29.1032	-5.01916	6.62561	2.72805	0.457532	0.993342	23.1425	-0.709921	1.67357	0.742929	1.06551	0.991334	23.0624	-0.107803	1.07794	0.108283	1.00618	0.992039	19.4572	2.70799	0.161696	-2.62864	0.959792	0.998679	20.0698	1.5496	0.280694	-1.83293	1.27023	0.999131	18.6478	2.36626	0.166364	-2.58758	1.13396	0.999077	18.8439	2.23903	0.233882	-2.09615
AC126006_21.1	TC103429	C2H2 (Zn)		23.636	-2.32774	3.29292	1.71937	0.668606	0.999247	30.2312	-6.14713	16.9811	4.08586	0.585214	0.988877	27.898	-5.46545	12.4892	3.64261	0.587195	0.988887	25.8933	-2.93869	6.16946	2.62514	0.857424	0.999696	23.537	-1.37184	2.25082	1.17045	0.806503	0.999061	23.8941	-2.27472	3.87269	1.95334	0.813423	0.999305	21.5202	-0.506187	1.39805	0.483417	0.938602	0.99946	21.7756	-0.6927	1.58459	0.66411
AC126006_21.2	AL370225	MYB/HD-like		21.652	-0.343771	1.22126	0.288365	0.788597	0.99854	29.819	-5.73494	9.45072	3.24042	0.47942	0.991382	27.1013	-4.66873	11.0693	3.46849	0.67356	0.997985	25.9226	-2.96798	4.83277	2.27285	0.700302	0.996309	22.0884	0.076743	0.950759	-0.0728489	0.930879	0.997765	23.2386	-1.61921	2.52782	1.33789	0.773088	0.998821	21.4522	-0.438207	1.31113	0.390808	0.855534	0.999991	21.2771	-0.194185	1.13137	0.178065
AC126006_21.9	TC103429	C2H2 (Zn)		22.8595	-1.55124	2.40797	1.26782	0.762098	0.998665	27.1498	-3.06578	4.39862	2.13705	0.621203	0.992978	24.3619	-1.92931	2.80259	1.48676	0.706003	0.999734	31.0997	-8.14509	30.4855	4.93005	0.521273	0.994452	22.9227	-0.757583	1.5952	0.673736	0.852306	0.999365	22.842	-1.22258	2.06153	1.04371	0.807128	0.998833	21.9496	-0.935605	1.86224	0.897042	0.94367	0.998365	22.2715	-1.18858	2.23423	1.15978
AC126006_25.2	-	MYB		20.8916	0.331275	0.811365	-0.301578	0.879508	0.999447	25.8815	-1.2587	2.2271	1.15516	0.88916	0.998866	25.3372	-1.57175	2.51998	1.33341	0.800455	0.99954	23.2641	-0.64893	1.57895	0.658962	1.02155	0.998569	22.2358	-0.520773	1.39396	0.479192	0.892319	0.999774	22.7842	-1.07203	1.88415	0.913911	0.80563	0.999435	21.1782	-0.460553	1.33677	0.418752	0.878053	0.999949	21.5968	-0.823077	1.67226	0.741795
AC126006_40.1	BQ079354	C2H2 (Zn)		0	21.2229	0.000456529	-11.097	0.436819	0.978763	0	24.6228	0.000826353	-10.241	0.334144	0.96904	0	23.7655	0.00176537	-9.14581	0.305712	0.911296	0	22.6152	7.83007e-07	-20.2845	0.862112	0.943114	0	21.715	0.00215482	-8.85822	0.326782	0.899359	0	21.7122	4.1731e-06	-17.8704	0.769155	0.96838	0	20.7176	0.0181532	-5.78363	0.213492	0.982012	0	20.7737	4.51422e-13	-41.0106
AC126007_16.141	-	bHLH		29.0425	-7.73427	156.254	7.28775	0.921547	0.998709	38.5735	-14.4895	2671.84	11.3836	0.723866	0.982835	34.4211	-11.9885	581.052	9.18252	0.700482	0.992681	37.3604	-14.4058	23347.8	14.511	1.01015	0.989109	31.959	-9.79382	1200.24	10.2291	1.06257	0.999869	0	21.6194	1.9568e-05	-15.6411	0.651156	0.999056	29.5238	-8.50977	110.927	6.79346	0.739067	0.999929	29.7562	-8.67331	216.325	7.75705
AC126007_16.171	-	PHD		0	23.02	0.0020945	-8.89918	0.307296	0.921531	0	24.4952	0.0387995	-4.68782	0.141853	0.507181	0	22.4888	0.101085	-3.30636	0.107282	0.988588	0	22.5455	0.0325615	-4.94069	0.164042	0.857622	33.8145	-12.4747	461.53	8.85028	0.635193	0.99977	0	21.0907	0.0510897	-4.29082	0.151446	0.956197	31.877	-11.3539	535.289	9.06417	0.73909	0.999799	33.4723	-12.3711	600.798	9.23074
AC126008_36.2	-	RR		30.5316	-9.22331	14.7734	3.88493	0.339048	0.997342	36.4686	-12.3845	375.498	8.55266	0.613945	0.997305	33.0164	-10.5838	77.7131	6.28009	0.508767	0.999621	NA	NA	NA	NA	NA	NA	31.6157	-9.45057	38.3062	5.2595	0.470725	0.999799	32.3083	-10.6889	29.8586	4.90007	0.374044	0.998203	31.2447	-10.2307	35.665	5.15644	0.418157	0.999359	29.2489	-8.16602	41.5429	5.37653
AC126010_13.4	TC104672	MADS		33.2762	-11.9679	142.466	7.15447	0.51341	0.983908	0	24.0841	0.000933448	-10.0651	0.335997	0.926293	0	22.4326	0.000298363	-11.7106	0.435981	0.968477	37.0704	-14.1159	114.369	6.83756	0.398993	0.998063	32.9559	-10.7907	120.104	6.90813	0.558537	0.999997	34.24	-12.6205	209.662	7.71192	0.527382	0.999863	31.2366	-10.2226	111.673	6.80314	0.586117	0.999338	30.7381	-9.65515	199.33	7.63902
AC126010_13.5	TC104672	MADS		33.0323	-11.7241	776.764	9.60133	0.764112	0.999484	38.0497	-13.9656	1503.22	10.5538	0.688451	0.999133	35.4368	-13.0042	510.013	8.99439	0.61513	0.99967	34.5365	-11.5819	317.431	8.3103	0.644356	0.99838	32.038	-9.8729	206.011	7.68658	0.71541	0.999503	33.1662	-11.5467	326.418	8.35058	0.650837	0.99958	32.8125	-11.7985	436.864	8.77104	0.674124	0.99951	31.7597	-10.6768	310.889	8.28026
AC126012_22.1	TC98483	CCHC (Zn)		22.9265	0.0934306	0.955906	-0.0650589	0.620382	0.998665	29.924	-5.42881	5.03097	2.33084	0.346623	0.999289	24.6625	-2.1737	2.68043	1.42246	0.573958	0.99304	25.3663	-2.82077	4.61711	2.20699	0.719996	0.996132	23.1426	-1.80273	2.91359	1.5428	0.809781	0.999015	23.78	-2.68932	4.15305	2.05417	0.697985	0.999994	21.5922	-1.06908	2.06557	1.04654	0.970994	0.998449	22.1845	-1.08328	1.9163	0.938321
AC126014_6.11	BE203030	PHD		28.6271	-5.60716	18.0487	4.17382	0.675247	0.999586	34.5234	-10.0282	54.3142	5.76326	0.48937	0.988898	30.5277	-8.03885	37.9328	5.24538	0.571893	0.999725	28.2592	-5.7137	32.0986	5.00444	0.835109	0.999619	27.3987	-6.05882	21.0413	4.39515	0.653375	0.998345	25.2609	-4.17026	7.62942	2.93157	0.627855	0.995837	23.5904	-3.06724	19.1895	4.26225	1.62007	0.9974	24.234	-3.13279	6.1576	2.62237
AC126014_6.111	TC96365	bZIP		25.6325	-4.32428	9.22889	3.20616	0.671834	0.999041	30.884	-6.79991	24.6953	4.62616	0.602504	0.998133	27.8931	-5.46056	10.7265	3.42311	0.544221	0.997294	27.7058	-4.75119	13.2494	3.72785	0.722631	0.999908	24.7992	-2.63401	5.15309	2.36544	0.863528	0.999655	25.4286	-3.80919	6.08188	2.60452	0.606305	0.999019	24.2355	-3.22148	6.622	2.72727	0.798242	0.999887	23.5328	-2.44992	4.15299	2.05415
AC126019_15.2	-	C2C2 (Zn)	DOF	26.3586	-5.05035	31.4204	4.97363	0.979049	0.998599	31.5461	-7.46204	32.7325	5.03265	0.595971	0.987347	28.2441	-5.81153	42.0692	5.39469	0.902999	0.999722	27.2138	-4.25916	9.61644	3.2655	0.701374	0.998871	26.9548	-4.78968	15.0556	3.91223	0.761498	0.999137	25.2893	-3.66985	8.5928	3.10313	0.796979	0.999303	24.8213	-3.80723	8.94078	3.1604	0.777813	0.999412	24.6721	-3.58915	9.61521	3.26532
AC126019_27.2	-	C2C2 (Zn)	DOF	25.9358	-4.71283	14.2046	3.82829	0.756023	0.999331	29.5684	-4.94564	16.6376	4.05638	0.765642	0.999138	31.5089	-7.74342	47.5587	5.57164	0.646647	0.998814	26.5046	-3.88937	8.39136	3.06891	0.727936	0.99889	25.4949	-3.77988	11.1529	3.47934	0.892759	0.999564	25.0075	-3.29527	6.74712	2.75427	0.784878	0.999681	24.3697	-3.65212	7.96022	2.99281	0.764761	0.999939	24.5815	-3.80779	8.90227	3.15417
AC126778_8.121	-	CCHC (Zn)		30.0573	-8.74904	125.848	6.97553	0.737835	0.999002	33.998	-9.91396	1036.53	10.0175	1.01454	0.997899	31.9096	-9.47696	210.775	7.71956	0.758762	0.995608	32.3094	-9.35484	759.459	9.56883	1.03196	0.997642	30.026	-7.86087	236.407	7.88513	1.00428	0.996916	31.3738	-9.75436	539.488	9.07545	0.905803	0.999085	29.9933	-8.97928	163.314	7.3515	0.763838	0.999506	30.8555	-9.77255	313.357	8.29167
AC126778_8.151	-	CAMTA		20.9937	2.02627	0.338404	-1.56318	0.706994	0.998652	22.8013	1.69391	0.34753	-1.52479	0.866273	0.999626	21.3161	1.17276	0.489062	-1.03191	0.840249	0.993606	21.895	0.650535	0.688998	-0.537428	0.772926	0.999866	21.3811	-0.0412842	1.02489	0.0354753	0.814151	0.999979	20.5662	0.524427	0.731626	-0.450821	0.814593	0.997214	19.9037	0.619395	0.669458	-0.578935	0.911465	0.999758	20.5114	0.589788	0.691574	-0.532044
AC126779_15.2	-	LIM		29.0722	-7.84931	86.7013	6.43798	0.765647	0.999195	32.3859	-7.76314	195.549	7.61138	0.973082	0.999301	31.1886	-7.42318	68.5267	6.09859	0.767317	0.999815	34.0739	-11.4587	445.435	8.79907	0.702783	0.999396	30.5711	-8.85614	171.623	7.4231	0.787802	0.999694	31.8305	-10.1183	219.448	7.77774	0.703713	0.999872	30.1227	-9.4051	167.688	7.38964	0.723935	0.999654	30.3703	-9.59653	397.674	8.63544
AC126779_16.2	-	LIM		22.6155	-1.39254	2.00562	1.00405	0.648349	0.994951	28.2385	-3.61576	9.61993	3.26603	0.870306	0.998721	27.5977	-3.83222	7.13262	2.83443	0.66975	0.99976	31.3159	-8.70075	36.521	5.19065	0.512123	0.999553	27.0931	-5.37812	16.8858	4.07774	0.69139	0.999431	24.4607	-2.74853	4.92117	2.299	0.785648	0.99698	22.4289	-1.71124	2.75218	1.46057	0.806901	0.999106	23.3466	-2.5728	4.41962	2.14392
AC126780_18.1	TC110545	CCHC (Zn)		21.6691	-0.360831	1.25396	0.326493	0.872332	0.999642	23.9182	0.165894	0.934284	-0.0980672	0.506442	0.999004	23.0868	-0.654168	1.51249	0.596925	0.882298	0.998104	22.6319	0.322737	0.802322	-0.317747	0.978681	0.999641	21.0911	1.07407	0.504826	-0.986142	0.889677	0.99979	23.4997	-1.88032	2.88837	1.53025	0.757868	0.999976	20.7372	0.276824	0.823453	-0.280241	1.01719	0.999883	20.749	0.333956	0.793795	-0.333161
AC126780_18.3	TC97128	CAMTA		26.486	-3.46609	5.33058	2.41429	0.620622	0.998435	29.9872	-5.49201	11.7542	3.55511	0.566259	0.994205	28.3241	-5.83529	11.8046	3.56128	0.526577	0.999928	27.1898	-4.64426	6.11074	2.61135	0.476595	0.995026	25.4474	-4.10759	7.76455	2.9569	0.647027	0.999939	24.8722	-3.78158	6.97669	2.80254	0.671454	0.994978	23.4969	-2.97379	5.0318	2.33107	0.721746	0.998335	23.9021	-2.80089	4.53332	2.18057
AC126782_11.2	-	MYB		22.2226	-0.999727	1.9423	0.957766	0.942652	0.99778	25.8635	-1.24076	1.79226	0.841783	0.600408	0.997076	26.1141	-2.34867	3.32389	1.73287	0.667643	0.99448	31.7827	-9.16748	75.7138	6.24248	0.603182	0.997548	24.3758	-2.66085	4.81294	2.26692	0.804943	0.991991	22.8287	-1.11654	1.96886	0.977364	0.834459	0.998826	21.3118	-0.594134	1.29171	0.369277	0.538515	0.980444	20.8588	-0.085018	1.0569	0.0798386
AC126782_22.2	TC99385	FHA		27.6599	-4.63999	10.711	3.42102	0.667043	0.996579	31.9497	-7.45446	36.4109	5.1863	0.619704	0.990848	29.1526	-6.66378	28.8267	4.84933	0.656015	0.999766	29.0758	-6.53025	20.7707	4.37648	0.591277	0.995075	24.135	-2.79519	5.56667	2.47682	0.848171	0.999118	24.7912	-3.70059	7.86558	2.97555	0.746027	0.995263	22.2117	-1.68854	2.83525	1.50348	0.853687	0.99923	23.7212	-2.61997	4.9608	2.31057
AC126782_22_1	TC110597	MYB/HD-like		26.0162	-2.99622	2.94854	1.56	0.434608	0.993284	26.8059	-2.31074	2.45043	1.29304	0.473837	0.982774	32.4387	-9.94991	6.77029	2.75922	0.211934	0.966472	34.7166	-12.1711	18.371	4.19936	0.270175	0.994792	31.9352	-10.5953	19.6077	4.29335	0.324283	0.861309	29.0831	-7.99248	7.47049	2.9012	0.28609	0.981211	23.7356	-3.21245	3.93065	1.97477	0.531263	0.990885	20.5057	0.595439	0.689436	-0.536511
AC126782_44.2	-	FHA		23.9158	-2.69285	3.87921	1.95576	0.654368	0.999353	29.6475	-5.02469	19.6725	4.29811	0.809257	0.989798	25.9449	-2.17946	2.85895	1.51548	0.619274	0.998716	24.6923	-2.07706	3.14482	1.65298	0.736069	0.99825	23.6556	-1.94061	2.89605	1.53408	0.729694	0.997052	23.6878	-1.97563	3.02596	1.59739	0.751451	0.998295	21.3584	-0.640818	1.4877	0.57308	0.8587	0.999874	22.5953	-1.82153	2.92742	1.54963
AC126784_10.1	AL374794	AP2/EREBP		25.2245	-2.20457	3.22109	1.68755	0.699932	0.997753	30.8909	-6.3957	16.1098	4.00987	0.54431	0.98454	28.2439	-5.75503	18.6052	4.21763	0.66193	0.997761	27.5304	-4.98491	12.6238	3.65808	0.663048	0.994679	24.385	-3.04517	6.95398	2.79784	0.890515	0.999411	26.1974	-5.10673	14.7326	3.88094	0.693451	0.999717	24.5001	-3.97699	12.772	3.67492	0.897428	0.999274	24.4163	-3.31511	7.74813	2.95385
AC126784_13.2	-	AP2/EREBP		24.4808	-3.25789	5.40109	2.43325	0.67816	0.999615	28.151	-3.52827	6.07592	2.6031	0.667612	0.99958	28.1533	-4.3878	8.97238	3.16549	0.648816	0.998248	25.5509	-2.93572	5.45191	2.44676	0.781935	0.998909	24.5007	-2.78572	5.66251	2.50144	0.863419	0.99856	24.8686	-3.15644	6.29892	2.6551	0.791504	0.999345	24.0509	-3.33327	7.59302	2.92467	0.837085	0.999966	24.4951	-3.72134	10.4112	3.38006
AC126784_13.2	-	AP2/EREBP		25.456	-2.43603	4.84487	2.27646	0.911219	0.995575	27.9791	-3.48395	7.51681	2.91012	0.784219	0.994365	26.4629	-3.9741	6.27539	2.6497	0.587485	0.998529	25.9268	-3.38128	4.66308	2.22128	0.576729	0.999772	23.717	-2.37722	4.85292	2.27885	0.943454	0.991105	24.1655	-3.07489	5.5198	2.46462	0.742947	0.999797	23.782	-3.25888	7.59365	2.92479	0.862815	0.997107	24.1464	-3.04526	7.19756	2.84751
AC126785_11.2	-	CCHC (Zn)		38.5635	-17.2552	13008.5	13.6672	0.731545	0.99979	0	24.0841	0.0101362	-6.62434	0.210037	0.951294	39.6392	-17.2066	149015	17.1851	0.998266	0.998815	0	22.9546	0.000409799	-11.2528	0.404659	0.828274	0	22.1651	3.71123e-06	-18.0397	0.757928	0.96945	0	21.6194	0.00309204	-8.33722	0.306435	0.993673	36.1667	-15.1527	15017.9	13.8744	0.886402	0.99932	36.525	-15.4421	2679.16	11.3876
AC126786_22.1	AL383170	ZF DHHC		27.817	-4.79701	11.1159	3.47455	0.652117	0.995767	28.7369	-4.24175	13.3293	3.73653	0.841515	0.999268	27.164	-4.67516	10.3233	3.36783	0.647601	0.996511	25.8546	-3.30911	5.27704	2.39973	0.653115	0.993249	23.5252	-2.1854	3.62215	1.85685	0.802076	0.999581	23.0654	-1.97479	3.20923	1.68223	0.804816	0.999575	22.0281	-1.50501	2.61585	1.38728	0.894444	0.999581	22.0682	-0.966972	1.79454	0.843614
AC126787_12.1	TC102127	MYB/HD-like		22.8478	0.172178	0.900932	-0.15051	0.832938	0.993109	26.7721	-2.27693	3.28533	1.71604	0.686068	0.997327	25.5953	-3.10649	5.91577	2.56457	0.772211	0.99956	24.0151	-1.46963	2.37264	1.24649	0.80021	0.99854	23.0638	-1.72396	3.19801	1.67717	0.96273	0.999272	24.2357	-3.14501	7.26654	2.86127	0.878761	0.999845	21.237	-0.71383	1.60718	0.684532	0.943903	0.999955	21.5223	-0.421076	1.27722	0.353006
AC126787_12.2	-	CCHC (Zn)		28.9665	-7.65822	67.5461	6.0778	0.733432	0.996665	34.1003	-10.0162	339.737	8.40828	0.789388	0.999558	31.2115	-8.77894	92.7875	6.53586	0.675386	0.999294	38.3274	-15.3728	511.281	8.99797	0.500368	0.999973	28.0759	-5.91073	19.3867	4.277	0.651297	0.999845	28.5131	-6.89366	39.6371	5.30878	0.705384	0.999058	26.4967	-5.48265	28.754	4.84569	0.845257	0.999588	25.7453	-4.66234	18.25	4.18983
AC126789_14.2	-	HD-like		27.6042	-6.3813	47.8396	5.58013	0.833309	0.999803	31.4524	-6.82959	33.4535	5.06408	0.671903	0.998927	29.0656	-5.30015	22.631	4.50023	0.801346	0.999616	30.9842	-8.36905	87.5114	6.4514	0.706292	0.999054	28.8956	-7.18061	62.8238	5.97324	0.779975	0.999742	29.2752	-7.56302	71.0012	6.14977	0.757028	0.998941	28.4694	-7.75174	83.6094	6.38559	0.770016	0.999501	29.5854	-8.81161	224.779	7.81236
AC126789_18.1	-	HD-like		30.9166	-9.60839	195.497	7.611	0.731618	0.998639	35.3487	-11.2647	125.082	6.96673	0.535234	0.998517	31.6127	-9.18015	81.5203	6.34909	0.615085	0.99837	32.7462	-9.79164	66.1481	6.04763	0.534355	0.998895	33.6719	-11.5068	221.882	7.79365	0.599154	0.999729	32.453	-10.8336	1382.59	10.4332	0.949411	0.998721	29.0032	-7.98914	122.702	6.93902	0.825834	0.999823	29.8396	-8.75672	254.784	7.99313
AC126789_18.4	BF645682	NAC		25.1269	-2.10694	5.13501	2.36037	1.1739	0.998178	28.8749	-4.37976	10.587	3.40422	0.713874	0.99991	26.7954	-4.30654	7.79936	2.96336	0.611168	0.999956	27.1466	-4.60108	9.25552	3.21031	0.621951	0.997961	25.9562	-4.61633	13.4257	3.74692	0.755239	0.999212	25.7351	-4.64443	7.27584	2.86311	0.53311	0.999618	27.1786	-6.65552	7.13983	2.83589	0.343593	0.99153	25.6148	-4.51364	15.3341	3.93867
AC126789_19.3	-	HD-like		30.52	-9.21174	44.5213	5.47643	0.509954	0.998737	33.7838	-9.69975	4.65051	2.21739	0.1717	0.999215	34.2542	-11.8216	99.1117	6.63098	0.475209	0.9957	33.8047	-10.8501	50.7281	5.66471	0.436034	0.998805	30.7026	-8.53742	76.1944	6.25161	0.66124	0.999672	30.5454	-8.92596	76.367	6.25488	0.625351	0.999739	28.2752	-7.26122	35.8905	5.16553	0.637376	0.999067	28.5759	-7.49297	66.0739	6.04601
AC126789_19.5	BF645682	NAC		25.7982	-2.77828	6.86369	2.77898	1.00035	0.999	28.4299	-3.93468	3.12176	1.64236	0.335524	0.996057	27.1216	-4.63278	8.87065	3.14904	0.60184	0.986124	27.5318	-4.98625	9.21261	3.20361	0.561019	0.998868	25.8276	-4.48778	16.2294	4.02054	0.860753	0.99305	25.169	-4.07833	7.05284	2.8182	0.614424	0.998722	25.0464	-4.52323	14.6824	3.87602	0.811159	0.999536	24.9872	-3.88599	9.77036	3.28841
AC126789_19.9	TC96243	NAC		21.0796	0.228629	0.867456	-0.205138	0.862513	0.999787	24.2524	-0.168325	1.1107	0.151473	0.865915	0.997123	22.3723	0.0603182	0.964695	-0.0518556	0.814662	0.998993	21.6323	1.32233	0.445869	-1.16531	0.841977	0.998543	20.5832	1.58198	0.311574	-1.68235	1.08992	0.99914	20.6161	1.00334	0.554183	-0.851567	0.800916	0.999793	20.2965	0.717523	0.622376	-0.684141	0.936533	0.999671	20.2924	0.790508	0.594698	-0.74977
AC126789_4.2	-	NAC		23.3422	-2.11925	3.26704	1.70798	0.74828	0.999796	27.2411	-2.61834	4.22258	2.07813	0.733491	0.991794	26.7165	-2.95105	6.54874	2.71122	0.890452	0.996808	28.5585	-5.94335	26.6086	4.73382	0.736872	0.995719	25.7365	-4.02152	11.5793	3.53348	0.838646	0.998759	25.704	-3.99176	9.40653	3.23366	0.753313	0.999619	23.396	-2.67834	5.3997	2.43288	0.876904	0.99995	23.6913	-2.91753	6.02685	2.5914
AC126789_45.2	-	HD-like		32.0931	-10.8701	122.872	6.94102	0.556753	0.994548	35.1076	-10.4848	144.741	7.17733	0.607193	0.998124	35.5466	-11.7811	189.332	7.56478	0.560609	0.99788	37.718	-15.1028	748.142	9.54717	0.549869	0.995064	31.0078	-9.29279	216.313	7.75698	0.783524	0.999393	37.2503	-15.5381	3984.35	11.9601	0.70495	0.998479	28.3447	-7.62704	93.9361	6.55361	0.814108	0.99948	30.8783	-10.1046	738.447	9.52835
AC126789_8.2	-	NAC		20.722	0.500928	0.745161	-0.424376	0.79898	0.999762	23.7739	0.848872	0.624076	-0.680206	0.742678	0.999545	24.5985	-0.833004	1.70516	0.769911	0.897708	0.99889	22.7871	-0.171881	1.10561	0.144841	0.79338	0.999081	20.7797	0.935268	0.503889	-0.988821	1.08098	0.999243	20.8854	0.826797	0.557736	-0.842344	1.02624	0.999413	20.2236	0.49402	0.729552	-0.454918	0.893229	0.998918	20.4378	0.335947	0.772227	-0.372904
AC126791_17.1	TC107912	PHD		24.333	-1.31301	1.84052	0.880115	0.591408	0.981837	26.3349	-1.83972	2.57423	1.36414	0.671905	0.995701	24.9909	-2.50211	3.87908	1.95571	0.719067	0.999381	24.8682	-2.32267	2.80616	1.4886	0.559301	0.999344	23.3024	-1.96254	2.82128	1.49635	0.696375	0.999758	21.6344	-0.543788	1.33426	0.416039	0.699459	0.997205	20.7922	-0.269103	1.17673	0.234779	0.830767	0.999579	21.4814	-0.380172	1.2626	0.336395
AC126792_14.1	-	MYB/HD-like		29.5704	-6.55043	32.446	5.01997	0.70097	0.994948	33.2414	-8.74625	88.2693	6.46384	0.669066	0.996911	30.0371	-7.54828	34.1641	5.09441	0.596498	0.999383	37.4958	-14.9503	135.285	7.07986	0.388533	0.990979	30.4208	-9.08101	680.553	9.41056	1.05095	0.998357	37.2599	-16.1692	88.6125	6.46944	0.319607	0.998768	27.4834	-6.96025	72.7692	6.18526	0.851449	0.999032	28.4314	-7.33019	66.0145	6.04471
AC126792_14.2	TC105499	C2C2 (Zn)	CO-like	22.9885	-1.68025	2.81967	1.49553	0.853255	0.997997	25.8587	-1.77465	3.05984	1.61345	0.877964	0.9945	24.9796	-2.54701	3.96612	1.98773	0.717626	0.998755	24.9196	-1.96502	3.82413	1.93513	0.979028	0.993905	25.7135	-3.54832	8.84923	3.14555	0.848673	0.99899	24.8234	-3.20397	8.74633	3.12868	0.967685	0.999587	19.6686	1.34538	0.403979	-1.30765	0.961498	0.999321	20.0289	1.05403	0.485771	-1.04165
AC126792_14.7	-	MYB/HD-like		30.0962	-8.78795	58.6623	5.87436	0.589371	0.999328	31.9443	-7.86028	46.3626	5.53489	0.629195	0.996357	30.2564	-7.82383	51.2493	5.67946	0.653953	0.993995	33.6658	-10.7112	400.958	8.64731	0.749953	0.999114	32.2588	-10.0936	305.129	8.25328	0.76256	0.999894	32.7561	-11.1367	157.908	7.30294	0.575438	0.999037	32.3227	-11.3087	392.347	8.61599	0.695713	0.999821	31.7669	-10.684	532.18	9.05577
AC126792_2.2	-	C2C2 (Zn)	CO-like	22.9882	-1.76528	2.04898	1.03491	0.501345	0.990967	27.4263	-2.80348	5.47025	2.45161	0.833354	0.998231	26.1249	-2.35944	5.27888	2.40023	1.02411	0.999993	26.0206	-3.40545	12.4161	3.63414	1.0953	0.990752	24.0023	-2.28736	4.00713	2.00257	0.834633	0.998856	25.1956	-3.48344	7.1771	2.8434	0.760839	0.999876	19.0321	1.68551	0.318809	-1.64924	0.970387	0.999993	19.6418	1.13197	0.473694	-1.07797
AC126792_22.1	-	MYB		28.0155	-6.79258	22.2196	4.47376	0.578577	0.999677	33.7232	-9.10041	594.32	9.2151	1.01755	0.998829	33.8676	-10.1022	122.083	6.93172	0.608996	0.999061	33.6725	-11.0573	384.024	8.58505	0.712871	0.992953	31.5842	-9.86924	10141.5	13.308	1.54635	0.996517	31.55	-9.83776	370.969	8.53515	0.824614	0.999397	27.1283	-6.41062	48.3725	5.59611	0.831396	0.999684	28.5866	-7.81287	97.2372	6.60344
AC126792_7.2	-	MYB		29.6076	-8.38467	126.896	6.9875	0.781838	0.999334	32.1461	-7.52336	50.4103	5.65565	0.683828	0.985731	31.2266	-7.46116	48.6976	5.60578	0.683342	0.999495	34.6355	-12.0203	213.948	7.74112	0.562659	0.999534	33.126	-11.411	526.529	9.04037	0.731777	0.999198	31.2419	-9.52972	314.302	8.29601	0.828348	0.999116	32.8846	-12.167	1056.97	10.0457	0.77234	0.999959	31.3044	-10.5306	768.357	9.58563
AC126794_11.2	-	ARF		19.6633	1.55966	0.418988	-1.25502	0.746755	0.98886	22.2521	2.37065	0.256444	-1.96328	0.775421	0.996387	20.6025	3.163	0.131344	-2.92858	0.899853	0.998833	21.0725	1.54266	0.369584	-1.43603	0.906433	0.999228	19.9735	1.7415	0.332456	-1.58877	0.882039	0.999755	19.9932	1.71904	0.281927	-1.82661	1.08866	0.999363	18.5982	2.11938	0.22653	-2.14223	1.015	0.999232	19.2612	1.51256	0.317866	-1.65351
AC126794_14.1	TC106929	ARF		18.9357	2.37257	0.237187	-2.0759	0.833957	0.998805	21.4165	2.6676	0.213926	-2.22481	0.782636	0.999158	19.7439	2.68872	0.205374	-2.28368	0.801696	0.998004	21.1157	1.83885	0.282566	-1.82334	0.988344	0.991535	19.4522	2.71294	0.151001	-2.72737	1.00739	0.999847	20.5436	1.07579	0.459403	-1.12217	1.06067	0.997544	18.9227	2.09133	0.247336	-2.01546	0.950329	0.999619	19.2393	1.84359	0.311147	-1.68433
AC126794_14.2	-	MYB/HD-like		29.0874	-6.0674	41.8286	5.38642	0.850306	0.999251	30.659	-6.16381	22.8461	4.51387	0.661307	0.989536	28.7846	-6.29579	39.4787	5.303	0.792917	0.99941	30.3101	-7.76455	101.073	6.65925	0.812082	0.99943	29.2704	-7.93059	126.066	6.97803	0.840232	0.99985	28.4251	-7.33449	101.696	6.66812	0.877934	0.999892	22.1358	-1.61272	2.99453	1.58233	0.974048	0.999751	22.6586	-1.55744	2.477	1.3086
AC126794_21.2	-	MYB		28.3322	-7.10929	68.6621	6.10144	0.812819	0.99949	29.8733	-5.25049	20.7496	4.37501	0.781704	0.999673	29.947	-6.1815	36.0537	5.17208	0.785963	0.997904	29.9209	-7.30573	63.077	5.97904	0.763454	0.998532	29.537	-7.82198	57.0747	5.83478	0.677074	0.99816	28.6296	-6.91745	63.2491	5.98297	0.821227	0.998853	21.9764	-1.25882	2.33877	1.22575	0.96391	0.999784	22.5305	-1.75678	3.07915	1.62253
AC127019_29.2	-	PHD		33.6793	-12.371	406.074	8.6656	0.625042	0.999641	36.44	-12.3559	229.77	7.84405	0.552767	0.999269	35.181	-12.7484	380.388	8.57133	0.593662	0.999686	0	22.9546	0.0767276	-3.70411	0.118346	0.895957	34.0434	-11.8783	696.325	9.44362	0.735117	0.999285	33.1611	-11.5417	247.945	7.95388	0.612326	0.999586	30.7462	-9.73221	253.39	7.98522	0.76601	0.999935	30.7669	-9.68399	249.498	7.96289
AC127020_15.1	-	CCHC (Zn)		0	23.02	1.91252e-05	-15.6742	0.603134	0.915363	35.5464	-11.0512	43.7941	5.45266	0.40776	0.999641	35.1966	-12.7077	158.39	7.30733	0.489708	0.999215	0	22.5455	3.00713e-06	-18.3432	0.7576	0.899224	0	21.3398	0.102118	-3.29169	0.112844	0.99533	33.4923	-12.4017	156.686	7.29173	0.503123	0.999605	39.9028	-19.3797	82.4324	6.36514	0.255658	0.580337	0	21.1012	9.43153e-11	-33.3037
AC127020_15.3	-	CCHC (Zn)		27.227	-5.9187	27.8245	4.79828	0.754061	0.999379	30.5108	-6.42674	23.4872	4.5538	0.634185	0.990121	30.7623	-8.32967	28.6851	4.84223	0.496221	0.976554	29.7006	-6.74597	39.4069	5.30038	0.723941	0.999733	27.5903	-5.42512	13.8119	3.78784	0.622484	0.999584	19.836	1.78342	0.487002	-1.038	0.496952	0.990496	26.8269	-5.81293	34.5914	5.11234	0.839709	0.999867	27.0965	-6.01359	44.9175	5.48921
AC127021_25.1	-	AP2/EREBP		0	21.3083	3.44706e-05	-14.8243	0.619676	0.875446	0	24.0841	0.000289724	-11.753	0.4025	0.80128	0	22.4326	0.00752043	-7.05497	0.243577	0.956519	36.9123	-13.9578	1114.12	10.1217	0.653091	0.993556	30.627	-8.4619	121.008	6.91896	0.762546	0.999791	35.5351	-13.9157	331.801	8.37418	0.517586	0.99997	34.9713	-13.9573	1608.22	10.6513	0.697169	0.99966	0	21.0829	0.0789527	-3.66287
AC127021_25.2	-	AP2/EREBP		0	21.3083	0.000568081	-10.7816	0.420091	0.966092	0	24.0841	8.62933e-05	-13.5004	0.474835	0.976454	0	22.4326	3.95292e-06	-17.9487	0.74124	0.887719	28.8975	-5.94289	28.8823	4.85212	0.761076	0.988974	26.9335	-4.7684	15.2213	3.92802	0.770015	0.998937	27.2542	-5.63476	24.5931	4.62018	0.765336	0.999924	32.698	-11.684	1809.91	10.8217	0.900266	0.999524	32.6602	-11.5772	1279.47	10.3213
AC127169_1.1	-	HMG		33.0592	-11.8363	926.528	9.85569	0.780975	0.999154	0	24.6228	10.2127	3.35229	-0.0900533	0.346199	0	23.7655	0.00475243	-7.71712	0.252421	0.970519	0	22.6152	0.438477	-1.18943	0.0371281	0.139555	36.3898	-14.6748	946.301	9.88616	0.595141	0.999644	36.1213	-14.4091	366.324	8.51698	0.506378	0.999469	31.2732	-10.5556	252.88	7.98231	0.689054	0.998332	32.7766	-12.0028	933.811	9.86699
AC127169_13.1	AW693899	C2C2 (Zn)	CO-like	18.1864	3.12183	0.116549	-3.10099	0.990768	0.988454	20.8063	3.27777	0.103735	-3.26903	0.996304	0.996382	20.0744	2.35822	0.234943	-2.08961	0.848169	0.997816	20.0688	2.8858	0.155406	-2.68589	0.906231	0.999273	19.6512	2.51399	0.204901	-2.287	0.878667	0.999659	20.7449	0.874569	0.608581	-0.716479	0.764473	0.995716	18.6592	2.35482	0.193533	-2.36935	1.00857	0.999493	18.7583	2.32464	0.214655	-2.21991
AC127170_10.21	-	HD-like		0	23.02	7.00263e-17	-53.6649	4.03235	0.891605	0	24.4952	0.015873	-5.97729	0.184287	0.983963	33.4177	-10.9289	685.894	9.42184	0.817689	0.998831	0	22.5455	0.000668659	-10.5464	0.382984	0.946753	0	21.3398	7.77769e-05	-13.6503	0.557965	0.847936	37.889	-16.7984	770.259	9.5892	0.485389	0.999821	0	20.5231	0.147421	-2.76199	0.0977727	0.512791	0	21.1012	0.00357042	-8.12969
AC127170_10.221	-	CCHC (Zn)		38.9451	-15.9252	87.5078	6.45134	0.324183	0.998046	0	24.4952	0.000727807	-10.4242	0.343093	0.964885	0	22.4888	0.00545343	-7.51862	0.260789	0.993761	0	22.5455	3.64229e-05	-14.7448	0.573526	0.703667	0	21.3398	1.2866e-05	-16.2461	0.695021	0.967573	0	21.0907	0.0158506	-5.97932	0.217149	0.994042	32.7586	-12.2355	667.571	9.38278	0.701551	0.999956	33.0391	-11.938	428.987	8.74479
AC127170_2.2	-	HD-like		0	21.2229	0.0775236	-3.68922	0.128051	0.954359	0	24.6228	9.11812e-05	-13.4209	0.459082	0.991633	0	23.7655	0.0118998	-6.39292	0.204973	0.938563	0	22.6152	0.00876415	-6.83417	0.233018	0.976316	0	21.715	4.10622e-08	-24.5376	1.18857	0.763403	35.6982	-13.986	873.972	9.77144	0.622993	0.999609	0	20.7176	0.000249608	-11.968	0.492442	0.916316	32.2266	-11.4529	821.502	9.68212
AC128638_34.1	-	C2H2 (Zn)		24.6384	-1.61843	2.23167	1.15812	0.642151	0.996287	27.7761	-3.28095	5.37119	2.42524	0.669237	0.990546	25.4268	-2.93799	4.63386	2.21221	0.685256	0.995303	25.1239	-2.57834	3.81644	1.93223	0.681102	0.998522	23.6505	-2.31071	3.75536	1.90895	0.772926	0.99748	24.9857	-3.89508	8.58379	3.10161	0.73663	0.995319	22.1493	-1.62618	2.89781	1.53496	0.923732	0.99784	22.5431	-1.4419	2.32043	1.21439
AC128638_34.2	AJ845727	NAC		35.5869	-12.5669	183.882	7.52264	0.514252	0.999483	0	24.4952	0.0103968	-6.58772	0.204922	0.993056	0	22.4888	0.0190472	-5.71428	0.192587	0.986915	0	22.5455	0.000394913	-11.3062	0.415667	0.935503	32.1341	-10.7943	582.05	9.185	0.803642	0.999937	32.0633	-10.9726	224.664	7.81162	0.63798	0.999759	30.7175	-10.1944	347.774	8.44201	0.775351	0.999768	32.1762	-11.075	364.746	8.51075
AC128660_5.1	-	WRKY family	WRKY	26.0056	-4.7827	18.9903	4.24719	0.85065	0.994938	28.233	-3.6102	7.41817	2.89106	0.742072	0.999582	27.1376	-3.37218	7.87423	2.97714	0.844017	0.997714	29.874	-7.25876	55.7526	5.80097	0.740097	0.997149	30.5967	-8.8817	156.131	7.28661	0.765905	0.999822	28.7738	-7.06159	57.9642	5.85709	0.776983	0.999331	26.6154	-5.8978	34.0734	5.09057	0.818982	0.999897	27.7503	-6.97652	66.2278	6.04936
AC129090_19.1	-	AS2		35.1828	-13.9598	93.107	6.54082	0.383714	0.995275	0	24.6228	0.000703522	-10.4731	0.342891	0.982534	39.3263	-15.5608	13.3406	3.73776	0.181159	0.951852	37.0475	-14.4323	80.3787	6.32874	0.355206	0.99963	34.2805	-12.5655	87.1098	6.44476	0.426907	0.999953	33.0511	-11.3389	54.6629	5.77249	0.423149	0.999863	32.4312	-11.7136	97.3593	6.60525	0.478257	0.999647	32.8769	-12.1031	185.996	7.53913
AC129090_20.1	TC94183	HD-like		17.0056	6.01435	0.0210999	-5.56662	0.899418	0.990793	21.2808	3.21435	0.204535	-2.28958	0.638415	0.998714	19.6858	2.80305	0.101426	-3.30151	1.26236	0.997748	22.7654	-0.219872	1.12307	0.167449	0.695341	0.996085	20.2146	1.12524	0.548086	-0.867525	0.706411	0.998331	21.9622	-0.871558	1.60627	0.683714	0.722463	0.999653	18.0461	2.47707	0.18554	-2.4302	0.973939	0.999747	18.8132	2.28803	0.220221	-2.18298
AC129090_20.2	-	Lambda-DB		30.0981	-8.78982	101.182	6.66081	0.690894	0.998096	35.8793	-11.7953	1515.87	10.5659	0.860611	0.999591	32.0626	-9.63001	209.407	7.71017	0.741873	0.999157	33.6281	-10.6735	203.505	7.66892	0.645474	0.999188	31.7009	-9.5358	154.765	7.27394	0.696784	0.999629	35.9206	-14.3012	298.046	8.21939	0.489403	0.999744	31.2946	-10.2806	536.029	9.06617	0.842768	0.999918	32.0081	-10.9251	781.865	9.61078
AC129090_26.1	-	Lambda-DB		29.9682	-8.74527	51.8533	5.69636	0.570654	0.998714	36.6147	-11.9919	26553.9	14.6966	1.33844	0.995296	33.7884	-10.023	709.317	9.47029	0.924999	0.99587	33.1183	-10.5031	285.279	8.15623	0.713035	0.999892	30.883	-9.16798	142.209	7.15187	0.717241	0.999645	30.6723	-8.96013	91.0824	6.5091	0.654564	0.997978	28.944	-8.22633	89.2981	6.48056	0.726418	0.999641	30.5263	-9.75257	187.824	7.55324
AC129090_32.1	-	HMG		21.3052	-0.082308	1.03707	0.0525139	0.556189	0.986564	25.1231	-0.500322	1.42843	0.514427	1.03947	0.996475	27.5467	-3.78127	6.89477	2.7855	0.666311	0.991083	23.3357	-0.720486	1.5682	0.649112	0.867277	0.99985	21.9723	-0.257278	1.2017	0.265079	1.04248	0.999711	22.6468	-0.934572	1.62803	0.703127	0.684537	0.999675	21.3075	-0.589856	1.5052	0.589953	1.00023	0.998421	22.1489	-1.37513	2.32642	1.21811
AC129091_19.1	-	MYB/HD-like		0	21.3083	4.40749e-05	-14.4697	0.601101	0.976336	0	24.0841	0.00825163	-6.92111	0.220416	0.935393	0	22.4326	0.0272969	-5.19512	0.174127	0.995836	0	22.9546	0.000491954	-10.9892	0.393522	0.963133	0	22.1651	0.000425515	-11.1985	0.41935	0.993654	0	21.6194	0.00835186	-6.90369	0.247749	0.939154	0	21.014	0.0165041	-5.92103	0.215682	0.980898	39.7712	-18.6883	354.878	8.47118
AC129092_13.1	BQ147051	MYB/HD-like		26.2265	-4.9182	5.16803	2.36961	0.39649	0.981608	31.3517	-7.2676	27.0547	4.75781	0.574245	0.999495	30.6158	-8.18316	53.2912	5.73583	0.625552	0.999986	35.8073	-12.8528	687.318	9.42483	0.66243	0.997912	28.7982	-6.63309	37.885	5.24355	0.729691	0.999917	29.9812	-8.36174	87.4715	6.45074	0.706995	0.999734	20.0977	0.916348	0.552646	-0.855572	0.910136	0.999978	20.3827	0.700247	0.642769	-0.637628
AC129092_13.9	TC95615	MYB		22.2244	-0.916135	1.7612	0.816561	0.854861	0.999345	24.4234	-0.339385	1.13027	0.176669	0.434508	0.997077	24.5774	-2.14485	3.58488	1.84192	0.813489	0.994833	24.5011	-1.54649	2.12865	1.08994	0.629897	0.999691	25.723	-3.55786	9.71825	3.2807	0.89487	0.999177	23.7077	-2.08823	3.33973	1.73973	0.781523	0.999916	21.968	-0.954002	1.80812	0.854494	0.860505	0.999933	22.2579	-1.17501	2.09171	1.06468
AC130653_30.3	-	MYB		34.0079	-10.9879	477.228	8.89853	0.753027	0.996766	0	24.4952	0.0117239	-6.4144	0.199027	0.846294	0	22.4888	8.82269e-07	-20.1123	0.858738	0.893441	0	22.5455	0.0111429	-6.48773	0.220745	0.885649	0	21.3398	3.21161e-07	-21.5702	1.01502	0.935102	34.5574	-13.4667	145619	17.1518	1.41772	0.993215	0	20.5231	0.00273453	-8.51449	0.333181	0.931301	0	21.1012	0.0115378	-6.43748
AC130798_10.1	-	C2H2 (Zn)		19.6594	1.56353	0.434978	-1.20099	0.703055	0.998148	22.8381	1.78465	0.332584	-1.58821	0.853084	0.999644	21.2561	2.50933	0.213388	-2.22845	0.850693	0.999918	20.9321	1.68309	0.35562	-1.49159	0.848327	0.999881	20.1057	1.60927	0.339888	-1.55687	0.955369	0.998629	20.3809	1.33126	0.421359	-1.24688	0.914034	0.99937	18.8836	1.83407	0.303314	-1.72111	0.916417	0.999571	19.3245	1.44923	0.377086	-1.40703
AC130798_15.9	TC96421	C2H2 (Zn)		0	21.3083	0.0779438	-3.68142	0.12722	0.99489	0	24.0841	1.02512e-07	-23.2177	0.950749	0.631013	0	22.4326	0.0094022	-6.73279	0.231259	0.905996	0	22.9546	0.0081733	-6.93487	0.232948	0.968851	0	22.1651	1.39114e-05	-16.1334	0.656194	0.958185	0	21.6194	0.0171679	-5.86414	0.206848	0.987358	38.1962	-17.1822	2342.17	11.1936	0.570766	0.995193	38.9498	-17.8669	206.855	7.69248
AC130799_9.1	-	HMG		38.1843	-16.9614	92.7968	6.536	0.306174	0.99146	0	24.6228	0.0104104	-6.58583	0.203694	0.976446	0	23.7655	0.0107424	-6.54054	0.210172	0.980052	0	22.6152	3.79959e-07	-21.3277	0.922612	0.954379	38.7584	-17.0434	2446.52	11.2565	0.580588	0.999657	0	21.7122	0.0115978	-6.43	0.227861	0.966842	32.7329	-12.0153	339.545	8.40746	0.624203	0.999767	36.6134	-15.8396	727.661	9.50712
AC130800_18.2	AL365876	bHLH		33.0305	-11.7222	128.11	7.00124	0.512842	0.983742	35.1291	-11.045	44.153	5.46444	0.40907	0.996641	34.6795	-12.2469	91.8763	6.52162	0.446445	0.984892	39.1259	-16.1713	102.3	6.67667	0.331332	0.99942	33.0352	-10.8701	101.958	6.67183	0.530265	0.999315	35.361	-13.7416	33.6671	5.07327	0.291629	0.999726	28.9532	-7.93919	29.8728	4.90076	0.533988	0.999679	29.7378	-8.6549	91.3055	6.51263
AC130800_18.4	-	HD-like		29.9207	-8.61246	583.446	9.18845	1.0949	0.999667	32.0595	-7.97549	50.7486	5.6653	0.636187	0.997798	32.7533	-10.3207	307.794	8.26582	0.742184	0.998205	33.7663	-10.8117	5276.54	12.3654	1.20948	0.997988	31.2327	-9.06753	293.891	8.19914	0.871546	0.999534	30.1576	-8.53817	134.031	7.06642	0.774763	0.999887	31.1628	-10.1487	773.077	9.59447	0.925703	0.999698	33.0204	-11.9375	549.461	9.10187
AC130800_43.2	-	bHLH		30.1356	-8.91264	177.906	7.47497	0.78843	0.999798	31.768	-7.14523	78.262	6.29024	0.840811	0.999459	31.0777	-7.31229	69.6583	6.12222	0.786643	0.997374	31.5314	-8.91619	129.465	7.01641	0.725398	0.999945	31.3308	-9.61583	209.843	7.71317	0.743676	0.999978	31.5293	-9.81715	174.304	7.44546	0.69163	0.99969	28.3865	-7.66891	84.9289	6.40818	0.784606	0.99891	27.7466	-6.97281	91.2077	6.51108
AC130805_15.2	CX533076	U1-type (Zn)		23.6821	-0.662166	1.508	0.592641	0.859613	0.998318	25.2522	-0.756998	1.52934	0.612906	0.75279	0.998629	23.7811	-1.29225	2.23164	1.1581	0.861148	0.995545	23.9057	-1.36014	2.26689	1.18071	0.825239	0.998333	22.9801	-1.64024	2.86833	1.52021	0.901083	0.999864	22.5444	-1.45374	2.60729	1.38255	0.933249	0.999401	21.391	-0.867848	1.70784	0.772175	0.852865	0.999593	22.2516	-1.15042	2.02693	1.01929
AC130807_30.141	-	CCHC (Zn)		32.4389	-11.1306	89.3229	6.48096	0.497196	0.999446	35.0016	-10.9175	226.121	7.82095	0.64304	0.996079	32.9012	-10.4686	104.45	6.70667	0.559026	0.998038	33.5755	-10.6209	320.313	8.32334	0.721514	0.996999	34.0691	-11.904	1655.67	10.6932	0.863855	0.993014	34.3287	-12.7093	209.109	7.70811	0.522554	0.999263	29.6068	-8.59278	39.9079	5.3186	0.535769	0.999418	32.5914	-11.5085	624.009	9.28542
AC130807_30.181	-	CCHC (Zn)		29.0563	-7.74809	93.5927	6.54832	0.796456	0.999041	34.433	-10.349	3420.3	11.7399	1.19528	0.989449	32.3065	-9.87392	261.438	8.03033	0.75721	0.996536	0	22.9546	8.67771e-06	-16.8143	0.661517	1	36.8451	-14.68	97115.5	16.5674	1.18642	0.999933	32.0314	-10.4119	111.325	6.79864	0.572397	0.999475	28.8896	-7.87562	103.425	6.69244	0.802209	0.999831	31.6708	-10.5879	518.444	9.01804
AC130807_30.211	-	CCHC (Zn)		0	21.3083	2.29556e-07	-22.0547	1.04915	0.970242	0	24.0841	1.24088e-05	-16.2983	0.598507	0.95889	0	22.4326	0.00309015	-8.33811	0.293873	0.972657	35.6731	-12.7185	2310.53	11.174	0.838544	0.995898	0	22.1651	0.00556403	-7.48965	0.263918	0.977205	35.1886	-13.5692	584.016	9.18986	0.599098	0.999964	34.4394	-13.4253	2469.63	11.2701	0.789384	0.999382	38.5999	-17.517	2968.77	11.5357
AC130807_30.241	-	CCHC (Zn)		26.4598	-5.15156	24.3013	4.60296	0.857687	0.998084	29.0553	-4.97124	10.0566	3.33007	0.590925	0.992172	29.0129	-6.58026	26.3903	4.72194	0.644434	0.995703	30.6536	-7.69902	124.516	6.96019	0.871293	0.999242	29.1978	-7.03268	79.8048	6.3184	0.864042	0.999888	29.12	-7.50056	51.37	5.68286	0.690743	0.999966	31.8529	-10.8388	1301.37	10.3458	0.937927	0.998836	31.5506	-10.4676	550.415	9.10437
AC130809_2.2	-	JUMONJI		29.5693	-8.34642	39.7823	5.31406	0.554755	0.99652	36.3316	-11.7088	258.562	8.01437	0.607115	0.998614	34.3456	-10.5802	108.359	6.75967	0.557141	0.998507	31.5138	-8.89859	55.036	5.7823	0.56895	0.998684	30.0554	-8.34041	55.2226	5.78719	0.617621	0.996213	30.253	-8.54077	463.841	8.85749	1.05207	0.98852	27.1819	-6.46431	39.8121	5.31514	0.768135	0.999677	27.3901	-6.6164	41.3491	5.36978
AC130809_24.2	-	JUMONJI		31.4383	-8.41832	112.627	6.81541	0.752717	0.997114	34.6237	-10.1285	143.533	7.16524	0.632896	0.998801	31.6426	-9.15379	109.823	6.77904	0.670839	0.998577	31.5013	-8.95582	213.245	7.73637	0.819871	0.993634	28.9829	-7.64303	164.445	7.36146	0.949576	0.998785	28.7963	-7.7056	52.8905	5.72494	0.673603	0.999025	27.6745	-7.15134	141.496	7.14462	0.998696	0.997906	27.6418	-6.54064	112.321	6.81149
AC130809_24.3	-	JUMONJI		0	23.02	0.0672745	-3.8938	0.124395	0.687765	0	24.4952	0.00136338	-9.5186	0.309114	0.89146	0	22.4888	0.00159778	-9.28972	0.331527	0.907296	0	22.5455	0.00653082	-7.25852	0.250019	0.987829	0	21.3398	0.0138762	-6.17124	0.221953	0.968334	0	21.0907	0.0114839	-6.44425	0.23589	0.905272	0	20.5231	0.00407317	-7.93963	0.307547	0.939074	38.662	-17.5608	681.74	9.41308
AC130809_24.8	-	JUMONJI		32.6663	-9.64639	328.301	8.35887	0.82327	0.998556	36.2944	-11.7992	489.043	8.93382	0.690152	0.999343	34.0009	-11.5121	356.531	8.47788	0.666049	0.99981	33.0506	-10.5051	525.041	9.03629	0.815264	0.998668	32.5984	-11.2585	920.772	9.8467	0.8335	0.999681	31.493	-10.4023	154.905	7.27524	0.623815	0.997821	26.7746	-6.25147	47.811	5.57927	0.856356	0.998984	27.1842	-6.08306	54.9951	5.78123
AC130809_3.2	-	JUMONJI		27.6121	-6.38913	42.0617	5.39443	0.795411	0.999939	31.169	-6.54622	56.9577	5.83182	0.854291	0.99853	29.8179	-6.05245	96.3215	6.58979	1.12694	0.998882	30.6688	-8.05364	155.967	7.2851	0.87199	0.998774	28.4162	-6.7012	53.9337	5.75311	0.813177	0.99994	27.932	-6.21976	37.6285	5.23375	0.791878	0.999237	24.2752	-3.55752	10.916	3.44837	0.957917	0.99918	25.4696	-4.69585	20.4743	4.35574
AC130809_36.1	-	JUMONJI		31.2781	-10.0552	54.4496	5.76685	0.488149	0.990259	0	24.6228	9.31956e-06	-16.7113	0.600689	0.99724	39.3907	-15.6253	51.2423	5.67926	0.286513	0.996868	34.9032	-12.288	423.956	8.72777	0.636107	0.999056	31.9755	-10.2605	339.642	8.40787	0.764719	0.999353	32.6939	-10.9817	317.365	8.31	0.689638	0.97063	25.7975	-5.07983	15.7773	3.97978	0.721239	0.999734	26.1097	-5.33591	23.4026	4.5486
AC130811_21.231	-	bHLH		33.388	-12.0798	236.89	7.88808	0.572434	0.999689	0	24.0841	0.00207146	-8.91514	0.292503	0.865851	0	22.4326	4.37542e-07	-21.1241	0.920749	0.997136	0	22.9546	0.00706856	-7.14437	0.240773	0.983458	0	22.1651	2.58904e-05	-15.2372	0.610424	0.983361	0	21.6194	0.0024438	-8.67666	0.320731	0.868299	30.7927	-9.77867	287.863	8.16924	0.78437	0.999956	31.1902	-10.1073	341.346	8.41509
AC130811_23.2	-	bHLH		32.1361	-10.9131	261.023	8.02804	0.665125	0.997814	0	24.6228	0.00312266	-8.32301	0.264021	0.918601	0	23.7655	0.00526452	-7.56948	0.24704	0.965903	36.1434	-13.5282	1416.75	10.4684	0.709793	0.998563	0	21.715	6.3929e-07	-20.577	0.928656	0.958143	0	21.7122	0.0279266	-5.16222	0.179158	0.88775	30.6532	-9.93561	219.077	7.7753	0.720191	0.999656	33.4898	-12.716	1077.2	10.0731
AC131026_11.1	-	NAC		30.8274	-9.51918	80.1454	6.32455	0.58491	0.998917	38.9172	-14.8331	251.715	7.97565	0.451649	0.999245	38.7156	-16.283	88.4916	6.46747	0.316941	0.999449	30.36	-7.40544	31.4946	4.97703	0.593366	0.997374	26.348	-4.1829	13.3129	3.73475	0.856855	0.999769	26.0209	-4.40145	10.8185	3.43542	0.71775	0.999662	24.1061	-3.09212	6.4051	2.67922	0.823192	0.999935	24.2491	-3.16613	7.22339	2.85268
AC131026_11.131	TC99920	ARID		22.2009	0.819066	0.565958	-0.821234	1.00367	0.999282	24.0677	0.42754	0.788163	-0.343434	0.745064	0.99857	23.0325	-0.543652	1.33779	0.419851	0.707965	0.998472	22.3888	0.156745	0.922134	-0.116952	0.677284	0.994093	22.008	-0.668169	1.53572	0.618918	0.900383	0.999393	20.9622	0.128431	0.923581	-0.11469	0.857043	0.998985	20.8099	-0.28674	1.20681	0.271198	0.926253	0.999904	21.2296	-0.128434	1.09662	0.13306
AC131026_11.6	TC97073	MYB/HD-like		23.4308	-2.12253	3.3558	1.74666	0.768972	0.998937	26.9099	-2.82589	3.28634	1.71648	0.523525	0.995141	25.1495	-2.71693	4.17224	2.06082	0.691744	0.995842	26.6446	-3.69003	6.52976	2.70703	0.662791	0.999293	23.4584	-1.2933	2.0878	1.06198	0.766805	0.99987	23.7325	-2.11311	3.34247	1.74091	0.77014	0.994297	22.9565	-1.94252	2.8943	1.53321	0.728223	0.999103	22.7142	-1.63133	2.6837	1.42423
AC131026_7.2	-	MYB/HD-like		0	23.02	0.000141863	-12.7832	0.469484	0.689614	0	24.4952	0.0540884	-4.20854	0.126471	0.621791	0	22.4888	0.00272235	-8.52093	0.300347	0.932757	0	22.5455	0.000310245	-11.6543	0.430901	0.689814	0	21.3398	0.00244982	-8.67311	0.3254	0.986889	0	21.0907	0.0214467	-5.5431	0.199824	0.992711	0	20.5231	0.00532699	-7.55246	0.290561	0.999422	0	21.1012	4.00068e-05	-14.6094
AC131455_5.8	TC106782	EIL		19.5805	1.72775	0.479775	-1.05957	0.529718	0.993633	23.9219	0.162191	0.929845	-0.104938	0.565911	0.992631	21.2208	1.21176	0.561362	-0.832996	0.610407	0.981341	21.8035	1.15106	0.513507	-0.961543	0.784298	0.997893	19.1575	3.00768	0.14712	-2.76494	0.891189	0.998692	18.8952	2.72426	0.0842957	-3.5684	1.47917	0.995765	15.8048	5.20925	0.104513	-3.25824	0.542716	0.973793	15.9989	5.08404	0.0317876	-4.97539
AC131455_9.1	-	EIL		20.4201	0.802782	0.715805	-0.482362	0.516623	0.995868	24.867	-0.244224	1.15377	0.206358	0.796205	0.980326	24.661	-0.895523	1.32091	0.401528	0.3645	0.987261	24.8509	-2.23572	2.80282	1.48688	0.585631	0.999973	20.8779	0.837128	0.618085	-0.694122	0.776664	0.989707	20.3917	1.32048	0.387914	-1.36619	1.04857	0.99894	16.0931	4.62451	0.0208517	-5.58369	1.30923	0.97255	16.3051	4.46868	0.0299185	-5.06282
AC132565_19.1	-	MYB		25.8334	-4.61051	19.0746	4.25358	0.895507	0.999507	29.6691	-5.04629	17.3501	4.11688	0.7603	0.99685	28.0507	-4.28529	14.084	3.81598	0.853799	0.997985	27.2925	-4.67727	10.4829	3.38996	0.65264	0.999242	23.8727	-2.15777	3.66696	1.87458	0.826095	0.99972	24.0413	-2.32915	3.78361	1.91976	0.770596	0.999562	24.5767	-3.85902	11.2828	3.49605	0.873768	0.999972	25.4639	-4.69011	18.2193	4.18739
AC133139_14.2	-	NAC		22.0146	-0.791696	1.60481	0.682406	0.817499	0.999825	25.2098	-0.587072	1.44844	0.534497	0.879625	0.999342	23.8867	-0.12129	1.06417	0.0897241	0.669884	0.999661	22.9805	-0.365351	1.21292	0.278483	0.696114	0.996699	22.818	-1.10302	1.91567	0.93785	0.802819	0.998176	21.8702	-0.15801	1.0863	0.119426	0.68858	0.999082	21.0971	-0.379433	1.26363	0.337578	0.85278	0.999421	21.3703	-0.596556	1.47065	0.556452
AC133139_22.1	TC109833	NAC		22.491	0.528949	0.731233	-0.451598	0.807211	0.998077	24.0122	0.48302	0.892034	-0.16483	0.266852	0.992791	22.7595	-0.27067	1.14161	0.191066	0.631164	0.996433	22.6361	-0.090561	1.04684	0.0660342	0.657683	0.995058	21.1988	0.141068	0.922828	-0.115866	0.767062	0.999875	21.095	-0.00436132	1.00258	0.00372455	0.807499	0.999238	20.8689	-0.345763	1.27872	0.3547	1.03615	0.99819	21.2572	-0.156022	1.09967	0.137076
AC133571_10.1	-	WRKY family	WRKY	27.0732	-5.85024	29.5322	4.88422	0.783703	0.999639	30.0974	-5.47462	25.3083	4.66154	0.804352	0.997574	27.8385	-4.07306	9.14312	3.19269	0.721726	0.999303	35.6048	-12.9896	442.754	8.79036	0.598504	0.998342	29.4867	-7.7717	64.4224	6.00949	0.70912	0.996512	27.811	-6.09878	55.8844	5.80437	0.934186	0.999113	23.4489	-2.73131	5.66035	2.50089	0.886403	0.99961	23.7695	-2.99578	5.48565	2.45566
AC133572_23.1	-	MYB		31.4614	-10.2385	270.937	8.08182	0.728306	0.999289	0	24.6228	0.000267206	-11.8698	0.396741	0.749288	0	23.7655	0.0240999	-5.37483	0.169719	0.826543	34.1324	-11.5172	175.8	7.45779	0.566488	0.999946	32.3889	-10.6739	770.859	9.59032	0.864103	0.999736	33.2556	-11.5434	228.76	7.83769	0.601	0.997724	27.696	-6.97837	74.2461	6.21424	0.853819	0.999922	27.8776	-7.10386	86.369	6.43244
AC133709_10.11	TC97290	ZF DHHC		22.1202	-0.811961	1.64795	0.720669	0.850053	0.99976	25.0702	-0.98612	2.209	1.14339	1.23378	0.982527	23.5022	-1.06956	2.0808	1.05714	0.98397	0.999333	23.8368	-0.882183	1.7457	0.803807	0.880552	0.999654	22.4383	-0.27315	1.1899	0.250836	0.889898	0.99999	22.2244	-0.604931	1.48071	0.566294	0.913387	0.99914	22.1235	-1.10946	2.04806	1.03426	0.908201	0.999836	22.0659	-0.983006	1.86379	0.898239
AC133709_10.171	BF644901	JUMONJI		30.5996	-7.57968	24.8999	4.63807	0.528279	0.992635	26.5672	-2.072	2.83669	1.50421	0.65401	0.999988	25.3015	-2.81272	4.64386	2.21532	0.72621	0.998241	26.7051	-4.15962	5.06375	2.34021	0.476929	0.990777	25.1259	-3.78603	9.41174	3.23446	0.807899	0.995874	23.9318	-2.84113	5.45183	2.44674	0.816529	0.996962	22.6856	-2.16246	3.9144	1.96879	0.879622	0.999146	23.75	-2.64885	5.03985	2.33338
AC133709_31.1	-	JUMONJI		0	21.2229	0.0372541	-4.74646	0.167682	0.972281	0	24.6228	0.00137597	-9.50534	0.3068	0.970259	0	23.7655	5.34493e-06	-17.5134	0.666622	0.756281	0	22.6152	0.0249233	-5.32636	0.177332	0.921759	0	21.715	1.08211e-06	-19.8177	0.882473	0.968929	0	21.7122	0.00466783	-7.74303	0.280424	0.981849	0	20.7176	0.000119581	-13.0297	0.546407	0.99461	0	20.7737	0.000341679	-11.5151
AC133862_16.1	-	C2C2 (Zn)	YABBY	20.6338	0.589129	0.718593	-0.476753	0.7523	0.998547	25.0635	-0.440742	1.34915	0.432049	0.972844	0.998829	26.5957	-2.83027	3.88385	1.95749	0.615104	0.989672	24.2742	-1.65896	2.20377	1.13997	0.610112	0.99266	21.9192	-0.204241	1.14638	0.197085	0.952016	0.999399	22.7435	-1.03127	1.77948	0.831458	0.748658	0.998167	17.8592	2.85846	0.0854239	-3.54922	1.36469	0.99601	21.2672	-0.493422	1.40949	0.495178
AC133862_6.1	CX539718	C2C2 (Zn)	YABBY	20.833	0.475261	0.749383	-0.416225	0.835003	0.990404	25.8049	-1.72081	2.08279	1.05852	0.531693	0.994352	23.2017	-0.769076	1.83153	0.873048	1.19648	0.999711	25.8726	-2.91806	5.65976	2.50074	0.811254	0.992943	21.7984	0.366786	0.801055	-0.320028	0.830856	0.99912	26.9198	-5.30038	6.25443	2.64488	0.413232	0.998726	18.247	2.76706	0.113557	-3.13851	1.19503	0.997235	18.0588	3.02409	0.0940111	-3.41102
AC133863_33.1	-	CCHC (Zn)		35.235	-12.215	1846.08	10.8502	0.850957	0.998476	0	24.4952	5.09319e-08	-24.2269	0.984871	0.984167	0	22.4888	0.0444436	-4.49188	0.14849	0.894389	0	22.5455	0.000312197	-11.6453	0.430502	0.981772	0	21.3398	1.61263e-05	-15.9202	0.677175	0.847815	33.4625	-12.3718	337.113	8.39709	0.600727	0.999191	39.5016	-18.9785	49.1276	5.61846	0.227773	0.972132	0	21.1012	0.00101088	-9.95018
AC133863_33.2	-	CCHC (Zn)		0	21.3083	0.0161243	-5.95462	0.213733	0.899064	0	24.0841	4.78794e-05	-14.3502	0.511352	0.866144	0	22.4326	8.03637e-05	-13.6031	0.522454	0.959112	33.5232	-10.5686	420.635	8.71643	0.771223	0.99346	32.1214	-9.95623	978.327	9.93417	0.996931	0.999728	31.6893	-10.0699	878.231	9.77846	0.960279	0.999333	32.2791	-11.2651	452.259	8.82101	0.72075	0.999258	34.4175	-13.3346	1823.37	10.8324
AC133863_33.3	TC106124	p53-like		30.8913	-9.58299	222.771	7.79942	0.757934	0.99977	35.1424	-11.0583	440.849	8.78414	0.734294	0.997507	32.1375	-9.70493	546.398	9.09381	0.914583	0.999672	34.4217	-11.4671	116.284	6.86151	0.514	0.99999	34.5351	-12.37	2298.08	11.1662	0.869546	0.999526	37.8724	-16.253	3243.07	11.6631	0.644446	0.999175	31.9729	-10.9589	1352.42	10.4013	0.930694	0.999867	32.0709	-10.9879	791.121	9.62775
AC133863_62.1	-	CCHC (Zn)		36.2059	-14.983	1088.76	10.0885	0.594749	0.996178	0	24.6228	5.02604e-06	-17.6021	0.641338	0.870874	0	23.7655	0.00177545	-9.1376	0.305399	0.996603	39.2294	-16.6142	50.8572	5.66838	0.266789	0.99301	0	21.715	1.8372e-06	-19.0541	0.83714	0.960581	0	21.7122	4.2651e-11	-34.4486	2.00341	0.994144	0	20.7176	0.00102284	-9.93321	0.394218	0.921173	0	20.7737	0.0640167	-3.96541
AC133863_8.2	-	HTH	FIS	31.1232	-9.90025	34.787	5.12048	0.431182	0.999905	35.8134	-11.1907	40.57	5.34234	0.392225	0.998549	0	23.7655	0.000485188	-11.0092	0.378637	0.978765	0	22.6152	0.00887974	-6.81527	0.232304	0.991429	32.6145	-10.8995	142.699	7.15683	0.576386	0.995915	36.4427	-14.7305	47.8816	5.5814	0.30035	0.999035	38.2623	-17.5447	24725.6	14.5937	0.779908	0.946108	31.3326	-10.5589	181.69	7.50534
AC134322_25.2	-	ARF		0	21.3083	0.0196371	-5.67027	0.202558	0.696121	0	24.0841	0.013071	-6.25748	0.197328	0.95334	0	22.4326	0.00108782	-9.84434	0.355515	0.496926	0	22.9546	0.0104128	-6.5855	0.22001	0.874047	0	22.1651	0.000797812	-10.2917	0.379665	0.997471	34.9725	-13.3531	2931.85	11.5176	0.818242	0.998505	0	21.014	0.02868	-5.12381	0.184131	0.957301	34.975	-13.8921	14921.5	13.8651
AC134322_25.311	TC108803	bZIP		22.605	-1.29675	1.86681	0.900578	0.618313	0.992806	27.702	-3.6179	6.05866	2.599	0.645325	0.998545	24.9312	-2.49861	3.7619	1.91146	0.699382	0.997968	27.2935	-4.3389	5.96592	2.57675	0.509291	0.999212	25.2899	-3.12479	6.26043	2.64626	0.798582	0.999722	24.4606	-2.84113	4.09582	2.03415	0.642582	0.999203	21.9747	-0.960685	1.7547	0.811222	0.795543	0.999344	21.4495	-0.366547	1.23757	0.307508
AC134322_25.321	TC96726	TCP		20.1156	1.19265	0.449381	-1.15399	0.955561	0.999906	24.2312	-0.147192	1.09806	0.134954	0.887994	0.99902	22.0505	0.382084	0.816179	-0.293042	0.701677	0.996133	22.3801	0.57452	0.676409	-0.564033	0.974856	0.99716	21.0573	1.10785	0.425287	-1.23349	1.16356	0.995967	21.1016	0.517834	0.717217	-0.479518	0.900011	0.999986	20.9018	0.112184	0.931386	-0.10255	0.884416	0.999721	20.8755	0.207453	0.872398	-0.196942
AC134322_25.9	-	ARF		32.8908	-11.5825	529.192	9.04765	0.718494	0.999389	0	24.0841	1.42491e-07	-22.7426	0.924258	0.989755	0	22.4326	0.00854802	-6.87019	0.236498	0.994399	0	22.9546	0.00144247	-9.43724	0.329724	0.99223	36.043	-13.8779	725.893	9.50361	0.607484	0.999578	0	21.6194	0.0557069	-4.166	0.142898	0.967327	0	21.014	0.0430545	-4.53769	0.161458	0.997803	39.5476	-18.4647	797.815	9.63991
AC134822_19.1	AL388940	PHD		24.599	-1.57901	2.4022	1.26436	0.741982	0.99327	29.1903	-4.6951	23.059	4.52726	0.951052	0.98734	26.6864	-4.1976	5.74226	2.52162	0.516483	0.99485	27.2195	-4.67395	14.3617	3.84416	0.768424	0.99608	23.7297	-2.38983	4.10373	2.03694	0.805421	0.99674	23.7873	-2.69668	4.14629	2.05182	0.69451	0.997633	21.423	-0.899926	1.90659	0.930992	1.04843	0.999722	22.4947	-1.39355	2.45177	1.29382
AC134823_41.1	-	ABI3-VP1		33.0444	-10.0244	9.40817	3.23391	0.250585	0.999515	39.7783	-15.2831	132.117	7.04568	0.376506	0.998652	33.2745	-10.7857	119.424	6.89995	0.558038	0.998393	33.038	-10.4925	97.6255	6.60919	0.547455	0.999396	31.3368	-9.99699	235.508	7.87963	0.72692	0.999672	30.9221	-9.83147	155.235	7.27831	0.670532	0.999789	28.1527	-7.62958	44.7014	5.48225	0.645529	0.99964	29.203	-8.1018	165.846	7.3737
AC135100_12.1	-	WRKY family	WRKY	29.2153	-6.1953	41.8927	5.38863	0.8274	0.997475	30.9056	-6.41038	22.546	4.4948	0.625829	0.998414	28.2065	-5.71771	17.9948	4.16951	0.65775	0.996556	28.3932	-5.84771	20.4047	4.35083	0.67484	0.999751	26.6556	-5.31572	27.1925	4.76514	0.861446	0.999361	26.3701	-5.27941	19.0287	4.2501	0.747186	0.998336	24.163	-3.63987	9.93662	3.31276	0.879215	0.99999	24.7592	-3.65806	11.3393	3.50326
AC135101_19.1	-	MADS		34.6918	-13.4689	423.858	8.72744	0.56696	0.999456	0	24.6228	0.000319859	-11.6103	0.386575	0.984035	0	23.7655	0.000126132	-12.9528	0.459046	0.989771	0	22.6152	1.14355e-10	-33.0258	1.75172	0.891845	0	21.715	0.00585095	-7.41711	0.267132	0.862227	0	21.7122	0.0217066	-5.52572	0.192921	0.988553	0	20.7176	0.109237	-3.19447	0.112797	0.972491	0	20.7737	0.00671339	-7.21874
AC135101_25.1	-	MADS		32.4296	-11.2067	569.473	9.15348	0.761483	0.998015	35.722	-11.0992	633.715	9.30769	0.788301	0.996725	0	23.7655	0.0776282	-3.68728	0.11354	0.391098	33.7	-11.0848	345.79	8.43375	0.694478	0.999252	33.1967	-11.4817	541.471	9.08074	0.730137	0.999696	34.5973	-12.8851	801.052	9.64575	0.680159	0.999848	31.2979	-10.5803	236.497	7.88568	0.676345	0.999813	32.1785	-11.4047	632.44	9.30479
AC135101_39.1	-	C2C2 (Zn)	YABBY	30.5681	-9.34519	744.92	9.54094	1.02925	0.998958	0	24.6228	0.00168325	-9.21453	0.296146	0.416847	34.5615	-10.7961	215.609	7.75228	0.644975	0.997879	29.0112	-6.39605	14.9937	3.90629	0.527036	0.997234	26.9464	-5.23144	26.4606	4.72577	0.870391	0.999714	27.5242	-5.81203	22.9076	4.51775	0.713934	0.999286	21.731	-1.01336	1.92436	0.944382	0.907833	0.997356	21.99	-1.21625	2.19197	1.13223
AC135103_17.1	-	TTF-type (Zn)		33.7065	-12.3983	767.154	9.58337	0.708772	0.999995	0	24.0841	0.00400426	-7.96425	0.257611	0.856905	0	22.4326	6.26874e-05	-13.9615	0.539406	0.988132	35.735	-12.7804	44.226	5.46682	0.345135	0.995594	31.1356	-8.97047	8.21914	3.03899	0.264684	0.999446	34.9516	-13.3322	217.012	7.76163	0.497103	0.999244	38.3982	-17.3842	1515	10.5651	0.523871	0.996984	0	21.0829	0.000538483	-10.8588
AC135161_11.1	-	CCHC (Zn)		0	21.3083	0.00108246	-9.85148	0.377766	0.85301	0	24.0841	0.000368232	-11.4071	0.388606	0.888581	0	22.4326	4.01667e-05	-14.6036	0.570257	0.98135	0	22.9546	0.0143791	-6.11988	0.202976	0.956022	0	22.1651	0.000465085	-11.0702	0.413667	0.991688	32.5103	-10.8908	232.181	7.85911	0.649038	0.999414	0	21.014	0.000531974	-10.8764	0.431548	0.981717	0	21.0829	0.000599429	-10.7041
AC135161_11.5	-	CCHC (Zn)		33.3757	-12.0675	334.627	8.38641	0.61884	0.999235	0	24.0841	0.000290738	-11.748	0.402296	0.970877	35.8001	-13.3675	491.199	8.94017	0.589748	0.989393	0	22.9546	9.52408e-05	-13.3581	0.496855	0.945042	0	22.1651	7.54062e-14	-43.5923	2.90875	0.906585	0	21.6194	0.00648966	-7.26764	0.262394	0.995879	0	21.014	0.00819142	-6.93167	0.256891	0.933732	0	21.0829	0.000171233	-12.5117
AC135161_11.7	BF636319	WRKY family	WRKY	33.342	-12.0338	749.809	9.55038	0.733434	0.990829	0	24.0841	0.000180517	-12.4356	0.430323	0.930245	37.5078	-15.0752	17843.9	14.1231	0.914339	0.997619	0	22.9546	0.0230964	-5.43619	0.178395	0.293769	34.0802	-11.9151	2679.11	11.3875	0.939553	0.999226	0	21.6194	0.000162386	-12.5883	0.497201	0.9996	33.3874	-12.3734	338.41	8.40263	0.60113	0.999941	34.7423	-13.6594	2512.75	11.2951
AC135231_23.1	AL389254	BD		22.8217	-1.51345	2.5275	1.33771	0.845331	0.999451	26	-1.91595	2.91297	1.54249	0.747242	0.998565	24.8067	-2.37415	4.10137	2.03611	0.812037	0.997571	25.0597	-2.10511	3.3954	1.76358	0.787275	0.997372	23.2854	-1.12021	2.40658	1.26699	1.19014	0.996506	23.2811	-1.66169	3.2845	1.71568	1.04555	0.995451	21.8295	-0.815455	1.6823	0.750434	0.892463	0.999764	21.791	-0.708069	1.61706	0.693374
AC135231_23.101	TC112026	bHLH		31.1748	-9.86652	161.541	7.33576	0.674233	0.999152	36.8144	-12.7303	312.335	8.28695	0.570214	0.994185	35.6388	-13.2062	192.244	7.58679	0.489149	0.996572	31.4902	-8.53556	409.24	8.6768	1.02307	0.985764	28.5305	-6.36535	31.012	4.95476	0.715221	0.999837	28.29	-6.67061	39.7891	5.3143	0.737091	0.999563	27.2441	-6.23009	70.5404	6.14038	0.980137	0.999855	27.1849	-6.10196	52.1449	5.70445
AC135232_18.2	BF642762	PHD		19.935	1.37329	0.350639	-1.51194	1.14497	0.997951	23.0956	0.988409	0.591788	-0.756847	0.700222	0.999491	21.0798	1.35284	0.428649	-1.22213	0.87045	0.992409	20.3727	2.58194	0.115187	-3.11795	1.30953	0.996979	20.2411	1.92407	0.270789	-1.88476	0.971873	0.999927	19.109	2.51042	0.140482	-2.83155	1.18543	0.99659	19.4144	1.5996	0.337112	-1.5687	0.973402	0.99987	20.1042	0.978733	0.512806	-0.963516
AC135233_19.1	TC109855	HD-like		18.0917	4.92822	0.0402447	-4.63506	0.919211	0.996493	21.6474	2.84775	0.230523	-2.11701	0.674115	0.990661	19.339	3.14981	0.135018	-2.88878	0.888354	0.999014	22.3938	0.151749	0.921583	-0.117813	0.712815	0.998944	20.8441	0.495696	0.721721	-0.470486	0.930725	0.99959	20.9394	0.1513	0.912028	-0.13285	0.837899	0.99659	19.802	0.721105	0.633716	-0.658092	0.882457	0.999998	20.7646	0.336589	0.781639	-0.355425
AC135233_19.6	-	C2H2 (Zn)		35.3902	-12.3703	240.579	7.91037	0.557751	0.996484	0	24.4952	0.0403883	-4.62992	0.139984	0.666563	0	22.4888	0.0833056	-3.58544	0.116848	0.873215	34.0132	-11.4677	299.639	8.22708	0.644229	0.999847	34.9031	-13.5632	2384.97	11.2198	0.77426	0.999998	33.3451	-12.2545	443.804	8.79378	0.644443	0.999213	25.5914	-5.06831	24.5163	4.61567	0.879947	0.999244	25.9157	-4.81448	24.6495	4.62349
AC135233_19.9	-	ABI3-VP1		0	23.02	3.48322e-08	-24.775	1.10853	0.853347	0	24.4952	1.43399e-06	-19.4115	0.732029	0.957747	0	22.4888	0.00594476	-7.39416	0.255962	0.987579	0	22.5455	0.0991504	-3.33424	0.107947	0.940032	0	21.3398	0.00852296	-6.87443	0.250184	0.970805	0	21.0907	3.22216e-05	-14.9216	0.632971	0.995319	0	20.5231	0.00181788	-9.10353	0.359969	0.978806	0	21.1012	0.0725397	-3.78508
AC135311_12.1	-	HMG		19.9986	1.22431	0.632623	-0.660581	0.453522	0.988972	23.771	0.851733	0.619925	-0.689835	0.753113	0.999328	26.2065	-2.44101	3.59722	1.84688	0.68951	0.997087	24.3438	-1.72858	2.60971	1.38389	0.741813	0.999903	20.7651	0.949909	0.541228	-0.88569	0.908442	0.999866	21.2285	0.483647	0.772484	-0.372423	0.705307	0.99994	20.396	0.32159	0.823706	-0.279799	0.827725	0.99935	20.4775	0.296203	0.814746	-0.295578
AC135316_15.2	-	MADS		0	23.02	1.67838e-06	-19.1845	0.781862	0.957648	32.7022	-8.20701	245.793	7.9413	0.955617	0.964673	29.4262	-6.93735	9.19971	3.20159	0.376973	0.999654	29.8528	-7.30728	16.4486	4.03989	0.466989	0.973408	27.5362	-6.1964	26.3156	4.71784	0.695116	0.995557	27.8826	-6.79193	15.0164	3.90847	0.49015	0.999747	23.7728	-3.24968	6.2474	2.64326	0.757336	0.997913	24.9813	-3.88008	10.5377	3.39748
AC135413_13.1	AW329169	NAC		0	21.2229	0.000394506	-11.3077	0.446739	0.980488	0	24.6228	0.0390237	-4.67951	0.140802	0.987872	0	23.7655	0.000693814	-10.4932	0.358044	0.74017	0	22.6152	0.00110252	-9.82498	0.351388	0.679381	0	21.715	0.0188814	-5.72689	0.200579	0.944184	35.999	-14.2868	838.564	9.71178	0.601888	0.999093	32.7356	-12.018	1030.14	10.0086	0.781142	0.999548	32.1187	-11.345	713.298	9.47836
AC135413_16.1	BF647768	bZIP		23.0385	-1.81563	3.09991	1.63223	0.864759	0.999752	25.6413	-1.01848	1.7876	0.838023	0.768856	0.984384	24.4931	-0.727596	1.50369	0.588503	0.751793	0.999855	24.0146	-1.39938	2.23298	1.15897	0.77547	0.99858	22.1828	-0.467863	1.33675	0.418731	0.859593	0.998765	22.3511	-0.638887	1.41296	0.498724	0.717861	0.999971	21.5725	-0.85487	1.71473	0.77798	0.879119	0.999987	21.8685	-1.09476	2.04787	1.03413
AC135416_39.1	-	CCHC (Zn)		0	21.3083	1.13122e-06	-19.7537	0.901376	0.695025	0	24.0841	0.00131256	-9.5734	0.317223	0.964367	0	22.4326	0.00738332	-7.08151	0.244598	0.952393	0	22.9546	36.729	5.19885	-0.145285	0.4704	0	22.1651	2.92473	1.5483	-0.047265	0.280318	0	21.6194	4.02381	2.00856	-0.0623675	0.0324406	0	21.014	0.178884	-2.48291	0.0853458	0.102931	0	21.0829	0.0104915	-6.57464
AC135416_39.2	-	CCHC (Zn)		29.2115	-7.90324	136.269	7.09031	0.86237	0.998573	34.9915	-10.9074	429.083	8.74511	0.743224	0.999699	32.3338	-9.90117	197.183	7.62339	0.705209	0.995973	39.6232	-16.6686	10662.5	13.3803	0.744389	0.981916	30.6014	-8.43624	194.033	7.60016	0.867222	0.998317	31.772	-10.1525	760.945	9.57165	0.922232	0.998106	27.352	-6.33794	67.7003	6.08109	0.944602	0.999237	27.9062	-6.82326	76.8363	6.26372
AC135416_39.331	-	CCHC (Zn)		31.509	-10.2007	574.022	9.16496	0.864078	0.999863	39.1114	-15.0274	10752.4	13.3924	0.854715	0.996812	37.0314	-14.5988	6246.34	12.6088	0.819683	0.99581	0	22.9546	0.00264799	-8.56088	0.294997	0.924993	0	22.1651	0.0557137	-4.16583	0.13914	0.927886	36.6608	-15.0413	1102.14	10.1061	0.593157	0.997346	0	21.014	0.0287714	-5.11922	0.183951	0.99601	0	21.0829	0.0471545	-4.40646
AC135416_39.351	-	CCHC (Zn)		29.6278	-8.31954	76.3532	6.25462	0.683891	0.999862	33.3549	-9.27088	87.6335	6.45341	0.620113	0.999482	33.8073	-11.3747	140.433	7.13374	0.544519	0.997167	35.0519	-12.0973	101.21	6.66121	0.464732	0.997768	31.057	-8.89185	121.034	6.91927	0.71494	0.9995	30.997	-9.3776	249.657	7.9638	0.801547	0.999861	29.9245	-8.9105	202.548	7.66212	0.81491	0.999938	30.8706	-9.78771	521.711	9.02711
AC135416_39.391	-	CCHC (Zn)		29.8581	-8.54985	111.559	6.80167	0.735716	0.999413	33.8611	-9.77708	105.597	6.72243	0.610569	0.998539	33.7495	-11.3169	221.511	7.79124	0.61156	0.997852	35.8096	-12.855	125.67	6.9735	0.456468	0.99897	32.7144	-10.5493	250.527	7.96882	0.688089	0.998597	31.5139	-9.89443	285.021	8.15493	0.770545	0.999837	31.1431	-10.1291	220.557	7.78501	0.703595	0.999766	31.5687	-10.4857	380.994	8.57362
AC135461_11.1	TC104694	SNF2		23.2011	-0.1811	1.10285	0.141237	0.716993	0.994625	25.0793	-0.584108	1.25883	0.332088	0.483019	0.976515	23.4813	-0.992468	2.02725	1.01952	1.03815	0.999452	23.432	-0.886525	1.73565	0.795474	0.86257	0.986955	22.7983	-1.45851	3.6841	1.88131	1.44509	0.999341	23.3911	-2.3004	3.65841	1.87122	0.757385	0.999927	21.3702	-0.847075	1.75333	0.810097	0.940389	0.998925	21.9959	-0.894672	1.78256	0.833948
AC135464_12.4	-	CCHC (Zn)		34.3933	-11.3734	289.567	8.17776	0.646071	0.998974	0	24.4952	6.17553e-05	-13.9831	0.485398	0.98704	0	22.4888	0.00189669	-9.0423	0.321411	0.628463	0	22.5455	0.000105601	-13.2091	0.50096	0.833547	0	21.3398	0.00535837	-7.54399	0.277671	0.993344	36.7692	-15.6785	1881.58	10.8777	0.617535	0.999908	0	20.5231	0.00917108	-6.76869	0.256846	0.922323	0	21.1012	0.00324043	-8.2696
AC135465_23.1	TC108091	MYB/HD-like		25.6762	-2.65625	4.21209	2.07454	0.718325	0.999501	25.3802	-0.88505	1.8059	0.852715	0.949987	0.999839	23.1815	-0.692679	1.49194	0.577188	0.781719	0.998712	23.5449	-0.999367	1.83814	0.878243	0.838844	0.999716	23.6098	-2.26996	3.66891	1.87535	0.772961	0.999885	21.4826	-0.391932	1.23879	0.308928	0.726939	0.999819	20.2565	0.266639	0.84161	-0.248777	0.909257	0.999974	20.8509	0.250255	0.849432	-0.235429
AC135465_23.2	TC102853	WRKY family	WRKY	25.2045	-3.89624	7.03826	2.81522	0.650093	0.998943	35.452	-11.3679	47.3499	5.56529	0.404016	0.99009	27.8628	-5.43023	12.7665	3.67429	0.598409	0.995951	27.7087	-4.75416	4.93454	2.30291	0.399004	0.993303	24.1379	-1.97273	2.75988	1.46461	0.672985	0.999249	24.8831	-3.26366	3.89285	1.96083	0.516565	0.99987	22.7014	-1.68738	2.26178	1.17746	0.622032	0.99998	22.7081	-1.62514	2.35344	1.23477
AC135465_24.1	-	WRKY family	WRKY	23.6036	-2.38064	4.23559	2.08256	0.833744	0.997721	27.4631	-2.84037	4.97214	2.31387	0.758853	0.998618	25.528	-1.76254	2.53976	1.34469	0.696933	0.997749	28.6961	-6.08088	7.13378	2.83467	0.381428	0.989603	22.4899	-0.774931	1.5311	0.614572	0.732754	0.999888	22.3347	-0.622478	1.41445	0.500237	0.745477	0.997374	21.319	-0.601328	1.46382	0.549741	0.884539	0.998757	24.4332	-3.65944	6.83485	2.77291
AC135505_15.3	-	C2H2 (Zn)		0	23.02	7.66122e-05	-13.6721	0.509345	0.969354	0	24.4952	0.0185749	-5.7505	0.176711	0.677804	0	22.4888	0.00162902	-9.26178	0.330381	0.913849	0	22.5455	0.0529563	-4.23905	0.139201	0.958965	0	21.3398	0.000294937	-11.7273	0.463629	0.978511	0	21.0907	3.90518e-05	-14.6443	0.618153	0.971063	0	20.5231	5.09475e-05	-14.2606	0.618724	0.957478	0	21.1012	0.00341677	-8.19315
AC135565_18.3	-	MYB/HD-like		22.9523	0.0676966	0.957569	-0.0625514	0.897363	0.999465	24.7108	-0.21556	1.12646	0.171799	0.737471	0.999758	23.5535	-1.06465	1.88055	0.911151	0.809788	0.999718	23.3993	-0.853775	1.49215	0.577396	0.598021	0.992837	21.8361	-0.496255	1.47663	0.562305	1.19329	0.998003	21.399	-0.3083	1.22167	0.288858	0.914462	0.99998	19.3261	1.19702	0.462639	-1.11204	0.903967	0.998913	20.712	0.389224	0.773205	-0.371076
AC135604_20.1	-	C2H2 (Zn)		32.5384	-11.3155	57.739	5.85147	0.431096	0.998779	0	24.6228	0.223638	-2.16076	0.062715	0.421067	39.0475	-15.2821	1615.7	10.6579	0.621597	0.990986	38.6369	-16.0217	1651.44	10.6895	0.587974	0.994667	34.6174	-12.9024	2510.34	11.2937	0.834406	0.999422	33.9991	-12.2869	339.201	8.406	0.606745	0.999087	31.0899	-10.3723	119.791	6.90438	0.586292	0.999274	32.8374	-12.0636	808.652	9.65937
AC135606_17.1	-	CCHC (Zn)		30.3495	-9.04125	137.938	7.10788	0.72448	0.999782	34.7787	-10.6946	287.371	8.16677	0.69776	0.996681	32.7391	-10.3065	244.956	7.93638	0.705316	0.995277	33.3874	-10.4328	102.363	6.67755	0.558386	0.999088	31.0473	-8.8822	65.0629	6.02376	0.600124	0.999579	31.6947	-10.0752	579.319	9.17821	0.880305	0.998805	28.7395	-7.72549	64.6608	6.01482	0.715427	0.999816	29.0821	-7.99918	119.536	6.90131
AC135797_13.1	BG648193	C2H2 (Zn)		32.7209	-11.4127	313.137	8.29065	0.654556	0.996144	0	24.0841	9.16082e-05	-13.4142	0.471179	0.997538	37.0784	-14.6458	234.293	7.87217	0.45146	0.991518	35.3124	-12.3578	421.125	8.7181	0.630678	0.995928	29.5712	-7.40604	25.2669	4.65918	0.546605	0.998029	30.3005	-8.68108	52.995	5.72778	0.579865	0.993836	38.145	-17.131	1668.45	10.7043	0.542051	0.998197	31.8973	-10.8144	271.874	8.08679
AC135797_13.2	TC103586	C2H2 (Zn)		26.3591	-5.05087	22.2621	4.47652	0.848411	0.998945	35.3276	-11.2436	27.6774	4.79064	0.343576	0.992357	29.6861	-7.25349	60.2356	5.91254	0.759457	0.99931	27.3527	-4.39811	15.7341	3.97582	0.871225	0.997942	20.9516	1.21352	0.499717	-1.00082	0.771197	0.997049	21.2869	0.332501	0.853217	-0.229015	0.611903	0.999495	23.5537	-2.53969	4.47799	2.16285	0.804525	0.999354	23.5357	-2.4528	4.93973	2.30443
AC135797_13.3	-	HTH	FIS	31.7503	-8.73032	997.452	9.9621	1.20548	0.997724	33.3622	-8.867	193.242	7.59427	0.810595	0.999556	32.423	-9.93418	184.428	7.52691	0.690767	0.998453	32.9243	-10.3787	231.069	7.85218	0.689462	0.997955	31.0076	-9.6678	349.553	8.44937	0.8327	0.998087	31.0893	-9.99868	506.727	8.98507	0.864288	0.999499	30.3071	-9.78394	314.465	8.29676	0.800001	0.998824	31.3283	-10.2271	286.91	8.16445
AC135797_21.1	-	C2H2 (Zn)		27.0211	-5.79822	28.2659	4.82099	0.779485	0.999901	28.1927	-3.56991	6.22343	2.63771	0.66887	0.999357	28.0255	-4.26002	10.0137	3.3239	0.717434	0.998719	26.6865	-4.07133	6.13756	2.61767	0.56152	0.99969	21.1788	0.536188	0.724537	-0.464869	0.823852	0.998941	0	21.7122	0.00755831	-7.04772	0.252315	0.766868	23.5382	-2.82058	5.57141	2.47804	0.838537	0.999911	28.8546	-8.08086	80.7326	6.33508
AC135797_4.1	-	HTH	FIS	30.0997	-8.87678	320.39	8.32369	0.915461	0.997652	34.7551	-10.1323	599.633	9.22794	0.880011	0.999151	31.571	-7.80559	84.7774	6.40561	0.766194	0.99948	33.273	-10.6578	504.442	8.97854	0.79308	0.999792	31.2213	-9.50631	377.344	8.55974	0.866618	0.996065	30.4968	-8.78463	214.566	7.74528	0.842527	0.999354	29.5465	-8.82891	203.755	7.67069	0.826163	0.999948	29.6003	-8.82651	205.337	7.68185
AC135799_25.1	-	CCHC (Zn)		33.7685	-12.4602	1237.86	10.2736	0.77094	0.999755	0	24.0841	0.000914527	-10.0947	0.337134	0.800436	0	22.4326	0.275251	-1.86118	0.0591947	0.652498	0	22.9546	0.0325104	-4.94296	0.160974	0.981715	0	22.1651	0.00182948	-9.09435	0.328962	0.823494	35.9532	-14.3338	5080.77	12.3108	0.813614	0.998944	0	21.014	0.00748868	-7.06107	0.262267	0.809116	0	21.0829	5.07058e-06	-17.5894
AC135801_24.2	TC99472	AP2/EREBP		27.9572	-6.64898	36.6135	5.19431	0.718581	0.998576	30.3518	-6.26777	9.43846	3.23855	0.430678	0.999858	30.0385	-7.60594	135.943	7.08686	0.907592	0.993464	31.0781	-8.12351	32.6604	5.02947	0.535944	0.993012	24.2456	-2.08041	3.30022	1.72256	0.775212	0.998807	24.9006	-3.28121	6.38429	2.67453	0.759425	0.999772	23.7564	-2.74234	6.02615	2.59124	0.925056	0.999914	22.9837	-1.90082	3.18262	1.67022
AC135959_13.1	-	HD family	HD	0	21.2229	1.3075e-05	-16.2228	0.698665	0.895913	33.9146	-9.29181	608.316	9.24868	0.993575	0.99821	0	23.7655	1.98738e-05	-15.6188	0.577024	0.961499	0	22.6152	0.030094	-5.05438	0.167559	0.947292	0	21.715	6.07584e-06	-17.3285	0.738685	0.910925	0	21.7122	1.09134e-09	-29.7712	1.58681	0.732513	32.7438	-12.0262	772.48	9.59335	0.738335	0.999856	34.8187	-14.045	3577.34	11.8047
AC136138_30.1	-	CCAAT	CCAAT-HAP3	0	21.3083	0.0304244	-5.03863	0.178101	0.997861	0	24.0841	196.355	7.61732	-0.196862	0.817064	0	22.4326	0.0410012	-4.60819	0.153025	0.982456	0	22.9546	0.0158236	-5.98178	0.19797	0.995727	0	22.1651	0.0334712	-4.90093	0.16563	0.923106	38.1473	-16.5279	381.17	8.57429	0.43274	0.994754	0	21.014	0.0102134	-6.6134	0.243765	0.951046	34.193	-13.11	1496.75	10.5476
AC136138_30.2	-	CCAAT	CCAAT-HAP3	0	21.3083	0.0147866	-6.07956	0.218676	0.998128	0	24.0841	0.00130332	-9.5836	0.31761	0.979998	0	22.4326	0.0155109	-6.01058	0.204087	0.985202	0	22.9546	0.0504374	-4.30936	0.138974	0.997479	36.9193	-14.7541	6.09559	2.60777	0.130333	0.999883	38.5284	-16.909	9.67796	3.2747	0.143667	0.958695	38.8282	-17.8141	84.258	6.39674	0.28261	0.962079	32.931	-11.8481	249.909	7.96526
AC136140_17.1	-	MYB		36.3001	-13.2801	549.081	9.10087	0.608035	0.998593	0	24.4952	0.00197461	-8.98422	0.289467	0.902925	34.1469	-11.6581	116.97	6.86999	0.504504	0.99886	36.9252	-14.3797	552.597	9.11008	0.551366	0.999956	32.881	-11.5411	832.551	9.70139	0.790784	0.998421	33.2841	-12.1935	230.886	7.85103	0.562516	0.99919	33.444	-12.9209	816.186	9.67275	0.68018	0.999861	34.3836	-13.2824	830.049	9.69705
AC136141_24.2	TC111799	CCHC (Zn)		22.8479	0.172076	0.947976	-0.077077	0.364077	0.99638	26.6435	-2.14835	2.37883	1.25025	0.496882	0.999514	24.2665	-1.77769	2.38634	1.2548	0.631115	0.995562	25.1492	-2.60364	4.88662	2.28884	0.839217	0.999086	23.316	-1.97618	3.46391	1.7924	0.875145	0.999174	23.6554	-2.56478	4.15276	2.05407	0.742158	0.999774	22.1048	-1.58165	2.62175	1.39053	0.839313	0.999887	22.8027	-1.70155	3.03662	1.60247
AC136141_25.3	TC111799	CCHC (Zn)		0	23.02	0.0300498	-5.0565	0.164457	0.878004	0	24.4952	0.205973	-2.27947	0.0666287	0.187983	0	22.4888	7.47325e-05	-13.7079	0.525776	0.848955	0	22.5455	5.57095e-05	-14.1317	0.544145	0.968404	0	21.3398	2.72392e-05	-15.164	0.636478	0.949801	0	21.0907	0.108368	-3.20599	0.111116	0.996525	0	20.5231	0.0397548	-4.65273	0.170161	0.948	0	21.1012	0.00214619	-8.86401
AC136288_6.1	-	PHD		22.6368	-1.41387	1.96463	0.974257	0.612244	0.99567	26.982	-2.35926	3.5882	1.84326	0.718664	0.998411	25.1921	-1.4266	2.14082	1.09816	0.705003	0.997885	24.9057	-2.29048	3.25678	1.70345	0.674475	0.997052	24.4317	-2.71667	3.99968	1.99988	0.665727	0.993659	24.8484	-3.13622	5.09448	2.34893	0.680593	0.993111	20.1343	0.58331	0.708007	-0.498164	0.807542	0.999246	20.2668	0.506965	0.737516	-0.439253
AC136450_7.9	-	C2C2 (Zn)	DOF	24.2257	-1.20575	2.1365	1.09525	0.876897	0.994182	27.0494	-2.55416	4.95569	2.30909	0.871309	0.999168	25.3602	-2.87138	3.54603	1.82621	0.554018	0.999902	28.5805	-6.03498	18.6682	4.22251	0.624137	0.999076	25.3901	-4.05027	16.3318	4.02962	0.992945	0.998984	25.0382	-3.94757	8.67629	3.11708	0.728619	0.993448	19.6929	0.830207	0.582701	-0.779172	0.916571	0.999544	20.0876	1.01357	0.345986	-1.53121
AC136503_46.1	TC100652	CCAAT	CCAAT-HAP3	19.6837	1.62456	0.3139	-1.67162	1.04056	0.997198	24.8836	-0.79957	1.55153	0.633693	0.732123	0.993793	30.8812	-8.44856	8.09316	3.0167	0.280819	0.94481	20.6399	2.31472	0.240951	-2.05319	0.849345	0.997556	21.0249	1.14022	0.574324	-0.800063	0.626392	0.99914	20.1208	1.4986	0.383451	-1.38289	0.895769	0.99932	18.0425	2.97152	0.0438206	-4.51225	1.86493	0.994885	18.2706	2.81229	0.139409	-2.84261
AC136503_46.2	-	BTB/POZ		25.276	-2.25609	2.46983	1.30441	0.492959	0.999684	31.5846	-7.08944	46.4367	5.53719	0.718379	0.998981	29.6208	-7.13201	62.4654	5.96499	0.785549	0.99805	31.9222	-9.37672	112.02	6.80761	0.654061	0.999996	29.3218	-7.98198	153.918	7.26601	0.879439	0.998368	30.6969	-9.60627	262.307	8.03511	0.785644	0.997889	23.9476	-3.42453	8.70052	3.1211	0.880865	0.999475	24.6232	-3.52204	10.2934	3.36365
AC136504_23.1	-	bZIP		27.3662	-4.34628	11.0332	3.46378	0.737427	0.996344	31.5733	-7.07815	29.2603	4.87087	0.611223	0.9946	29.3375	-6.8487	22.1421	4.46872	0.571881	0.98507	26.1428	-3.59732	8.73958	3.12756	0.826922	0.999239	24.143	-2.80317	4.92119	2.29901	0.765583	0.999711	24.2027	-3.11203	5.56135	2.47543	0.735609	0.999269	24.7058	-4.18264	14.1536	3.8231	0.884316	0.999948	25.0853	-3.98407	13.6615	3.77204
AC136506_10.221	-	BD		0	23.02	0.00358078	-8.12551	0.277193	0.886522	0	24.4952	8.47685e-05	-13.5261	0.466315	0.929697	0	22.4888	0.0081675	-6.93589	0.238346	0.993592	35.7287	-13.1832	173.376	7.43776	0.478552	0.998399	37.1937	-15.8538	502.966	8.97432	0.480481	0.999859	34.6203	-13.5297	373.169	8.54368	0.54915	0.999762	0	20.5231	0.0230467	-5.4393	0.201663	0.953009	39.1808	-18.0796	29.4493	4.88016
AC136506_10.231	-	C2H2 (Zn)		0	23.02	0.00143574	-9.44399	0.328918	0.873192	0	24.4952	2.10057e-06	-18.8608	0.705245	0.911391	31.6071	-9.11826	170.04	7.40973	0.756404	0.999231	0	22.5455	0.0144578	-6.11201	0.206725	0.948161	0	21.3398	0.000137676	-12.8264	0.516827	0.940107	0	21.0907	8.42061e-05	-13.5357	0.560261	0.998679	0	20.5231	0.0011434	-9.77245	0.391044	0.997718	33.4766	-12.3754	517.951	9.01667
AC136506_10.241	-	C2H2 (Zn)		35.3134	-14.0052	772.07	9.59259	0.607627	0.999408	0	24.0841	0.00035239	-11.4705	0.391143	0.995492	0	22.4326	0.000395658	-11.3035	0.418027	0.723771	0	22.9546	0.0135715	-6.20327	0.206009	0.970859	35.8796	-13.7144	3963.88	11.9527	0.829617	0.999943	0	21.6194	0.000864343	-10.1761	0.385775	0.941218	0	21.014	0.00113236	-9.78645	0.380997	0.928885	0	21.0829	0.000252138	-11.9535
AC136506_10.271	-	C2H2 (Zn)		38.4149	-15.3949	661.317	9.3692	0.524768	0.998675	0	24.4952	0.277572	-1.84907	0.0537167	0.997601	0	22.4888	0.000181281	-12.4295	0.466824	0.996295	36.3989	-13.8534	123.54	6.94884	0.415781	0.998152	35.3125	-13.9726	245.363	7.93877	0.482637	0.998641	32.9158	-11.8252	209.648	7.71183	0.571512	0.999742	0	20.5231	1.28952e-05	-16.2428	0.730801	0.998502	0	21.1012	0.00362378	-8.10829
AC136506_10.3	TC103460	PHD		22.7905	0.229436	0.922751	-0.115987	0.419648	0.998835	25.605	-1.10985	1.91397	0.936572	0.794858	0.987396	23.0239	-0.53508	1.31042	0.390025	0.657388	0.999752	23.1538	-0.608313	1.33593	0.417845	0.609811	0.99793	21.9479	-0.608062	1.46843	0.554276	0.881058	0.996257	21.8514	-0.760706	1.5326	0.615981	0.752906	0.990115	20.9463	-0.423146	1.316	0.396162	0.913521	0.999984	21.6238	-0.522593	1.40286	0.488369
AC136506_10.4	-	C2H2 (Zn)		37.8293	-16.521	1527.73	10.5772	0.558571	0.999856	0	24.0841	1.30474e-09	-29.5136	1.33827	0.946614	0	22.4326	0.0296305	-5.07678	0.169841	0.738117	0	22.9546	1.72472e-05	-15.8233	0.612534	0.970706	0	22.1651	0.00784282	-6.99441	0.244494	0.918577	35.6208	-14.0014	178.902	7.48302	0.448387	0.997835	0	21.014	0.097528	-3.35804	0.117132	0.951009	33.4895	-12.4066	1707.01	10.7373
AC136507_19.7	TC111052	HSF		29.19	-7.88177	23.7019	4.56693	0.494258	0.999903	34.8761	-10.7921	141.376	7.1434	0.582178	0.977871	34.7865	-12.3539	42.5444	5.4109	0.354716	0.999652	31.5562	-8.60164	60.8716	5.9277	0.612318	0.996857	27.4139	-5.24879	64.2703	6.00608	1.21036	0.999534	30.3877	-8.76828	11.6465	3.54183	0.323113	0.976863	23.6965	-2.68246	4.8107	2.26625	0.796064	0.999144	23.0278	-1.94484	4.08386	2.02993
AC136839_18.3	BE249457	RR		19.9265	1.38172	0.41605	-1.26517	0.88642	0.999811	26.8063	-2.72221	3.61719	1.85487	0.603678	0.997918	20.6682	1.7644	0.309353	-1.69267	0.944429	0.998105	21.7305	1.22411	0.430349	-1.21642	0.991314	0.99916	20.4313	1.73388	0.286033	-1.80575	1.05829	0.999282	20.1045	1.51496	0.397792	-1.32991	0.837639	0.998865	21.9205	-0.906462	1.87627	0.907866	1.00215	0.999999	21.9534	-0.870522	1.76922	0.82311
AC136839_18.7	BG450549	E2F-DP		24.0784	-2.77017	6.06422	2.60032	0.91678	0.997461	28.3563	-4.2722	7.69911	2.94469	0.612465	0.990195	26.8931	-4.46046	8.09679	3.01735	0.59822	0.985217	25.2873	-2.33274	4.77333	2.255	0.954329	0.992498	22.8103	-0.645197	1.61089	0.687856	1.09379	0.995041	24.6946	-3.07519	5.20488	2.37987	0.709878	0.997798	21.8444	-0.830358	1.61239	0.689197	0.777686	0.99542	21.6502	-0.567301	1.43847	0.524534
AC136840_21.1	-	MYB		19.9274	1.29553	0.498297	-1.00492	0.712001	0.992298	24.9967	-0.373902	1.33396	0.415717	1.1612	0.998518	24.3518	-0.586315	1.49983	0.584803	0.996428	0.991539	26.8552	-4.24004	5.4512	2.44657	0.491761	0.977554	24.28	-2.56504	5.13113	2.35928	0.891827	0.995854	23.8678	-2.15565	2.49997	1.32191	0.529681	0.995995	21.3562	-0.638592	1.39602	0.481324	0.686144	0.990423	22.4994	-1.72568	3.22624	1.68985
AC136840_24.2	-	MYB/HD-like		18.9009	2.40732	0.185741	-2.42863	1.01231	0.998533	23.692	0.392005	0.802352	-0.317692	0.753734	0.998334	20.8088	1.62378	0.362231	-1.46502	0.868949	0.999592	24.1343	-1.17967	2.06314	1.04484	0.847665	0.999938	22.104	0.061183	0.963826	-0.053156	0.826147	0.999952	22.4225	-0.803066	1.63133	0.706052	0.83935	0.999604	21.3167	-0.302678	1.23159	0.300516	0.990126	0.999952	21.5516	-0.46867	1.4053	0.490876
AC136953_15.1	TC97332	WRKY family	WRKY	23.0006	0.0193146	0.990033	-0.0144509	0.67968	0.999741	30.191	-5.69586	20.2581	4.34043	0.695878	0.997152	25.5848	-3.09603	4.9185	2.29822	0.672855	0.998954	25.304	-2.75845	3.9	1.96347	0.637849	0.993208	22.0958	-0.755947	1.71003	0.774021	1.03342	0.995373	23.0966	-2.00595	2.96372	1.56741	0.718774	0.998701	20.7754	-0.252299	1.17864	0.237128	0.918352	0.999875	21.198	-0.0968576	1.06782	0.0946661
AC136953_16.1	TC97332	WRKY family	WRKY	22.3093	0.710604	0.752194	-0.410823	0.492916	0.984277	25.4167	-0.921463	1.55449	0.636446	0.614055	0.997932	23.3805	-0.891659	1.66197	0.732898	0.767792	0.998191	23.0244	-0.478867	1.28424	0.360915	0.686094	0.991214	20.8706	0.469187	0.755245	-0.404984	0.819021	0.99959	21.8303	-0.739689	1.44547	0.53154	0.645583	0.993499	20.3591	0.164069	0.907065	-0.140723	0.812155	0.999549	20.7148	0.386363	0.773503	-0.370521
AC136953_20.2	-	WRKY family	WRKY	26.0035	-4.78059	14.0335	3.8108	0.737653	0.995076	29.1702	-4.54747	9.73946	3.28384	0.64961	0.999441	28.7881	-5.02269	12.9937	3.69974	0.666252	0.994669	27.9518	-5.3366	12.5347	3.64785	0.606091	0.9955	26.7468	-5.03186	14.297	3.83764	0.696625	0.99735	28.0845	-6.3723	77.4437	6.27508	0.97896	0.999759	24.6686	-3.95094	12.3293	3.62402	0.888518	0.998009	25.0772	-4.30346	15.9477	3.99527
AC136954_14.8	-	CCHC (Zn)		32.2107	-10.9024	312.999	8.29002	0.693942	0.99742	0	24.0841	3.93347e-05	-14.6338	0.523738	0.996076	37.8991	-15.4665	855.878	9.74126	0.547383	0.998786	39.2828	-16.3282	129.8	7.02014	0.347177	0.990141	0	22.1651	0.0520939	-4.26274	0.142598	0.991771	35.3168	-13.6974	103.484	6.69326	0.403134	0.998884	34.1649	-13.1509	145.715	7.18701	0.460542	0.997983	33.5413	-12.4584	321.877	8.33036
AC136955_16.2	-	MYB/HD-like		35.8228	-12.8029	152.831	7.25579	0.481165	0.999624	0	24.4952	7.53545e-05	-13.6959	0.473378	0.818099	0	22.4888	0.00020003	-12.2875	0.460419	0.827238	29.8206	-7.27512	22.6428	4.50098	0.53547	0.999959	29.7593	-8.41943	51.4848	5.68607	0.596986	0.999273	27.382	-6.2914	17.7698	4.15135	0.579914	0.998068	23.4804	-2.95723	6.97117	2.8014	0.928267	0.999488	24.2724	-3.17117	7.316	2.87106
AC136955_20.1	CX541022	MYB/HD-like		35.4901	-12.4701	1229.75	10.2641	0.769203	0.999278	0	24.4952	0.0225831	-5.46861	0.167362	0.968921	37.9758	-15.4869	1346.73	10.3952	0.592426	0.999426	32.2053	-9.65977	111.918	6.8063	0.629695	0.99904	33.3216	-11.9817	298.009	8.21921	0.608793	0.998906	29.593	-8.5023	121.405	6.92369	0.758483	0.99826	24.3502	-3.82708	11.8455	3.56626	0.907722	0.999917	24.8135	-3.71234	10.5916	3.40484
AC136973_16.1	-	PHD		24.2859	-1.26597	2.25442	1.17275	0.900482	0.998232	27.9246	-3.42945	6.53049	2.70719	0.728351	0.998341	25.3763	-2.88744	5.51468	2.46328	0.80638	0.999953	25.3302	-2.78467	4.89668	2.2918	0.769091	0.999132	23.5019	-2.16211	7.03714	2.81499	1.46565	0.999374	24.1137	-3.02301	5.30419	2.40713	0.736605	0.999332	22.2112	-1.68807	3.04168	1.60487	0.932828	0.999521	22.997	-1.89583	3.4129	1.771
AC136973_47.2	-	PHD		24.69	-1.67007	2.45994	1.29862	0.714259	0.999245	26.1197	-1.62449	2.23117	1.1578	0.63889	0.994676	24.9553	-2.46651	4.19837	2.06983	0.789025	0.998614	24.4204	-1.87486	2.13227	1.09239	0.497597	0.997498	23.9328	-2.59293	5.87816	2.55536	0.980017	0.99907	24.1789	-3.08827	5.645	2.49697	0.751432	0.999174	22.5115	-1.98837	3.45302	1.78786	0.864974	0.99933	23.5372	-2.436	4.79707	2.26215
AC136974_11.1	-	HD family	HD-ZIP	28.9692	-7.66093	49.1039	5.61776	0.662438	0.9959	34.5948	-10.5108	74.8581	6.22609	0.507704	0.998636	33.1697	-10.7371	242.252	7.92037	0.66747	0.999729	30.6667	-7.71207	23.3183	4.54339	0.504337	0.999801	29.3779	-7.21275	27.0373	4.75688	0.579546	0.99931	28.7316	-7.11219	31.1703	4.9621	0.621906	0.999945	24.3525	-3.33847	7.89382	2.98072	0.85683	0.999979	24.3119	-3.22897	7.01932	2.81133
AC137065_19.2	-	E2F-DP		29.2822	-6.26227	6.851	2.77631	0.359748	0.983946	31.0921	-6.59687	25.4847	4.67156	0.633705	0.994615	28.8999	-6.41109	16.0861	4.00774	0.542345	0.989556	26.7854	-4.23992	6.7422	2.75322	0.568469	0.997609	25.2782	-3.93834	7.51257	2.90931	0.668689	0.999565	24.9768	-3.8862	8.04441	3.00799	0.710026	0.99042	24.8643	-4.3412	28.1532	4.81523	1.15725	0.998362	25.1435	-4.04231	10.3871	3.37672
AC137065_26.1	-	E2F-DP		26.6995	-5.39121	22.0753	4.46436	0.775323	0.998034	28.4569	-4.37283	3.41354	1.77127	0.324146	0.999363	28.3058	-5.87319	16.8655	4.07601	0.617765	0.998451	26.2431	-3.28846	6.34803	2.66631	0.754193	0.999426	26.3291	-4.16391	13.8968	3.79668	0.881401	0.99705	25.0245	-3.40507	12.0235	3.58778	1.07579	0.995205	24.8452	-3.83113	14.2145	3.82929	0.999333	0.999938	24.5118	-3.42893	9.19011	3.20008
AC137077_26.1	-	C2H2 (Zn)		31.1585	-9.85024	140.782	7.13732	0.652423	0.999655	33.512	-9.42799	28.795	4.84775	0.428189	0.999178	33.3411	-10.9085	173.452	7.43839	0.604238	0.998765	30.9538	-7.99918	40.7033	5.34707	0.589368	0.985332	29.724	-7.55881	40.1233	5.32637	0.629757	0.999977	31.3114	-9.69194	192.157	7.58614	0.72038	0.999155	29.7418	-8.72774	124.4	6.95885	0.737876	0.999926	29.0714	-7.9885	104.458	6.70678
AC137078_18.1	-	ZIM		28.265	-7.04208	62.4009	5.96349	0.798553	0.998935	29.2336	-4.61087	7.92109	2.9857	0.566489	0.994615	26.5388	-2.77332	3.33195	1.73637	0.543383	0.999576	25.1903	-2.57506	3.4186	1.77341	0.611813	0.998442	23.9848	-2.2698	3.52605	1.81805	0.742278	0.999477	23.6632	-1.95097	2.89307	1.5326	0.723759	0.999996	21.376	-0.65834	1.49293	0.578148	0.838069	0.999759	21.8195	-1.04576	2.02362	1.01694
AC137078_24.1	-	HMG		23.1197	-1.89676	2.89308	1.53261	0.7508	0.997338	27.4385	-2.81578	7.16833	2.84164	1.01277	0.999504	26.0327	-2.26725	3.70064	1.88778	0.780925	0.999041	26.2923	-3.67713	9.34026	3.22346	0.836074	0.994595	24.5303	-2.81528	5.18816	2.37522	0.794632	0.999613	24.7988	-3.08657	6.1349	2.61704	0.799853	0.999695	22.4804	-1.76276	3.03014	1.59938	0.875557	0.999946	23.0923	-2.3186	4.4389	2.1502
AC137078_24.181	TC100943	CCHC (Zn)		20.0927	1.21552	0.461525	-1.11552	0.889142	0.998904	24.5613	-0.477219	1.30506	0.38412	0.747041	0.998949	22.0894	0.343214	0.82173	-0.283263	0.771934	0.99925	21.1336	1.82095	0.115147	-3.11846	2.27738	0.998629	19.6012	2.56395	0.145137	-2.78452	1.12288	0.998521	19.514	2.10546	0.279839	-1.83733	0.831023	0.994452	19.0086	2.00539	0.254292	-1.97544	0.979404	0.999721	18.7359	2.34703	0.202708	-2.30253
AC137078_24.8	-	HD family	HD	28.4606	-5.44069	26.2549	4.71452	0.823272	0.998915	30.8637	-6.36849	24.4883	4.61402	0.652336	0.999238	29.5564	-7.06754	37.3826	5.2243	0.669245	0.999972	27.0909	-4.54542	13.3866	3.74272	0.769575	0.998209	25.6324	-4.29256	15.486	3.95289	0.893258	0.999227	25.5198	-4.42916	11.1336	3.47685	0.723081	0.997758	23.7869	-3.26382	7.76837	2.95761	0.874079	0.999337	24.1808	-3.07964	6.87028	2.78037
AC137079_38.2	-	GRAS		25.7793	-2.75934	4.59618	2.20043	0.738027	0.997203	27.297	-2.80178	4.58236	2.19609	0.721683	0.997106	23.5842	-1.09537	1.94448	0.959387	0.835099	0.999294	23.814	-1.26844	1.84743	0.885517	0.622381	0.999084	25.1449	-3.80508	9.66295	3.27246	0.815069	0.997742	21.9973	-0.9066	1.6565	0.728135	0.744905	0.998642	20.7989	-0.275765	1.19038	0.251416	0.881266	0.999901	21.3117	-0.210536	1.16012	0.214278
AC137079_9.141	TC110367	GRAS		23.7102	-2.40193	4.02667	2.00959	0.785906	0.997224	26.6973	-2.61325	3.95469	1.98356	0.692367	0.998658	24.5857	-2.15306	3.29208	1.719	0.739168	0.993446	25.0763	-2.12167	3.16963	1.66431	0.722419	0.99952	23.3253	-1.1602	2.03827	1.02734	0.847385	0.999879	23.4653	-1.8459	3.18857	1.67291	0.874212	0.99975	21.3336	-0.319625	1.23203	0.301037	0.920985	0.999837	21.1067	-0.0238207	1.01526	0.0218535
AC137079_9.161	TC104813	WRKY family	WRKY	20.9334	2.08651	0.332202	-1.58987	0.69581	0.99686	24.4285	0.0666926	0.969806	-0.0442325	0.583624	0.990162	22.4991	-0.0102346	1.00483	0.00695587	0.601743	0.998995	22.7148	-0.169243	1.09342	0.128847	0.695036	0.995606	20.6526	0.687249	0.641801	-0.639802	0.906546	0.998205	20.7144	0.376202	0.807318	-0.308792	0.766403	0.999346	19.769	0.754089	0.601809	-0.732622	0.960924	0.998334	20.3842	0.717028	0.620183	-0.689235
AC137081_30.1	-	CCHC (Zn)		32.8344	-9.81449	205.41	7.68236	0.720415	0.999509	0	24.4952	0.000797168	-10.2928	0.338111	0.859946	0	22.4888	0.0399658	-4.64509	0.153926	0.97368	38.9137	-16.3681	298.253	8.22039	0.41639	0.994414	0	21.3398	7.32264e-11	-33.6688	1.98503	0.888113	33.7288	-12.6381	141.928	7.14901	0.480076	0.999835	0	20.5231	0.00100196	-9.96296	0.400023	0.840055	33.6155	-12.5143	1177.41	10.2014
AC137522_6.2	-	AP2/EREBP		29.2557	-8.03276	72.0774	6.17148	0.703248	0.99756	30.517	-5.89427	28.1028	4.81264	0.761123	0.998096	25.3007	-1.53527	2.20566	1.14121	0.674035	0.997281	29.9363	-7.32111	51.0797	5.67468	0.711323	0.997987	26.7001	-4.9851	12.5053	3.64447	0.659873	0.999751	24.5729	-2.86068	3.73901	1.90266	0.585686	0.997871	23.9055	-3.18789	7.47497	2.90207	0.87949	0.999857	24.2529	-3.47913	9.23269	3.20675
AC137522_8.1	BF642762	PHD		20.3613	0.946967	0.547024	-0.870324	0.890889	0.994883	22.9938	1.09029	0.520762	-0.941304	0.819259	0.991679	20.7949	1.63766	0.377787	-1.40435	0.811945	0.994302	19.8535	3.1011	0.137933	-2.85796	0.894208	0.99753	19.1044	3.0607	0.124155	-3.00979	0.977072	0.999342	18.8121	2.80729	0.107036	-3.22384	1.21665	0.998272	19.4385	1.57548	0.31495	-1.66681	1.082	0.99903	20.0608	1.02209	0.502118	-0.993901
AC137522_8.6	-	AP2/EREBP		30.5451	-9.23682	45.7127	5.51452	0.512584	0.988459	34.0607	-9.97667	63.8817	5.99733	0.51691	0.999506	27.4524	-5.01978	10.6211	3.40887	0.601126	0.987302	38.4135	-15.459	4915.4	12.2631	0.732995	0.991608	29.285	-7.11982	22.4644	4.48957	0.54818	0.999491	25.8187	-4.19924	13.3202	3.73554	0.852632	0.999048	24.2671	-3.25307	11.6602	3.54352	1.12768	0.999141	24.3722	-3.2893	8.09916	3.01777
AC137546_7.1	-	AP2/EREBP		23.6323	-2.40941	3.71727	1.89424	0.724509	0.997235	28.7602	-4.13744	7.59592	2.92522	0.632422	0.989426	29.7298	-5.9643	10.073	3.33242	0.472971	0.999335	26.8495	-4.23426	6.75891	2.75679	0.57033	0.999686	23.9955	-2.28053	3.76677	1.91333	0.788791	0.996382	23.6146	-1.90239	2.82424	1.49786	0.725911	0.999155	22.6667	-1.94908	3.4301	1.77825	0.882111	0.999783	23.3226	-2.5489	4.87873	2.2865
AC137554_13.4	-	CCHC (Zn)		31.2591	-8.2391	74.2878	6.21505	0.686856	0.999611	35.4256	-10.9304	23.2658	4.54014	0.333639	0.996424	30.8991	-8.41024	29.7564	4.89513	0.496969	0.995067	33.1709	-10.6254	77.2981	6.27236	0.50558	0.992078	30.2489	-8.90906	199.188	7.63799	0.81168	0.998845	29.9054	-8.8148	82.0471	6.35838	0.648702	0.998498	27.9758	-7.45267	137.032	7.09837	0.93517	0.998609	28.704	-7.6028	146.082	7.19063
AC137554_13.8	TC96120	MYB/HD-like		25.7648	-4.45657	8.35262	3.06223	0.610074	0.995187	34.1123	-10.0282	25.787	4.68857	0.382748	0.99616	31.3577	-8.92513	23.313	4.54307	0.423083	0.998713	37.7328	-14.7782	635.166	9.31099	0.547616	0.98849	25.4866	-3.32142	5.27702	2.39972	0.650037	0.997479	26.6274	-5.00795	12.2031	3.60917	0.647969	0.995357	23.0565	-2.04251	3.28576	1.71623	0.790365	0.999169	22.1925	-1.10958	1.96526	0.974721
AC137554_8.1	-	MYB		21.3059	-0.082942	1.0579	0.0811991	0.97108	0.999362	27.0235	-2.40069	2.6263	1.39303	0.495121	0.996474	24.1609	-0.395401	1.20966	0.274604	0.618317	0.999383	24.1889	-1.57373	3.56226	1.83279	1.24173	0.999799	23.1331	-1.41807	2.26232	1.1778	0.778388	0.991466	21.798	-0.0858231	1.0466	0.0657161	0.700213	0.997516	20.6368	0.0808639	0.948275	-0.0766233	0.928606	0.997461	21.1291	-0.355358	1.26392	0.337909
AC137668_18.1	TC105613	C3H	C3H-type 1 (Zn)	22.4951	-1.18683	1.95646	0.968249	0.760307	0.997615	24.9213	-0.837267	1.51689	0.601114	0.64484	0.999687	23.3752	-0.942576	1.63394	0.708354	0.683553	0.999904	24.745	-1.79042	2.80518	1.48809	0.779092	0.998443	23.1849	-1.01976	1.95114	0.964315	0.926028	0.999091	24.3922	-2.77282	3.52845	1.81904	0.575733	0.999983	21.9442	-0.930224	1.82216	0.86565	0.906045	0.999373	22.5029	-1.41997	2.48018	1.31045
AC137668_18.4	-	C2C2 (Zn)	DOF	26.411	-5.10277	21.1771	4.40443	0.818999	0.998803	31.2651	-7.18101	23.933	4.58093	0.556086	0.997191	27.998	-5.56545	43.0612	5.42832	0.966131	0.999969	26.1739	-3.21927	4.81263	2.26682	0.629176	0.997246	23.9759	-1.81077	2.33784	1.22517	0.598374	0.999621	26.8898	-5.27039	10.2391	3.35602	0.554842	0.999921	23.9647	-2.95073	6.07008	2.60172	0.842571	0.999883	23.7951	-2.71217	5.46254	2.44957
AC137669_12.2	-	GRF		34.9457	-13.6374	806.727	9.65594	0.633591	0.99758	0	24.0841	9.62262e-06	-16.6651	0.615474	0.777517	36.1194	-13.6868	1442.96	10.4948	0.701471	0.994489	35.6719	-12.7174	743.546	9.53828	0.681817	0.999893	36.0621	-13.897	1048.47	10.0341	0.649503	0.999894	33.2218	-11.6023	268.73	8.07001	0.619502	0.999383	36.8018	-15.7878	1428.95	10.4807	0.584305	0.999885	33.0519	-11.969	732.984	9.51764
AC137669_28.1	-	RR		0	21.2229	0.015471	-6.01429	0.217048	0.895336	0	24.6228	0.000283638	-11.7837	0.39336	0.99105	0	23.7655	0.0309103	-5.01577	0.157533	0.870808	0	22.6152	0.00422934	-7.88535	0.27339	0.981517	0	21.715	7.62319e-06	-17.0012	0.720614	0.855458	0	21.7122	0.211751	-2.23956	0.0741144	0.339487	0	20.7176	0.000247582	-11.9798	0.493029	0.957268	0	20.7737	0.00932071	-6.74535
AC137701_23.1	-	MYB		20.1369	1.08603	0.486826	-1.03852	0.940266	0.999703	23.909	0.713748	0.656598	-0.606917	0.802906	0.993807	22.7093	1.05618	0.547483	-0.869114	0.76894	0.994132	23.7921	-1.17689	1.89159	0.919603	0.718777	0.99911	21.9006	-0.185595	1.1161	0.15847	0.807313	0.999939	22.1875	-0.475339	1.32493	0.405915	0.807441	0.999116	19.9571	0.760484	0.597202	-0.74371	0.969655	0.999693	20.6787	0.09506	0.938239	-0.0919726
AC137701_25.1	TC104694	SNF2		24.5307	-1.51079	2.30194	1.20285	0.736493	0.997707	24.208	0.287173	0.834845	-0.26042	0.874938	0.999542	23.1201	-0.631323	1.45986	0.545832	0.820816	0.993899	23.9156	-1.37004	2.40045	1.26331	0.894866	0.9976	22.8576	-1.51772	2.78308	1.47668	0.962863	0.998996	22.8239	-1.73326	2.81074	1.49095	0.815292	0.9996	21.1776	-0.654488	1.55054	0.632772	0.954528	0.999728	22.1259	-1.0247	2.03407	1.02437
AC137701_25.2	TC96573	MYB		19.6781	1.63014	0.346567	-1.5288	0.915648	0.999756	22.7723	1.31173	0.447771	-1.15917	0.845093	0.999153	21.2189	1.2137	0.451211	-1.14813	0.92649	0.999888	22.9883	-0.0336904	1.01714	0.024519	0.656084	0.999711	21.683	0.482177	0.740422	-0.433581	0.865051	0.999589	21.9724	-0.352934	1.21406	0.279835	0.732532	0.99976	20.024	0.990035	0.535318	-0.901532	0.879834	0.999852	20.5906	0.492277	0.720619	-0.472692
AC137703_19.2	BE205257	GRAS		32.1487	-10.9258	263.326	8.0407	0.665481	0.99957	36.4606	-11.8378	399.874	8.6434	0.658812	0.998551	35.275	-11.5096	111.142	6.79627	0.505757	0.999792	31.7006	-9.08543	67.918	6.08572	0.590889	0.999638	29.1328	-7.4178	49.3263	5.62429	0.691397	0.999616	29.6638	-7.95157	47.9221	5.58262	0.626846	0.999463	30.8262	-10.1086	396.241	8.63024	0.807197	0.996406	31.4133	-10.6395	362.909	8.50346
AC137703_5.2	-	AS2		18.6355	2.5874	0.192828	-2.37462	0.88918	0.998192	21.4829	3.13989	0.132518	-2.91574	0.903446	0.995256	19.9241	3.84134	0.0627406	-3.99446	1.05603	0.99391	22.6461	-0.030882	1.01893	0.0270547	0.835365	0.999226	20.5642	1.15081	0.446278	-1.16398	1.01594	0.998374	19.1582	2.55396	0.146741	-2.76866	1.12	0.998024	20.8139	-0.0962951	1.06395	0.0894254	0.903508	0.999919	21.0172	-0.24348	1.17309	0.230316
AC137819_19.1	-	AP2/EREBP		38.2672	-16.9589	289.502	8.17743	0.396863	0.993758	0	24.0841	0.00373886	-8.06319	0.261197	0.999981	38.8696	-16.437	1700.7	10.7319	0.572337	0.988328	0	22.9546	0.00712581	-7.13273	0.240337	0.890878	0	22.1651	0.00126626	-9.62521	0.351208	0.978988	0	21.6194	0.000367173	-11.4113	0.441753	0.995951	35.9734	-14.9593	6938.7	12.7604	0.806264	0.999836	36.8795	-15.7966	9706.85	13.2448
AC137819_19.6	TC103411	CCAAT	CCAAT-HAP3	23.9007	-2.59246	2.70352	1.43484	0.467608	0.994984	29.6822	-5.5982	9.34663	3.22445	0.490689	0.992049	27.1428	-4.71017	7.09473	2.82675	0.51586	0.996417	27.2608	-4.3062	17.8481	4.1577	0.95276	0.999616	23.6529	-1.48771	2.23634	1.16114	0.717713	0.998233	24.2465	-2.62709	5.02	2.32769	0.848089	0.999878	21.7174	-0.703406	1.55358	0.635597	0.870728	0.999973	23.2501	-2.1672	3.74256	1.90403
AC137820_11.1	-	CCHC (Zn)		0	21.3083	6.38987e-05	-13.9339	0.573435	0.916398	0	24.0841	0.00133681	-9.54699	0.316222	0.756357	0	22.4326	9.60972e-05	-13.3451	0.510368	0.796611	0	22.9546	6.25716e-07	-20.608	0.863186	0.990519	0	22.1651	0.0471067	-4.40792	0.147797	0.999414	0	21.6194	0.0454249	-4.46037	0.153736	0.912153	0	21.014	2.98504e-05	-15.0319	0.641855	0.906824	0	21.0829	0.00598383	-7.38472
AC137821_21.1	-	CCHC (Zn)		25.5068	-4.19852	11.3603	3.50593	0.783905	0.997752	28.6087	-4.52468	10.0107	3.32348	0.663846	0.996095	28.0069	-5.57436	23.651	4.56383	0.763839	0.996854	28.8217	-5.86716	20.5669	4.36226	0.674237	0.997504	27.2812	-5.11601	21.2189	4.40728	0.816885	0.999698	28.0337	-6.4143	47.8206	5.57956	0.827489	0.998957	26.9091	-5.89505	27.1261	4.76161	0.750455	0.999934	27.6875	-6.60463	53.2452	5.73458
AC137823_3.2	-	MADS		28.7578	-7.53491	147.88	7.20829	0.940801	0.999512	31.9484	-7.3256	74.1554	6.21248	0.800067	0.998668	30.7258	-6.96032	53.9453	5.75343	0.773505	0.999684	31.3081	-8.69291	124.214	6.95669	0.741428	0.999697	27.5608	-5.84585	26.9879	4.75424	0.757187	0.999844	27.856	-6.1438	37.8964	5.24399	0.806932	0.99975	22.1856	-1.46794	2.58988	1.37289	0.912221	0.999804	22.2284	-1.4547	2.70498	1.43562
AC137823_43.1	-	MADS		28.5778	-7.26957	36.4131	5.18639	0.639706	0.998075	37.0354	-12.9513	2124.11	11.0526	0.806752	0.998654	31.9567	-9.52414	160.118	7.32299	0.703956	0.990691	31.3164	-8.3618	69.3885	6.11662	0.66036	0.996413	28.9871	-6.82193	45.4458	5.50607	0.749707	0.999019	31.8774	-10.258	130.408	7.02689	0.607718	0.999823	17.0302	3.98382	0.0799672	-3.64445	0.885324	0.991586	17.3914	3.69154	0.0481737	-4.37561
AC137823_45.1	-	MADS		25.4831	-4.17486	12.5309	3.64742	0.83231	0.996417	29.9009	-5.81684	33.4357	5.06332	0.828244	0.994547	28.9345	-6.50195	9.94567	3.31407	0.423758	0.999667	31.1177	-8.16308	76.7501	6.2621	0.701874	0.998887	28.2914	-6.12624	26.0536	4.70341	0.70261	0.999368	27.5978	-5.97839	15.502	3.95438	0.581668	0.998638	17.0763	3.93771	0.0898096	-3.47699	0.844202	0.992003	17.0449	4.03806	0.0656155	-3.92982
AC137823_45.2	-	MADS		29.3849	-8.07663	95.2636	6.57385	0.758	0.997339	36.7692	-12.6852	253.682	7.98688	0.547161	0.999976	33.0309	-10.5983	141.943	7.14917	0.596109	0.9963	36.5387	-13.5841	583.091	9.18758	0.59809	0.999141	28.3244	-6.1593	24.7231	4.62779	0.683366	0.999513	31.6851	-10.0657	122.635	6.93823	0.612497	0.999666	17.8072	3.20678	0.0786273	-3.66883	1.21006	0.996745	17.2862	3.79674	0.0747825	-3.74116
AC137824_25.1	TC95896	AP2/EREBP		24.9234	-3.61516	5.21334	2.38221	0.578931	0.991572	31.0285	-6.94449	22.534	4.49403	0.566057	0.986654	28.8957	-6.46312	5.33697	2.41602	0.295776	0.99738	28.9651	-6.01051	16.1757	4.01576	0.589003	0.985889	23.5939	-1.42878	2.59939	1.37817	0.951493	0.994289	24.648	-3.02863	4.59717	2.20075	0.65479	0.99061	22.8837	-1.8697	3.1818	1.66984	0.857171	0.999358	22.59	-1.50707	2.80608	1.48856
AC137824_25.1	TC110275	C3H	C3H-type 1 (Zn)	28.1129	-6.80459	40.1144	5.32605	0.720364	0.999812	31.3871	-7.30305	10.9398	3.45152	0.387621	0.99506	30.5037	-8.07107	43.4806	5.4423	0.595819	0.999693	34.8589	-11.9043	261.022	8.02802	0.59591	0.999312	34.1047	-11.9396	289.651	8.17817	0.607662	0.9995	28.8977	-7.27827	52.8601	5.72411	0.724843	0.999085	30.6182	-9.60416	173.544	7.43916	0.710687	0.999553	30.1696	-9.08664	207.667	7.69813
AC137824_25.6	-	C2H2 (Zn)		39.488	-16.468	25.0986	4.64953	0.216164	0.999932	39.3465	-14.8513	162.617	7.34534	0.408924	0.999197	35.7442	-13.2553	25.3615	4.66457	0.276241	0.999902	32.7946	-10.249	12.7732	3.67504	0.282158	0.992575	32.5165	-11.1767	75.1806	6.23229	0.471835	0.99954	28.0341	-6.94346	15.2394	3.92974	0.480375	0.998557	24.0116	-3.48852	5.0066	2.32383	0.586818	0.998906	25.4607	-4.35953	8.46054	3.08075
AC137825_22.1	TC106135	ABI3-VP1		23.2631	-2.04017	3.62025	1.85609	0.878746	0.9996	30.0032	-5.38041	18.2201	4.18746	0.715084	0.994297	25.6646	-1.8991	2.979	1.57483	0.776761	0.997076	30.9134	-8.29817	103.522	6.69379	0.749156	0.998281	26.3702	-4.65526	13.0328	3.70407	0.735889	0.99991	26.283	-4.57079	15.7082	3.97345	0.826794	0.999892	19.0955	1.62214	0.378679	-1.40095	0.819631	0.998274	19.5538	1.21997	0.460192	-1.11969
AC137825_33.1	-	ABI3-VP1		34.4119	-13.189	6615.07	12.6915	0.948388	0.985353	0	24.6228	9.92637e-06	-16.6203	0.596594	0.979899	35.7174	-11.9519	777.143	9.60204	0.745195	0.993902	39.2196	-16.6044	3765.23	11.8785	0.64192	0.995847	35.1991	-13.4842	665.091	9.37741	0.619377	0.996147	33.6629	-11.9507	491.365	8.94065	0.67961	0.993859	22.9416	-2.224	3.75857	1.91018	0.813648	0.997746	22.9377	-2.16391	4.85066	2.27818
AC137825_7.1	-	ABI3-VP1		23.8674	-2.64452	4.37327	2.12871	0.747089	0.998982	27.8522	-3.22939	5.81899	2.54077	0.725201	0.993366	27.2707	-3.50521	4.77532	2.2556	0.562114	0.997065	24.5987	-1.98349	2.96181	1.56648	0.728785	0.99964	23.0997	-1.38472	2.48455	1.31298	0.929456	0.992458	22.2022	-0.490022	1.32087	0.401487	0.764579	0.999642	20.3525	0.365177	0.794162	-0.332494	0.8797	0.998231	20.7446	0.02912	0.983339	-0.0242387
AC137827_18.101	BI309213	WRKY family	WRKY	25.3204	-4.01216	12.2403	3.61357	0.866911	0.999447	29.8529	-5.76881	12.8811	3.68718	0.557421	0.999322	27.627	-5.19444	22.6954	4.50433	0.82405	0.999914	26.3844	-3.42979	5.86172	2.55133	0.674665	0.990769	23.715	-1.54984	2.35584	1.23624	0.738278	0.998391	22.8759	-1.25644	2.17732	1.12255	0.857599	0.997336	23.0425	-2.02845	3.46442	1.79262	0.845148	0.998717	22.6752	-1.59226	2.77747	1.47377
AC137827_18.161	BM812790	WRKY family	WRKY	23.4306	-2.12238	3.92972	1.97443	0.905657	0.999718	28.2334	-4.1493	6.11349	2.612	0.547033	0.99637	24.3882	-1.95558	3.11737	1.64033	0.788558	0.994604	26.1918	-3.23718	4.29144	2.10146	0.568259	0.995315	23.7608	-1.59568	2.23872	1.16268	0.657077	0.999251	23.7943	-2.17488	3.11087	1.63732	0.685097	0.999948	28.2896	-7.27562	46.908	5.55176	0.69709	0.999871	27.547	-6.46412	42.4285	5.40696
AC137831_24.1	TC99933	MYB		25.3544	-4.13144	6.28858	2.65273	0.560583	0.994812	28.3162	-3.69345	6.26985	2.64843	0.643831	0.999254	27.6917	-3.92627	6.69026	2.74206	0.62269	0.996278	33.7133	-11.0981	114.111	6.83429	0.532413	0.995153	24.6948	-2.97982	4.85013	2.27802	0.698762	0.997022	25.6308	-3.9186	8.89035	3.15224	0.746455	0.999739	23.3556	-2.638	4.88757	2.28912	0.824811	0.997873	23.9433	-3.16957	8.04885	3.00878
AC137831_27.1	-	bHLH		25.4608	-4.23789	45.7059	5.51431	1.46433	0.996898	29.911	-5.28818	16.3855	4.03435	0.696898	0.997792	31.1716	-7.40615	42.6687	5.4151	0.659978	0.996158	28.7665	-6.15134	24.4309	4.61064	0.681249	0.989489	27.9626	-6.24759	34.4357	5.10583	0.762042	0.999744	27.5837	-5.87146	12.5743	3.6524	0.539072	0.999346	22.526	-1.80836	2.86784	1.51997	0.790699	0.999977	23.2486	-2.47489	4.83336	2.27303
AC137837_3.3	TC111971	CCHC (Zn)		33.5517	-12.2434	1030.16	10.0087	0.762317	0.999958	0	24.0841	0.000132184	-12.8852	0.448951	0.857888	0	22.4326	0.158454	-2.65787	0.0855923	0.511819	0	22.9546	0.000477767	-11.0314	0.3953	0.977807	39.7162	-17.5511	364.236	8.50873	0.399391	0.999681	33.9773	-12.3579	675.534	9.39988	0.694239	0.999869	32.3096	-11.2956	694.426	9.43968	0.784717	0.999973	34.2642	-13.1813	3239.56	11.6616
AC137837_3.9	-	MADS		24.7509	-3.44265	3.77808	1.91765	0.471235	0.993207	29.4374	-5.35331	20.6202	4.36599	0.75999	0.99938	27.8138	-5.38123	21.41	4.42022	0.767137	0.993337	33.6609	-10.7063	64783.6	15.9833	1.81452	0.997339	28.3275	-6.16237	22.8947	4.51694	0.662078	0.986786	28.785	-7.16556	21.2618	4.41019	0.532058	0.988625	19.0536	1.9604	0.317964	-1.65307	0.794062	0.998804	19.1663	1.91661	0.273344	-1.87121
AC137839_19.1	AL375449	MYB/HD-like		22.9615	0.0584686	0.968305	-0.0464661	0.734739	0.999634	25.4496	-0.954391	1.8636	0.898092	0.919872	0.999552	23.6428	-1.15401	1.94679	0.961099	0.781184	0.999003	24.4383	-1.89275	3.50003	1.80737	0.938435	0.998873	22.5339	-1.19404	1.93125	0.949532	0.73535	0.998792	22.4212	-1.33055	2.2134	1.14626	0.816922	0.999569	22.0016	-1.47847	2.63395	1.39723	0.925256	0.999279	22.5266	-1.42543	2.46966	1.30431
AC137839_19.2	-	TTF-type (Zn)		32.4307	-11.1225	575.203	9.16793	0.770641	0.999311	0	24.0841	0.111702	-3.16227	0.0952814	0.486849	0	22.4326	0.00353714	-8.1432	0.286104	0.839626	0	22.9546	0.105997	-3.2379	0.102713	0.892298	0	22.1651	0.00148483	-9.39548	0.341536	0.971516	36.3522	-14.7328	1004.41	9.97213	0.598665	0.999065	34.4685	-13.4545	1517.23	10.5672	0.723574	0.999728	33.7775	-12.6946	1774.81	10.7935
AC137986_23.1	-	C2C2 (Zn)	DOF	27.0903	-5.86738	18.2415	4.18915	0.640316	0.995229	31.7601	-7.13731	15.6853	3.97134	0.470616	0.97734	33.0356	-9.2701	89.4111	6.48238	0.623693	0.997242	30.5237	-7.9085	41.6443	5.38005	0.602458	0.996774	25.7239	-4.00897	13.2409	3.72693	0.904811	0.999821	25.8655	-4.1533	9.76736	3.28797	0.731057	0.998332	22.5993	-1.88171	3.17314	1.66591	0.847175	0.999813	23.1415	-2.36773	4.48304	2.16448
AC137994_19.3	TC112242	AP2/EREBP		37.0434	-15.7351	586.188	9.19522	0.499391	0.999768	0	24.0841	0.00261234	-8.58044	0.280113	0.888371	34.6051	-12.1725	1788.11	10.8042	0.850085	0.994859	32.9067	-9.95213	165.782	7.37315	0.671173	0.998745	33.0377	-10.8726	79.0901	6.30543	0.494786	0.999103	32.2428	-10.6234	194.969	7.6071	0.642701	0.999732	25.4124	-4.39835	15.768	3.97893	0.872078	0.999698	25.5773	-4.49435	17.0837	4.09455
AC137995_13.1	-	AS2		39.318	-18.0951	22.1057	4.46635	0.186594	0.997996	39.6547	-15.0319	7.97006	2.99459	0.148074	0.994876	0	23.7655	0.0104749	-6.57693	0.211457	0.997747	38.5979	-15.9827	19912.9	14.2814	0.857747	0.946762	35.6167	-13.9017	209.769	7.71266	0.468966	0.999235	38.0705	-16.3583	240.71	7.91115	0.398244	0.998801	29.8857	-9.16808	82.3123	6.36304	0.61781	0.999528	29.6626	-8.88886	100.799	6.65534
AC137995_31.1	-	C2H2 (Zn)		22.8075	0.212415	0.870254	-0.200492	0.923681	0.99732	24.9685	-0.473282	1.30223	0.380989	0.747138	0.997966	23.1305	-0.641719	1.42179	0.507706	0.730473	0.999931	25.2997	-2.75422	5.60557	2.48686	0.869854	0.995831	25.3282	-3.98838	11.1317	3.4766	0.829796	0.999874	23.1047	-2.01407	3.03207	1.6003	0.734552	0.999403	25.1193	-4.59619	18.4493	4.20549	0.885562	0.999908	25.381	-4.27979	16.5052	4.04485
AC138010_12.1	TC98030	CCHC (Zn)		21.9456	-0.637307	1.5568	0.638581	1.00277	0.999972	25.7704	-1.68637	2.66519	1.41424	0.788351	0.996016	24.1826	-1.74997	2.87648	1.5243	0.828986	0.98668	24.7687	-1.8141	2.90619	1.53913	0.800536	0.994445	22.5923	-0.427123	1.30397	0.382907	0.861517	0.999688	23.9996	-2.38018	4.34101	2.11803	0.853	0.997302	20.4647	0.549273	0.695507	-0.523862	0.936884	0.99932	23.9544	-2.87145	4.90886	2.29539
AC138014_15.1	-	bZIP		27.1078	-5.88492	21.6268	4.43475	0.68597	0.998743	30.6523	-6.02955	26.6723	4.73727	0.7239	0.999144	28.813	-5.04756	10.5915	3.40484	0.5961	0.997347	29.7788	-7.1636	38.6385	5.27197	0.66548	0.999999	28.5065	-6.79148	70.5849	6.14129	0.871588	0.999936	0	21.7122	0.00265008	-8.55975	0.314247	0.900847	25.4893	-4.77167	16.7414	4.06535	0.804972	0.999782	26.6734	-5.89964	37.8413	5.24189
AC138015_24.1	TC101569	WRKY family	WRKY	21.5715	-0.263265	1.17302	0.230231	0.833399	0.998239	23.4519	0.632166	0.690152	-0.535013	0.797907	0.993753	21.9973	0.435339	0.743629	-0.427344	0.974702	0.9944	23.1093	-0.154713	1.09586	0.132063	0.807004	0.998862	22.5285	-0.363339	1.24849	0.320186	0.841947	0.999727	21.6681	-0.0487211	1.03122	0.0443559	0.879573	0.999335	24.3975	-3.3835	18.6976	4.22478	1.37618	0.992752	24.0262	-2.94328	6.23034	2.63931
AC138056_33.211	BG644635	PHD		22.0052	1.01474	0.57276	-0.803998	0.731859	0.999266	25.3481	-0.852893	1.44906	0.535119	0.544795	0.995237	23.286	-0.797201	1.48975	0.575073	0.648742	0.999818	23.5799	-1.03443	1.81786	0.862243	0.782059	0.990187	21.9442	-0.604411	1.44093	0.527002	0.830106	0.999045	21.2606	-0.169955	1.09961	0.136985	0.748368	0.999334	20.3235	0.199659	0.889736	-0.168551	0.795261	0.998611	20.9311	0.17011	0.893355	-0.162695
AC138056_33.241	-	CCHC (Zn)		26.5466	-3.52664	5.36716	2.42416	0.610362	0.992989	33.8295	-9.33434	8.57082	3.09943	0.258798	0.999225	29.001	-6.51217	20.3391	4.34618	0.588201	0.998197	31.4655	-8.92	42.2934	5.40236	0.52166	0.998158	26.01	-4.67015	12.6114	3.65665	0.720686	0.993463	26.6993	-5.6087	17.8272	4.15601	0.671327	0.99795	23.2526	-2.72953	5.26434	2.39625	0.837699	0.999487	23.9719	-2.87074	5.05689	2.33825
AC138056_33.3	TC96345	C2H2 (Zn)		0	23.02	1.379e-06	-19.4679	0.797135	0.95662	0	24.4952	0.0227705	-5.45669	0.166969	0.958216	38.0446	-15.5557	7.35701	2.87912	0.136883	0.854704	0	22.5455	0.0175049	-5.8361	0.196532	0.848631	39.4321	-18.0923	93.9465	6.55377	0.285421	0.99735	0	21.0907	0.0178292	-5.80961	0.210379	0.945844	0	20.5231	3.01016e-09	-28.3075	1.60142	0.958221	0	21.1012	0.00245344	-8.67098
AC138063_9.1	-	TTF-type (Zn)		33.0946	-11.7864	292.774	8.19364	0.619086	0.999234	39.6533	-15.5692	762.363	9.57434	0.531507	0.990649	36.9783	-14.5457	372.818	8.54233	0.502404	0.99858	36.6719	-13.7173	186.044	7.5395	0.463714	0.999953	35.717	-13.5518	1021.63	9.99666	0.667472	0.99975	35.0162	-13.3968	452.696	8.8224	0.578491	0.999383	30.8945	-9.88045	271.905	8.08696	0.763549	0.999889	32.4732	-11.3903	984.363	9.94305
AC138087_17.2	TC98775	CCHC (Zn)		23.1253	-1.81705	3.9079	1.96639	1.11725	0.99843	27.2904	-3.20632	4.13646	2.0484	0.557101	0.98228	24.2278	-1.79518	2.80856	1.48983	0.777571	0.999456	24.8165	-1.86187	3.23611	1.69426	0.879019	0.998534	23.6156	-1.45049	2.7662	1.46791	1.01672	0.997131	23.7364	-2.11701	5.08811	2.34713	1.15651	0.995565	22.7902	-1.77618	2.90227	1.53718	0.821903	0.999673	22.9648	-1.88185	3.69163	1.88426
AC138130_21.2	-	AP2/EREBP		27.8321	-4.81218	12.1547	3.60344	0.680415	0.998012	29.47	-4.9748	15.9653	3.99686	0.745236	0.998417	28.3676	-5.87882	14.1654	3.8243	0.569736	0.985893	26.7558	-4.21029	9.60325	3.26352	0.711344	0.994929	25.8515	-4.51163	14.4889	3.85688	0.808601	0.999355	25.248	-4.15735	10.5708	3.40201	0.763342	0.999771	26.8236	-6.30049	51.3536	5.68239	0.868521	0.999866	27.4276	-6.32645	53.4983	5.74142
AC138130_9.1	TC103599	bHLH		22.4806	-1.1723	1.87218	0.904717	0.707337	0.994018	28.4132	-4.32915	12.453	3.63842	0.790606	0.998575	26.7059	-4.27328	8.13787	3.02465	0.633318	0.996286	26.322	-3.36738	6.18114	2.62787	0.717597	0.98473	22.5606	-0.395457	1.24468	0.315769	0.739282	0.999241	22.7168	-1.09739	1.86133	0.896337	0.761486	0.998899	21.0668	-0.0527747	1.03364	0.0477341	0.871881	0.999836	20.0001	1.08286	0.46954	-1.09068
AC138130_9.2	-	AP2/EREBP		22.3087	0.71121	0.680812	-0.554672	0.717011	0.999328	25.9918	-1.49657	2.01508	1.01084	0.597083	0.99985	24.2106	-1.72181	2.4846	1.31301	0.696519	0.989125	25.316	-2.77053	4.46016	2.15709	0.715448	0.999237	23.6418	-2.30197	3.15344	1.65693	0.646938	0.999869	23.8681	-2.77742	4.5108	2.17338	0.720131	0.999527	24.5543	-4.03113	12.1745	3.60579	0.858947	0.99984	24.7273	-3.62613	8.70185	3.12132
AC138130_9.4	TC95857	AUX/IAA		21.9907	-0.682452	1.52942	0.612981	0.863745	0.998688	25.7836	-1.69956	2.22314	1.1526	0.600117	0.99083	24.993	-2.56042	4.19678	2.06928	0.751002	0.998539	27.3001	-4.34556	9.36591	3.22742	0.673298	0.997973	19.2278	2.93738	0.125777	-2.99106	1.0255	0.998651	20.1423	1.47713	0.351007	-1.51043	1.0315	0.989487	20.3123	0.701738	0.627057	-0.673332	0.944662	0.999503	20.1808	0.902088	0.560792	-0.834461
AC138171_17.1	-	HD family	HD	23.9522	-0.932256	1.54623	0.62875	0.595977	0.996209	26.6011	-2.1059	1.43129	0.517316	0.185628	0.999841	25.043	-2.55423	3.4051	1.7677	0.615597	0.998549	24.2306	-1.68507	2.08214	1.05806	0.545321	0.992968	24.0524	-2.71259	4.82677	2.27106	0.786614	0.999788	22.8517	-1.76106	2.5764	1.36536	0.711549	0.999483	20.9233	-0.400212	1.30491	0.383951	0.944459	0.999563	21.6302	-0.528977	1.40417	0.489715
AC138451_14.1	-	HD-like		0	21.2229	4.32142e-07	-21.142	0.994721	0.98688	0	24.6228	4.43351e-05	-14.4612	0.502442	0.916888	0	23.7655	0.0120218	-6.37821	0.204456	0.967629	0	22.6152	0.00483048	-7.69362	0.265929	0.954466	0	21.715	0.00208042	-8.90891	0.32893	0.983491	39.1535	-17.4413	1766.01	10.7863	0.535206	0.99397	32.7034	-11.9858	1211.11	10.2421	0.808157	0.999884	33.8865	-13.1128	2787.63	11.4448
AC138451_15.1	-	HD-like		0	21.3083	0.00278778	-8.48667	0.317936	0.920905	0	24.0841	0.000114894	-13.0874	0.457409	0.908156	0	22.4326	0.0240356	-5.37868	0.180805	0.989782	0	22.9546	0.000162191	-12.59	0.462539	0.83479	0	22.1651	0.00222131	-8.81438	0.317377	0.999487	0	21.6194	0.0206754	-5.59594	0.196515	0.997285	39.1261	-18.1121	495.775	8.95354	0.408676	0.988476	0	21.0829	0.0332977	-4.90843
AC138452_10.9	TC101470	CCAAT	CCAAT-HAP3	19.8848	1.42346	0.387976	-1.36596	0.944777	0.99951	21.9972	2.08685	0.351072	-1.51016	0.651363	0.999904	20.9546	1.47801	0.446429	-1.1635	0.725725	0.988384	21.8318	1.12283	0.532082	-0.910281	0.754067	0.999706	20.7091	1.45607	0.299765	-1.73809	1.28737	0.998795	19.6146	2.00487	0.263109	-1.92627	0.946383	0.998493	19.3764	1.63766	0.328187	-1.60741	0.974556	0.999817	19.3959	1.68705	0.328381	-1.60656
AC138453_8.2	AW692234	C3H	C3H-type 1 (Zn)	33.781	-12.4727	32.0518	5.00233	0.320479	0.99714	0	24.0841	0.1898	-2.39745	0.0714356	0.537903	37.3906	-14.958	130.515	7.02807	0.384969	0.998041	0	22.9546	0.000635549	-10.6197	0.378061	0.879296	0	22.1651	0.00833234	-6.90706	0.241099	0.997429	36.634	-15.0145	95.8644	6.58292	0.355135	0.999364	0	21.014	0.0475086	-4.39567	0.156029	0.985735	0	21.0829	0.0135569	-6.20483
AC138453_8.7	TC101817	HTH	FIS	22.3395	0.680408	0.694044	-0.526901	0.710468	0.998756	24.6806	-0.18546	1.11466	0.156602	0.795512	0.999091	23.3864	-0.897594	1.73887	0.798149	0.852161	0.999971	24.0069	-1.46141	2.39216	1.25831	0.816331	0.995437	23.8412	-2.50135	4.07155	2.02558	0.752962	0.999459	22.4929	-1.40229	2.13487	1.09415	0.717434	0.999963	22.3279	-1.80478	3.30895	1.72637	0.94067	0.999534	22.1967	-1.09556	1.94883	0.962609
AC138579_14.1	-	bZIP		24.2398	-1.21981	2.08876	1.06265	0.829126	0.9983	25.7792	-1.28399	2.03929	1.02806	0.741921	0.999552	24.3825	-1.8937	2.83402	1.50285	0.733403	0.997972	25.01	-2.4645	4.62774	2.21031	0.862007	0.999907	24.7113	-3.37145	7.95431	2.99174	0.849806	0.996277	23.7415	-2.65081	4.89627	2.29168	0.820735	0.999422	23.6757	-3.15256	6.81256	2.7682	0.837926	0.999606	24.3731	-3.27195	8.26375	3.0468
AC138579_18.1	-	bZIP		0	21.2229	0.0314361	-4.99143	0.177062	0.971166	0	24.6228	0.00601218	-7.3779	0.230835	0.992217	0	23.7655	0.00391307	-7.99748	0.262705	0.95447	0	22.6152	0.00370635	-8.07578	0.280845	0.894669	0	21.715	6.20514e-05	-13.9762	0.562243	0.805532	0	21.7122	0.000744347	-10.3917	0.393403	0.97548	0	20.7176	0.00726077	-7.10566	0.268371	0.978304	0	20.7737	0.00767479	-7.02566
AC138579_20.1	-	bZIP		0	21.2229	0.0194383	-5.68495	0.204028	0.961022	0	24.6228	0.00427976	-7.86825	0.247943	0.9782	0	23.7655	0.0442393	-4.49853	0.140201	0.997734	0	22.6152	0.00242906	-8.68538	0.305001	0.963672	0	21.715	0.00144797	-9.43175	0.351295	0.993075	0	21.7122	0.0354996	-4.81605	0.166198	0.94141	0	20.7176	1.85561e-05	-15.7177	0.691925	0.935966	0	20.7737	0.00111477	-9.80904
AC138580_19.2	-	CCHC (Zn)		0	21.3083	7.81036e-05	-13.6443	0.558682	0.991545	0	24.0841	0.0429059	-4.54268	0.139671	0.988427	0	22.4326	0.000355807	-11.4566	0.424754	0.953503	0	22.9546	0.0497598	-4.32887	0.139645	0.998424	0	22.1651	0.000436337	-11.1623	0.417743	0.986319	0	21.6194	0.0161612	-5.95132	0.210226	0.995296	0	21.014	3.25129e-05	-14.9086	0.635193	0.937238	0	21.0829	0.00698518	-7.16149
AC139344_17.1	TC96319	CCAAT	CCAAT-HAP3	22.1267	-0.818451	1.61482	0.691377	0.795939	0.999815	25.9475	-1.86342	3.01907	1.5941	0.809351	0.997034	24.0736	-1.64103	2.45223	1.2941	0.72738	0.997773	23.5223	-0.567694	1.35095	0.433979	0.698734	0.998868	22.3229	-0.157716	1.08855	0.122413	0.712565	0.999867	22.3801	-0.760717	1.57881	0.658834	0.822691	0.999666	20.9897	0.0243313	0.984798	-0.0221	0.876825	0.999987	20.8165	0.266443	0.848043	-0.23779
AC139344_17.2	BF005841	C2H2 (Zn)		24.9905	-1.97058	2.57213	1.36296	0.615137	0.999943	26.9594	-2.46417	3.48476	1.80106	0.659672	0.999124	24.496	-2.00713	2.83578	1.50375	0.680862	0.995708	22.8008	-0.255245	1.17954	0.238219	0.909634	0.9995	21.2783	0.0615218	0.956746	-0.0637918	1.05181	0.998516	21.0571	0.0335417	0.982353	-0.0256863	0.700315	0.999536	20.6846	-0.161475	1.11379	0.155483	0.94921	0.999804	23.0909	-1.9897	2.75179	1.46037
AC139525_18.1	-	HMG		26.1811	-4.95822	22.6131	4.49909	0.875663	0.9999	28.5021	-3.87936	6.6919	2.74242	0.632321	0.999504	27.2831	-3.51762	6.57921	2.71791	0.708413	0.999856	28.2474	-5.6322	21.7635	4.44384	0.727884	0.99965	24.2952	-2.58026	4.64464	2.21557	0.813354	0.999429	24.2958	-2.58356	4.84466	2.27639	0.84179	0.999786	21.8885	-1.17087	2.1186	1.08311	0.89875	0.99931	22.0353	-1.26155	2.27216	1.18406
AC139525_3.5	-	HD family	HD	30.2731	-8.96485	191.921	7.58437	0.797525	0.998606	0	24.0841	0.00297378	-8.39349	0.273243	0.793074	36.1752	-13.7426	373.108	8.54345	0.538663	0.997518	29.8663	-6.91169	111.514	6.80108	0.977936	0.999114	29.1956	-7.03048	211.832	7.72678	1.14212	0.999181	28.6883	-7.0689	59.0033	5.88272	0.780395	0.999612	24.9936	-3.97962	12.3633	3.62799	0.881187	0.999456	25.117	-4.03411	12.4445	3.63743
AC139525_3.6	CX541503	HD-like		21.8604	1.15954	0.472755	-1.08083	0.908084	0.995141	25.2211	-0.725948	1.33971	0.421926	0.4961	0.987675	22.2688	0.220039	0.884913	-0.176393	0.743084	0.996414	23.4596	-0.914047	1.65357	0.725587	0.733656	0.989117	21.6521	-0.312261	1.39615	0.481454	1.91164	0.995317	20.9712	0.119455	0.934143	-0.0982851	0.768813	0.999332	19.036	1.48717	0.419246	-1.25413	0.794151	0.998547	19.9927	1.10854	0.487103	-1.0377
AC139525_3.9	AW694149	MYB/HD-like		23.3912	-0.371268	1.22723	0.295407	0.735884	0.996621	26.5343	-2.03914	2.56224	1.3574	0.586308	0.999978	24.1761	-1.68723	2.4349	1.28386	0.694577	0.998075	23.0262	-0.480658	1.27626	0.351925	0.66114	0.99557	21.2633	0.0765118	0.945109	-0.0814477	1.09146	0.996801	21.3465	-0.255862	1.15788	0.211487	0.773457	0.999814	21.521	-0.997868	1.96469	0.9743	0.967524	0.999628	22.1277	-1.02655	1.80282	0.850257
AC139600_14.2	-	HD family	HD	21.7125	-0.489623	1.33043	0.411893	0.791597	0.998062	25.0562	-0.433475	1.2645	0.33857	0.718393	0.995605	24.5928	-0.827364	1.39299	0.478187	0.492741	0.997737	24.0351	-1.4199	1.48141	0.566973	0.318872	0.994987	21.0641	0.650883	0.662764	-0.593432	0.881305	0.998824	21.0955	0.616709	0.697549	-0.519634	0.793269	0.999336	20.6363	0.0813789	0.947428	-0.0779125	0.941813	0.999244	21.1826	-0.408814	1.3032	0.382054
AC139600_16.1	TC105935	MYB/HD-like		25.5621	-4.2538	8.00513	3.00093	0.630674	0.997084	28.9546	-4.87053	4.44869	2.15338	0.358603	0.999841	27.4809	-5.04826	8.1498	3.02676	0.515261	0.997092	32.1511	-9.19651	33.3662	5.06032	0.464333	0.999244	23.5391	-1.37391	2.15752	1.10937	0.750125	0.997827	24.05	-2.43063	4.21527	2.07563	0.807438	0.99541	20.2899	0.724084	0.602636	-0.730641	1.01259	0.999507	20.7239	0.35906	0.791012	-0.338228
AC139600_16.2	TC96859	HD family	HD	20.5504	0.757869	0.65756	-0.604805	0.73873	0.985736	23.6177	0.466341	0.755506	-0.404486	0.824323	0.988839	22.7148	-0.282252	1.17318	0.230423	0.760975	0.982629	22.2904	0.664236	0.656015	-0.608199	0.886402	0.995995	20.6782	1.48696	0.374515	-1.4169	0.935738	0.999044	20.9389	0.680501	0.659755	-0.599997	0.842544	0.997919	20.9592	0.0548163	0.966429	-0.0492638	0.864395	0.999732	20.9832	0.0997033	0.931418	-0.102499
AC139600_7.2	-	MYB		24.2001	-2.9772	5.00144	2.32234	0.717182	0.998558	27.1506	-2.52781	3.38336	1.75846	0.619608	0.99879	27.6908	-3.92538	5.12867	2.35859	0.516616	0.994611	24.5172	-1.90195	2.69754	1.43165	0.684971	0.999197	22.8781	-1.16309	1.99117	0.993616	0.807873	0.999398	22.9935	-1.28133	2.13933	1.09716	0.810346	0.999213	19.9872	0.73039	0.617369	-0.695795	0.935404	0.999101	20.2636	0.51018	0.712627	-0.488781
AC139601_40.2	-	SNF2		24.5429	-1.52293	2.30643	1.20566	0.731081	0.999618	32.5849	-8.08973	106.114	6.72947	0.779972	0.987371	28.0786	-5.5898	23.3775	4.54705	0.757415	0.996572	26.3445	-3.79895	10.685	3.41752	0.865543	0.998133	24.6462	-3.30635	7.79583	2.9627	0.860983	0.998798	24.2256	-3.13497	6.02614	2.59124	0.773451	0.999698	22.5859	-2.06276	3.85276	1.94589	0.922981	0.999418	22.6054	-1.50423	2.82659	1.49906
AC139601_8.1	-	SNF2		0	21.3083	0.000874029	-10.16	0.391665	0.988328	0	24.0841	7.76739e-05	-13.6522	0.481293	0.831131	0	22.4326	0.0040988	-7.93058	0.277683	0.91471	37.0991	-14.1445	1489.42	10.5405	0.676208	0.990048	35.9796	-13.8145	822.097	9.68317	0.625566	0.999996	36.1123	-14.4929	815.158	9.67094	0.588085	0.999711	31.2627	-10.2487	340.804	8.4128	0.766469	0.99982	32.1884	-11.1055	821.296	9.68176
AC139706_5.1	-	PHD		26.9637	-5.74078	22.3021	4.47911	0.7174	0.986382	28.4506	-3.82782	7.00424	2.80823	0.662824	0.999332	27.6666	-3.90117	6.21398	2.63552	0.597229	0.995526	29.1988	-6.58359	35.4166	5.14635	0.719148	0.997819	29.1589	-7.44391	105.898	6.72654	0.870767	0.995782	26.8304	-5.11823	18.3023	4.19395	0.764689	0.999779	25.6514	-4.93379	19.3061	4.27099	0.822173	0.999884	26.8885	-6.11477	37.0695	5.21216
AC139707_10.7	TC101530	MYB/HD-like		19.1195	2.18879	0.25176	-1.98988	0.877903	0.999487	23.4626	0.621422	0.725733	-0.46249	0.675098	0.997953	21.2391	1.19345	0.486821	-1.03854	0.827907	0.992736	26.6744	-3.71977	8.07985	3.01433	0.753642	0.994334	22.1614	0.00378904	0.99762	-0.00343702	0.875265	0.999958	22.7599	-1.14051	1.92051	0.94149	0.772147	0.995278	24.4184	-3.40435	6.90031	2.78666	0.763643	0.999952	24.5752	-3.49233	8.48446	3.08482
AC139707_12.1	-	TrpR		22.9988	-1.77592	3.68142	1.88026	1.08313	0.999796	25.0786	-0.455817	1.28699	0.363998	0.739367	0.99932	24.3334	-0.567928	1.34143	0.423775	0.677342	0.996669	24.0809	-1.46571	2.41989	1.27494	0.827463	0.999774	23.1496	-1.43464	2.44548	1.29012	0.865108	0.999493	23.3867	-1.67447	2.81878	1.49507	0.856858	0.99892	22.9213	-2.20364	3.96193	1.9862	0.867784	0.99992	23.4561	-2.68239	6.10699	2.61046
AC139707_14.1	-	TrpR		28.2813	-7.0584	28.4419	4.82995	0.606904	0.999096	36.6819	-12.0591	173.065	7.43517	0.533216	0.998129	32.6061	-8.84069	35.2048	5.1377	0.496033	0.999645	31.2826	-8.66737	1797.88	10.8121	1.37421	0.998195	32.2125	-10.4975	322.739	8.33422	0.733785	0.998418	29.6441	-7.93193	89.4043	6.48227	0.762029	0.998515	27.6679	-6.95028	52.8825	5.72472	0.769899	0.999768	27.9087	-7.13495	84.5669	6.40202
AC139708_15.4	TC109909	AP2/EREBP		31.8532	-10.5449	300.459	8.23102	0.717805	0.99812	35.6386	-11.5545	59.0036	5.88273	0.42319	0.99873	34.3582	-11.9256	77.4967	6.27606	0.440197	0.999717	31.3691	-8.41454	31.8208	4.9919	0.508638	0.999401	30.3059	-8.14072	125.054	6.96641	0.809698	0.999878	30.1571	-8.5377	378.005	8.56226	1.00399	0.99784	28.9612	-7.94716	35.5416	5.15144	0.567224	0.995677	28.2646	-7.18167	65.106	6.02472
AC139708_6.1	-	LFY		32.6425	-11.4196	153.224	7.2595	0.553699	0.999858	0	24.6228	0.000274539	-11.8307	0.395206	0.991157	34.8441	-11.0787	36.3297	5.18308	0.383041	0.993177	29.6787	-7.06347	22.9952	4.52326	0.558733	0.990631	27.956	-6.24101	39.8025	5.31479	0.80449	0.999716	28.0519	-6.3397	30.7289	4.94153	0.716485	0.999277	26.1051	-5.38752	23.9823	4.5839	0.803547	0.999046	26.922	-6.14821	42.8753	5.42207
AC139746_15.11	-	MADS		37.7139	-16.4057	379.677	8.56863	0.436239	0.999415	0	24.0841	0.0522836	-4.2575	0.130356	0.996199	0	22.4326	0.00100779	-9.95458	0.36014	0.996212	0	22.9546	0.0638385	-3.96943	0.127342	0.991067	39.3349	-17.1697	142529	17.1209	0.99606	0.979892	0	21.6194	0.00730199	-7.09749	0.255527	0.892241	36.1944	-15.1804	1262.88	10.3025	0.600666	0.995476	35.4124	-14.3295	660.608	9.36765
AC139746_15.111	BG646240	MYB/HD-like		27.3691	-4.34913	10.382	3.37601	0.712673	0.995472	30.9238	-6.42857	12.4221	3.63484	0.479818	0.995943	30.4503	-7.96151	38.4818	5.2661	0.581666	0.998683	29.0559	-6.51042	18.2539	4.19014	0.562228	0.999599	28.256	-6.91614	42.8085	5.41983	0.721479	0.999791	28.6252	-7.53455	42.789	5.41917	0.646317	0.999684	27.7158	-7.1927	56.1826	5.81205	0.750842	0.999902	28.1481	-7.04692	36.638	5.19527
AC139853_17.1	-	HD-like		34.5549	-13.2466	11.1864	3.48367	0.199959	0.999416	0	24.0841	5.44455e-05	-14.1648	0.503309	0.990274	0	22.4326	5.4456e-05	-14.1646	0.549097	0.892934	0	22.9546	0.000504122	-10.9539	0.39204	0.988836	33.9582	-11.793	113.027	6.82052	0.493143	0.996194	36.3803	-14.7608	170.673	7.41509	0.416518	0.998069	30.9372	-9.92319	88.1362	6.46166	0.570439	0.99883	30.5721	-9.48916	113.009	6.82029
AC140023_13.211	-	DDT		25.2766	-2.25661	4.216	2.07587	0.891997	0.99882	26.0559	-1.56069	2.49654	1.31993	0.797177	0.998884	24.9437	-2.45484	9.3679	3.22773	1.48775	0.986091	25.0588	-2.51326	5.13117	2.35929	0.916846	0.998644	24.381	-3.04119	6.32079	2.66011	0.833616	0.999471	23.5069	-2.41625	4.4026	2.13836	0.846751	0.999185	23.2723	-2.74915	5.69768	2.51038	0.883149	0.999898	24.0337	-2.93246	6.9149	2.78971
AC140023_13.251	TC110943	ARF		22.9996	0.0203926	0.987164	-0.0186385	0.88424	0.995383	24.0046	0.490605	0.757949	-0.399828	0.759262	0.998708	22.3543	0.134506	0.923707	-0.114492	0.804003	0.999333	23.8032	-1.25768	1.88275	0.912842	0.653831	0.999769	22.1564	-0.816559	1.66398	0.734639	0.865647	0.99962	21.4906	-0.399908	1.27184	0.346914	0.824477	0.999812	22.6671	-2.144	3.63535	1.8621	0.82578	0.999091	22.9878	-1.88658	3.32103	1.73163
AC140025_15.2	-	C2C2 (Zn)	DOF	22.8925	0.127504	0.921028	-0.118682	0.906353	0.992753	25.3512	-0.85597	1.58684	0.666154	0.715042	0.98732	24.8775	-2.38866	3.36224	1.74942	0.661385	0.994306	24.5505	-2.005	2.51443	1.33023	0.583872	0.995681	25.3649	-4.02505	18.5967	4.21697	1.06721	0.994963	25.1203	-4.02968	9.56704	3.25807	0.751413	0.999165	23.9156	-3.39252	7.6288	2.93146	0.820195	0.999405	24.9187	-3.81755	13.5437	3.75955
AC140025_7.131	BG448434	TTF-type (Zn)		23.3453	-2.037	3.37345	1.75422	0.816524	0.998501	26.9149	-2.83086	5.33384	2.41518	0.806454	0.999122	24.8954	-2.4628	4.08916	2.0318	0.77153	0.998909	26.1653	-3.21073	5.29096	2.40353	0.680153	0.998427	25.4598	-3.29468	8.03321	3.00598	0.882137	0.999829	26.2139	-4.59452	11.8131	3.56232	0.711594	0.999565	22.6682	-1.65415	2.86654	1.51931	0.890131	0.999692	22.739	-1.65612	2.97433	1.57256
AC140025_7.141	TC104194	C2C2 (Zn)	DOF	22.5255	-1.21728	2.12314	1.0862	0.85615	0.999889	26.1138	-2.02971	3.11189	1.63779	0.749461	0.998726	25.6736	-3.241	2.465	1.30159	0.320973	0.998163	26.0017	-3.04712	6.23339	2.64002	0.823106	0.999132	26.0534	-3.88821	11.0532	3.4664	0.855123	0.999668	26.4446	-4.82516	14.566	3.86453	0.742203	0.999437	25.7865	-4.7725	20.33	4.34554	0.879744	0.999645	25.5351	-4.45222	17.5895	4.13664
AC140027_16.1	-	R3H		22.6047	-1.38175	2.34052	1.22683	0.850457	0.999803	24.9254	-0.302646	1.17683	0.234909	0.712595	0.997488	23.3883	0.377161	0.851519	-0.23189	0.531378	0.996061	25.7867	-3.17152	6.65737	2.73495	0.817995	0.995633	23.6353	-1.92031	3.08758	1.62647	0.798738	0.999666	22.6202	-0.907966	1.78999	0.839949	0.898801	0.999845	22.4129	-1.6953	3.04441	1.60616	0.928421	0.999756	22.9871	-2.21338	4.55777	2.18833
AC140027_18.1	-	R3H		21.771	-0.548093	1.37434	0.458741	0.786304	0.998436	25.3243	-0.701524	1.42495	0.510912	0.656672	0.998356	24.0794	-0.313963	1.20165	0.265017	0.795146	0.998091	26.8524	-4.23722	6.15804	2.62247	0.535717	0.998493	22.6247	-0.909725	1.66592	0.736322	0.75247	0.999807	22.0301	-0.31788	1.23942	0.309667	0.964503	0.999592	20.8618	-0.144192	1.09997	0.13746	0.936313	0.999341	21.8183	-1.0446	1.9258	0.945459
AC140030_36.2	-	MYB/HD-like		25.7255	-2.70556	5.30383	2.40703	0.852742	0.999196	28.1509	-3.65567	8.73797	3.1273	0.809342	0.999147	27.3863	-4.89744	22.0868	4.46511	0.881291	0.999164	25.9595	-3.41403	6.96778	2.8007	0.765835	0.997226	24.8378	-3.49796	8.7528	3.12974	0.859269	0.998868	23.5557	-2.46504	5.19073	2.37594	0.950515	0.999521	22.3006	-1.77749	3.15337	1.6569	0.908124	0.999876	22.676	-1.57481	2.84452	1.50819
AC140030_6.1	TC95605	C2C2 (Zn)	DOF	20.3914	0.916894	0.548085	-0.867527	0.926736	0.999501	25.2939	-1.2098	1.84237	0.881566	0.65713	0.99832	24.382	-1.9494	3.02418	1.59654	0.764175	0.998703	24.139	-1.18444	1.88024	0.910913	0.704167	0.997301	21.925	0.2401	0.86967	-0.201459	0.78889	0.999338	23.3711	-1.75167	2.84686	1.50937	0.817152	0.999581	20.25	0.764033	0.610195	-0.712658	0.908921	0.999987	20.4456	0.637306	0.658623	-0.602475
AC140030_6.181	TC96130	NAC		22.6133	-1.30508	2.51658	1.33146	1.02822	0.999432	24.8462	-0.762161	1.57028	0.651025	0.807734	0.995152	23.8285	-1.39593	2.30662	1.20578	0.819798	0.99776	30.9703	-8.01568	46.8992	5.55149	0.61617	0.999817	25.988	-3.82289	10.2093	3.35181	0.836264	0.999998	25.6631	-4.04366	7.13995	2.83591	0.625996	0.999875	22.6032	-1.58922	2.68701	1.426	0.86257	0.999946	22.4764	-1.3935	2.37215	1.2462
AC140030_6.2	-	MYB/HD-like		25.4427	-4.13448	7.3076	2.8694	0.617781	0.997639	30.6281	-6.54403	92.79	6.5359	0.998279	0.996524	28.6283	-6.19573	48.2302	5.59186	0.869347	0.996732	34.7956	-11.8411	83.2074	6.37864	0.452651	0.999557	26.965	-4.79981	15.4151	3.94627	0.768066	0.999306	28.068	-6.44855	24.0805	4.58979	0.637796	0.993035	23.8621	-2.8481	5.61782	2.49001	0.833079	0.998989	23.2485	-2.16557	3.69462	1.88543
AC140030_6.8	-	bHLH		0	21.3083	0.00295507	-8.40259	0.314337	0.974145	0	24.0841	0.00227244	-8.78154	0.287543	0.858432	0	22.4326	0.00569736	-7.45549	0.259063	0.91545	0	22.9546	1.14447e-06	-19.7369	0.814816	0.928084	34.8649	-12.6998	22826.9	14.4784	1.2039	0.998976	0	21.6194	0.0187995	-5.73317	0.201791	0.996947	32.9929	-11.9789	535.122	9.06372	0.689554	0.999703	0	21.0829	0.00030296	-11.6886
AC140030_9.2	-	bHLH		0	23.02	0.004332	-7.85075	0.26667	0.979432	0	24.4952	0.0169477	-5.88277	0.181124	0.810711	0	22.4888	0.0414292	-4.59321	0.152083	0.985882	0	22.5455	0.00273026	-8.51675	0.299321	0.946484	0	21.3398	0.0240809	-5.37597	0.190792	0.882141	39.9093	-18.8186	43.7924	5.45261	0.222424	0.996259	32.5031	-11.98	149.742	7.22634	0.519082	0.999137	0	21.1012	0.00157448	-9.31091
AC140031_3.1	-	MADS		32.0669	-10.844	339.129	8.40569	0.711364	0.997633	0	24.6228	8.83315e-06	-16.7886	0.604178	0.998173	35.3448	-11.5794	206.366	7.68906	0.584504	0.999294	0	22.6152	0.00302269	-8.36995	0.292445	0.986089	35.3313	-13.6163	1644.1	10.6831	0.722591	0.999867	32.6996	-10.9874	648.159	9.3402	0.8026	0.999048	30.0663	-9.34867	360.157	8.49248	0.876983	0.999914	30.6006	-9.82686	718.392	9.48863
AC140031_7.1	-	MADS		35.2042	-13.9813	2500.19	11.2878	0.749997	0.999312	0	24.6228	1.25383e-06	-19.6052	0.73655	0.999757	0	23.7655	0.000320475	-11.6075	0.402907	0.992251	0	22.6152	0.00355947	-8.13412	0.283137	0.981782	35.1815	-13.4665	2581.18	11.3338	0.792073	0.999525	35.8833	-14.1711	3183.49	11.6364	0.766799	0.999983	34.312	-13.5943	4130.91	12.0122	0.845	0.999848	0	20.7737	3.43744e-05	-14.8283
AC140034_1.2	-	bZIP		21.5939	1.42604	0.42613	-1.23063	0.818781	0.999939	25.6837	-1.18849	1.84703	0.885205	0.675762	0.999218	21.8084	0.680374	0.690703	-0.533863	0.722687	0.990853	22.171	0.374475	0.791815	-0.336764	0.865156	0.999922	21.2164	0.123454	0.928483	-0.107052	0.824046	0.99971	20.6803	0.410382	0.790527	-0.339114	0.773179	0.997934	20.8291	-0.305989	1.22053	0.287509	0.918004	0.999593	21.2043	-0.103068	1.07176	0.0999856
AC140034_14.101	BM813696	TPR		23.9882	-2.67997	4.54744	2.18505	0.759697	0.99857	28.2847	-4.20064	7.73556	2.95151	0.627471	0.997562	25.3442	-2.91165	5.39458	2.43151	0.783977	0.999442	26.1513	-3.19668	5.11474	2.35466	0.666241	0.997083	24.4194	-2.25425	4.03755	2.01348	0.857283	0.999367	23.822	-2.20261	2.95623	1.56376	0.635756	0.999297	22.0705	-1.05648	1.85864	0.894249	0.798059	0.999227	22.4577	-1.3748	2.43252	1.28245
AC140034_14.11	TC103355	bZIP		21.5846	1.43535	0.468445	-1.09405	0.696093	0.999536	28.5202	-4.02501	6.39454	2.67684	0.585626	0.996023	27.7014	-5.21261	9.53527	3.25327	0.541266	0.999791	23.3957	-0.850161	1.52092	0.604949	0.637585	0.994714	22.3792	-1.03935	1.76537	0.81997	0.727788	0.998683	21.2357	-0.145051	1.08173	0.113334	0.718726	0.995548	19.0276	1.49551	0.361783	-1.4668	0.97357	0.999435	20.0202	1.08104	0.479545	-1.06026
AC140034_14.111	TC112239	TPR		25.9891	-4.6808	18.4303	4.20401	0.863659	0.99685	29.3307	-5.24661	15.3366	3.93891	0.68267	0.992315	26.6068	-4.17418	11.6568	3.5431	0.801017	0.999172	34.8479	-11.8933	44.5417	5.47708	0.376037	0.99823	25.8214	-3.65621	11.0254	3.46276	0.92798	0.999476	26.0559	-4.43651	10.8673	3.44193	0.712162	0.997505	23.4442	-2.43017	4.81109	2.26636	0.908704	0.999826	23.8508	-2.76784	4.52216	2.17701
AC140035_9.7	-	MYB		24.86	-1.84002	2.55022	1.35062	0.663274	0.999806	28.9302	-4.43496	6.9647	2.80006	0.549025	0.993029	27.032	-4.54321	7.69669	2.94424	0.567051	0.996409	26.1593	-3.61378	6.38503	2.67469	0.670335	0.991354	24.0622	-2.72237	5.74503	2.52232	0.900678	0.999778	24.1861	-3.09547	7.15312	2.83857	0.888198	0.999955	22.211	-1.68784	2.96292	1.56702	0.903185	0.999373	22.8688	-1.76757	2.71591	1.44144
AC140544_11.1	-	NAC		0	21.2229	4.91995e-06	-17.6329	0.778725	0.770852	0	24.6228	0.0129446	-6.2715	0.19309	0.913289	0	23.7655	0.00676186	-7.20836	0.233975	0.915534	0	22.6152	0.000258867	-11.9155	0.44081	0.868152	0	21.715	0.00667087	-7.22791	0.259502	0.923344	0	21.7122	7.05567e-06	-17.1128	0.726876	0.968969	39.7781	-19.0605	795.549	9.63581	0.419652	0.989662	38.0253	-17.2516	49208.6	15.5866
AC140544_12.1	-	NAC		0	21.2229	0.136368	-2.87442	0.0984272	0.994646	0	24.6228	0.000552995	-10.8204	0.356086	0.996833	0	23.7655	0.00319365	-8.29058	0.273545	0.906856	0	22.6152	0.0162752	-5.94118	0.199728	0.943832	0	21.715	0.0165801	-5.91441	0.207786	0.988996	0	21.7122	5.30661e-06	-17.5238	0.749683	0.937507	0	20.7176	1.4412e-07	-22.7262	1.13902	0.983269	0	20.7737	0.00194959	-9.00261
AC140544_19.1	-	NAC		28.9466	-5.92669	22.1741	4.47081	0.686872	0.999797	31.1118	-6.61658	42.6532	5.41458	0.76337	0.999348	29.3378	-6.84894	50.7103	5.66421	0.774016	0.998815	29.7258	-7.18032	96.9262	6.59881	0.890823	0.995995	28.712	-7.37218	51.3013	5.68092	0.705966	0.997217	27.9831	-6.8925	44.2841	5.46872	0.733191	0.999827	27.8568	-7.33366	115.451	6.85114	0.910837	0.999714	27.7044	-6.60323	51.8153	5.69531
AC140544_19.6	-	MYB/HD-like		33.5373	-10.5173	20.2666	4.34103	0.331222	0.999983	35.5896	-11.0944	73.2286	6.19434	0.472565	0.997784	37.1519	-14.6631	134.674	7.07333	0.397057	0.999584	33.9483	-11.4028	166.593	7.38019	0.566153	0.998556	0	21.3398	0.0249297	-5.32599	0.188861	0.985672	34.4265	-13.3359	370.043	8.53155	0.558052	0.999523	31.3052	-10.7821	198.184	7.6307	0.633223	0.999645	33.3999	-12.2987	255.629	7.99791
AC140544_19_1	-	NAC		28.0168	-4.99682	7.6361	2.93284	0.502058	0.993062	34.465	-9.96979	95.9633	6.58441	0.58056	0.990029	30.4513	-7.96253	45.278	5.50074	0.61421	0.988836	30.0007	-7.45515	12.586	3.65375	0.404539	0.992572	25.3139	-3.97408	24.4015	4.6089	1.23417	0.986352	26.3773	-5.28669	14.8761	3.89493	0.666409	0.998036	23.8034	-3.28032	6.6485	2.73303	0.781584	0.999654	23.9513	-2.85011	11.7838	3.55873
AC140544_6.1	-	MYB		25.3835	-4.16054	8.05768	3.01036	0.651242	0.996914	29.1703	-4.54753	13.2876	3.73201	0.766223	0.998973	29.5005	-5.735	12.9124	3.69068	0.562154	0.997355	26.397	-3.78184	6.12996	2.61588	0.615179	0.999874	25.2222	-3.50718	6.57549	2.7171	0.710863	0.99956	25.3728	-3.66059	5.43415	2.44206	0.587901	0.999528	22.7652	-2.04762	3.2581	1.70403	0.7804	0.99981	23.4789	-2.70517	5.84351	2.54684
AC140544_6.2	-	MYB/HD-like		30.8143	-7.79436	6.56152	2.71403	0.272975	0.999478	36.0881	-11.5929	9.79725	3.29238	0.217566	0.996749	33.7052	-11.2164	44.3171	5.46979	0.402168	0.996509	32.1942	-9.64866	53.4793	5.74091	0.510467	0.999227	27.4354	-6.09554	26.2899	4.71644	0.709711	0.993626	28.1029	-7.01225	10.5786	3.40308	0.399882	0.999716	25.6004	-5.07729	17.4141	4.12218	0.755505	0.999955	26.5019	-5.4007	22.8593	4.51471
AC140545_26.1	-	CCHC (Zn)		34.8511	-13.5429	484.018	8.91892	0.578517	0.999379	0	24.0841	1.83369e-10	-32.3445	1.53676	0.98295	0	22.4326	0.0435319	-4.52178	0.149951	0.997832	0	22.9546	0.000221005	-12.1436	0.442957	0.925863	0	22.1651	3.56137e-10	-31.3868	1.66853	0.586015	35.0057	-13.3862	7775.33	12.9247	0.952769	0.997555	36.7416	-15.7276	3877.12	11.9208	0.691091	0.99981	39.0887	-18.0058	6437.21	12.6522
AC140545_26.2	-	bZIP		25.0021	-1.98212	2.72138	1.44434	0.657125	0.993482	31.3544	-6.8592	38.2449	5.25719	0.701072	0.975932	28.265	-5.77619	15.3385	3.93909	0.60431	0.99884	27.0489	-4.50342	4.53153	2.18	0.398689	0.99777	25.0872	-3.74736	7.37911	2.88345	0.704633	0.999209	24.3308	-3.24018	5.12657	2.35799	0.656037	0.999691	23.9746	-3.45146	8.70365	3.12162	0.87181	0.997653	24.4156	-3.31438	5.64381	2.49667
AC140546_10.8	TC107379	PHD		21.3296	1.69034	0.53967	-0.88985	0.440363	0.992186	26.0003	-1.50507	1.74829	0.805943	0.449428	0.994307	23.4131	-0.924284	1.5998	0.677891	0.66258	0.998156	21.0521	1.49343	0.483804	-1.04751	0.626095	0.98855	18.3718	2.96808	0.16378	-2.61017	0.839629	0.998376	18.5181	2.57258	0.236684	-2.07897	0.750935	0.999088	20.4543	0.0688387	0.957845	-0.0621352	0.869458	0.997657	20.8808	0.220367	0.864322	-0.210359
AC140547.18.24	-	GRF		30.0013	-8.77837	387.039	8.59634	0.971459	0.996731	33.0472	-8.42447	149.005	7.21922	0.811186	0.999335	37.3175	-13.552	4242.81	12.0508	0.85218	0.997638	30.7564	-8.14124	104.779	6.7112	0.770733	0.999331	30.0028	-8.28785	153.28	7.26003	0.83526	0.99749	30.9939	-9.28169	184.359	7.52637	0.754286	0.998341	31.9267	-11.2091	643.888	9.33067	0.780672	0.99974	31.3771	-10.6034	1047.09	10.0322
AC140547_18.8	-	C2H2 (Zn)		32.926	-9.90609	106.288	6.73183	0.601657	0.999683	23.1882	1.30701	0.812943	-0.298773	0.171692	0.948242	0	22.4888	0.0139435	-6.16427	0.209243	0.950619	0	22.5455	9.26123e-06	-16.7204	0.672061	0.909643	33.4604	-12.1206	705.369	9.46223	0.717933	0.999993	32.5122	-11.4216	423.338	8.72567	0.69815	0.999572	0	20.5231	0.0160334	-5.96278	0.223098	0.9951	33.1007	-11.9996	464.378	8.85916
AC140549_11.221	-	CCHC (Zn)		32.3585	-9.33853	131.271	7.03641	0.685856	0.999987	33.558	-9.0628	216.126	7.75573	0.809732	0.997423	0	22.4888	0.0103852	-6.58933	0.225189	0.969322	0	22.5455	0.00114418	-9.77148	0.350423	0.854206	33.559	-12.2192	687.924	9.4261	0.706948	0.99942	0	21.0907	0.000826252	-10.2411	0.400146	0.903682	0	20.5231	0.00130857	-9.57779	0.381929	0.987727	0	21.1012	0.0964369	-3.37427
AC140549_11.241	BQ137028	C3H	C3H-type 1 (Zn)	25.7673	-4.45907	8.98518	3.16755	0.636213	0.999594	33.0906	-9.0065	14.4249	3.85049	0.344922	0.999796	30.4526	-8.02004	18.8457	4.23616	0.442126	0.969442	36.0569	-13.1023	56.5905	5.82249	0.360735	0.999185	28.0085	-5.8434	16.5389	4.04779	0.616318	0.999611	28.2158	-6.59642	22.6749	4.50303	0.605082	0.99983	23.6733	-2.6593	4.65784	2.21966	0.783458	0.999625	24.3844	-3.30144	7.53595	2.91379
AC140550_31.2	TC98065	BD		35.6308	-12.6109	261.847	8.03258	0.555046	0.998935	0	24.4952	0.00521118	-7.58417	0.23938	0.923503	0	22.4888	0.0580885	-4.1056	0.134898	0.428931	0	22.5455	0.000507058	-10.9456	0.400059	0.835626	0	21.3398	0.101412	-3.30169	0.113205	0.887429	36.8019	-15.7113	2113.85	11.0457	0.627932	0.999847	0	20.5231	0.000276696	-11.8194	0.490614	0.956952	0	21.1012	0.000427044	-11.1933
AC140551_13.2	-	ARF		28.733	-7.51003	56.187	5.81216	0.70991	0.999175	33.0776	-8.45478	130.168	7.02423	0.778672	0.995868	31.6779	-7.91241	773.168	9.59464	1.31756	0.999059	30.997	-8.38178	61.8916	5.95167	0.635886	0.997305	29.8542	-8.13924	89.8612	6.48963	0.737876	0.996092	29.9301	-8.21794	86.9768	6.44256	0.721854	0.99799	27.1433	-6.42572	45.7254	5.51492	0.812848	0.999233	28.3091	-7.53534	92.9397	6.53822
AC140551_53.1	-	ARF		0	21.2229	0.00155742	-9.32662	0.356097	0.975556	0	24.6228	0.0003461	-11.4965	0.382142	0.974204	0	23.7655	0.00306972	-8.34768	0.275668	0.973484	0	22.6152	0.000324127	-11.5912	0.426558	0.981341	0	21.715	0.000531057	-10.8788	0.415178	0.915073	0	21.7122	0.062603	-3.99763	0.136123	0.967681	0	20.7176	0.000116731	-13.0645	0.548208	0.932091	0	20.7737	0.00740849	-7.0766
AC140551_7.121	BF005308	ARF		36.0507	-13.0307	37.4092	5.22532	0.320422	0.99425	36.4923	-11.9971	129.334	7.01495	0.499749	0.998099	36.6754	-14.1866	329.528	8.36426	0.504819	0.999904	0	22.5455	1.98273e-07	-22.266	0.982887	0.872142	0	21.3398	0.000827932	-10.2382	0.394521	0.856658	37.4608	-16.3701	1248.77	10.2863	0.545805	0.999289	0	20.5231	0.12583	-2.99046	0.106276	0.973167	0	21.1012	0.0854328	-3.54907
AC140551_7.131	TC103838	ARF		34.621	-11.601	122.74	6.93946	0.513803	0.999808	0	24.4952	3.65442e-06	-18.0619	0.66713	0.921128	0	22.4888	0.000588046	-10.7318	0.392044	0.805165	0	22.5455	1.3213e-06	-19.5296	0.822894	0.929778	0	21.3398	0.0350881	-4.83287	0.16997	0.856451	0	21.0907	0.0575466	-4.11913	0.144967	0.921935	38.9042	-18.3811	9825.72	13.2623	0.648921	0.994914	0	21.1012	0.000244868	-11.9957
AC140551_7.8	-	CCHC (Zn)		32.3164	-11.0081	138.724	7.11607	0.5653	0.999474	0	24.0841	0.016716	-5.90262	0.185162	0.985905	36.2133	-13.7807	252.326	7.97915	0.493821	0.999305	0	22.9546	9.36503e-05	-13.3824	0.497953	0.921084	33.7231	-11.558	122.365	6.93504	0.51574	0.997894	32.4829	-10.8634	68.4385	6.09674	0.475512	0.999902	32.0037	-10.9896	147.18	7.20143	0.574935	0.999642	37.4295	-16.3466	2383.49	11.2189
AC140671_10.4	-	bHLH		32.6279	-9.6079	11.5861	3.53432	0.290433	0.998419	0	24.4952	0.0231869	-5.43055	0.166106	0.990164	0	22.4888	0.0415831	-4.58786	0.151893	0.840878	32.6486	-10.1031	225.445	7.81663	0.709637	0.998696	30.9996	-9.65977	311.695	8.28399	0.811992	0.999831	30.9087	-9.818	234.047	7.87066	0.7431	0.999441	30.6323	-10.1092	490.09	8.9369	0.845531	0.999888	31.259	-10.1578	456.031	8.83299
AC140671_11.1	TC98428	C2H2 (Zn)		23.7086	-2.40031	3.6128	1.85312	0.707674	0.998072	26.6929	-2.60883	4.18306	2.06456	0.730722	0.992433	24.2348	-1.80217	2.69832	1.43206	0.734635	0.9972	23.4242	-0.469612	1.49165	0.576906	1.34319	0.998957	20.8674	1.29777	0.457428	-1.12838	0.827	0.999052	21.457	0.162391	0.903298	-0.146725	0.870639	0.999783	22.2848	-1.27082	2.28314	1.19102	0.914815	0.99986	22.3929	-1.30995	2.33095	1.22092
AC140671_4.2	-	bHLH		32.9817	-11.7588	640.78	9.32369	0.732571	0.999014	0	24.6228	0.000655613	-10.5749	0.346743	0.937553	0	23.7655	0.00237066	-8.72049	0.289614	0.97905	0	22.6152	3.68206e-05	-14.7291	0.570576	0.986629	0	21.715	0.0234762	-5.41266	0.188597	0.942549	0	21.7122	0.00335517	-8.2194	0.300045	0.998561	33.8293	-13.1117	985.889	9.94528	0.691737	0.999474	0	20.7737	4.46336e-06	-17.7734
AC140671_6.2	-	C2H2 (Zn)		23.3437	-2.12074	3.8113	1.93028	0.879294	0.999846	24.2889	0.333844	0.823216	-0.280658	0.7909	0.996504	22.918	0.847483	0.583064	-0.778274	0.889934	0.998828	27.9975	-5.38226	17.5427	4.1328	0.702739	0.988884	20.4643	1.25072	0.447918	-1.15869	0.900553	0.999288	20.8371	0.875117	0.566339	-0.820261	0.914962	0.999769	21.7267	-1.00909	1.97798	0.984025	0.965867	0.999709	22.1729	-1.3992	2.47719	1.30871
AC140720_21.4	TC111833	MYB/HD-like		22.4396	-1.13133	2.00742	1.00534	0.85143	0.997601	26.0582	-1.97416	3.10645	1.63526	0.775636	0.999028	23.8975	-1.46492	2.28786	1.194	0.759376	0.995071	25.3468	-2.39225	3.67333	1.87709	0.722677	0.998691	23.0105	-0.845351	1.69037	0.75734	0.860755	0.999798	23.2837	-1.66428	2.49275	1.31774	0.731209	0.999667	22.5021	-1.48813	2.49294	1.31785	0.847501	0.999857	22.2267	-1.14377	2.08058	1.05699
AC140720_5.1	-	MYB		22.6893	-1.4664	2.38087	1.25149	0.80681	0.998517	26.5028	-1.88004	2.59694	1.37681	0.661322	0.99808	25.2911	-1.52562	2.59161	1.37385	0.866735	0.99873	25.0371	-2.42192	3.92186	1.97154	0.758129	0.99956	23.3314	-1.61639	2.59306	1.37466	0.803063	0.99901	23.2947	-1.58253	2.21152	1.14504	0.651241	0.999963	21.598	-0.880347	1.73013	0.790881	0.863964	0.999741	22.1176	-1.34384	2.50035	1.32213
AC140721_12.1	-	MADS		30.5671	-9.34417	251.638	7.97521	0.806873	0.999335	0	24.6228	1.03682e-05	-16.5575	0.593772	0.811485	33.227	-9.46149	146.474	7.1945	0.693958	0.999324	32.9933	-10.3781	158.226	7.30585	0.62898	0.999973	32.7432	-11.0282	517.638	9.0158	0.762376	0.999937	33.0356	-11.3234	373.024	8.54312	0.687004	0.999955	31.4443	-10.7267	574.054	9.16504	0.808028	0.999966	33.4678	-12.6941	3806.5	11.8943
AC140721_13.1	-	MADS		36.3629	-15.14	469.224	8.87413	0.501224	0.997994	0	24.6228	0.0158123	-5.98281	0.183434	0.978677	0	23.7655	0.00256814	-8.60506	0.28528	0.671242	33.7343	-11.1191	326.215	8.34968	0.682878	0.999402	33.2009	-11.486	260.178	8.02335	0.622857	0.999603	39.275	-17.5628	1530.1	10.5794	0.518215	0.99993	33.9505	-13.2329	1265.23	10.3052	0.71565	0.999696	39.4472	-18.6734	4928.96	12.2671
AC140721_14.1	-	MADS		32.2522	-11.0293	617.797	9.27099	0.790765	0.999329	37.9368	-13.314	915.155	9.83787	0.668918	0.998697	34.503	-10.7376	569.392	9.15328	0.80557	0.99702	33.7013	-11.0861	276.266	8.10991	0.660409	0.997464	33.0086	-11.2936	725.47	9.50277	0.791825	0.999928	32.5984	-10.8862	308.847	8.27075	0.69319	0.999256	29.602	-8.88434	207.836	7.6993	0.82338	0.999346	31.3668	-10.5931	515.881	9.0109
AC140722_11.4	TC106964	bZIP		21.132	0.176297	0.91004	-0.135999	0.706948	0.999454	25.5149	-1.43087	1.83053	0.872262	0.525837	0.993317	22.9526	-0.519998	1.30266	0.381458	0.662756	0.981614	21.5518	1.4028	0.358304	-1.48074	1.07852	0.998099	19.2716	2.89354	0.159562	-2.64781	0.88567	0.999316	18.9851	2.63437	0.215758	-2.21251	0.789883	0.996779	18.03	2.98397	0.13522	-2.88662	0.955279	0.996645	18.2984	2.78454	0.126247	-2.98568
AC140722_11.9	-	CCHC (Zn)		29.8976	-8.58933	119.033	6.89522	0.744442	0.997269	32.5237	-8.43967	86.0333	6.42682	0.695255	0.99875	32.4539	-10.0213	164.652	7.36327	0.664122	0.998224	33.0838	-10.1292	355.256	8.47272	0.785665	0.996919	32.9085	-10.7434	414.531	8.69534	0.752444	0.99978	33.4958	-11.8763	831.416	9.69943	0.761374	0.999897	32.1207	-11.1067	1082.74	10.0805	0.875924	0.999472	33.1587	-12.0758	2182.45	11.0917
AC140774_7.1	TC98230	SBP		27.8599	-6.55162	41.2835	5.36749	0.764503	0.999526	30.0101	-5.92605	37.1905	5.21686	0.840792	0.999796	28.5285	-6.09594	386.713	8.59512	1.65732	0.999889	26.9633	-4.00866	11.5855	3.53425	0.842485	0.99994	27.2107	-5.04556	16.5392	4.04782	0.743824	0.999741	25.9559	-4.33644	13.9076	3.7978	0.835008	0.999663	27.048	-6.03394	47.6704	5.57502	0.897295	0.99998	27.2352	-6.15224	44.7418	5.48355
AC140774_7.21	-	CCHC (Zn)		22.8319	-1.52361	2.46491	1.30154	0.807811	0.998761	33.4369	-9.35287	24.5939	4.62023	0.408335	0.994637	24.0797	-1.64711	2.00733	1.00528	0.526607	0.988324	24.545	-1.59039	3.03008	1.59936	1.00783	0.995282	24.063	-1.89786	2.88173	1.52694	0.74661	0.999217	23.2588	-1.63943	2.43888	1.28622	0.722558	0.999584	21.3964	-0.382348	1.29938	0.377828	0.983681	0.999239	21.3926	-0.309714	1.2223	0.2896
AC140774_7.211	-	PHD		22.0908	-0.782582	1.61373	0.690395	0.843187	0.999288	25.866	-1.78193	2.61198	1.38514	0.713953	0.998589	24.3047	-1.87207	2.73215	1.45004	0.71067	0.986843	26.2824	-3.32784	7.01803	2.81107	0.795907	0.991918	20.2953	1.86986	0.350453	-1.51271	0.751989	0.998227	20.9016	0.717848	0.636468	-0.65184	0.876504	0.998647	20.4438	0.570212	0.671477	-0.57459	1.01067	0.998527	20.5052	0.577688	0.682272	-0.55158
AC140774_7.4	TC97467	C3H	C3H-type 1 (Zn)	21.0843	0.223916	0.914607	-0.128776	0.489787	0.991678	23.0315	1.05253	0.661476	-0.59624	0.480908	0.989543	21.6026	0.830002	0.691922	-0.531318	0.558481	0.993187	22.4637	0.490856	0.738934	-0.436482	0.852183	0.999455	21.0997	1.06547	0.491254	-1.02546	0.948618	0.992895	20.9001	0.719286	0.64522	-0.632138	0.838897	0.99975	20.4352	0.578771	0.688722	-0.538007	0.904706	0.999807	20.5859	0.497055	0.699926	-0.514725
AC140849_4.1	-	AS2		24.39	-3.16703	7.25745	2.85946	0.869799	0.998341	27.2068	-2.58405	5.43374	2.44195	0.925196	0.998888	0	23.7655	0.00845011	-6.88681	0.222456	0.990635	26.9613	-4.34612	9.26106	3.21118	0.668857	0.999739	25.0186	-3.30357	6.64664	2.73263	0.774206	0.999449	25.0108	-3.29864	7.77195	2.95828	0.861952	0.999492	23.8979	-3.1803	7.59354	2.92477	0.891661	0.999749	24.7356	-3.96189	10.5086	3.39351
AC140849_8.1	-	JUMONJI		0	21.3083	0.00775998	-7.00973	0.256114	0.855906	0	24.0841	2.06291e-06	-18.8869	0.722146	0.914835	0	22.4326	0.00151158	-9.36973	0.335781	0.999659	0	22.9546	0.00442212	-7.82105	0.266387	0.95602	33.5987	-11.4335	138.113	7.10971	0.538826	0.999125	0	21.6194	0.000292755	-11.738	0.456937	0.995069	32.8965	-11.8824	563.041	9.1371	0.704039	0.999958	32.2294	-11.1465	510.645	8.99618
AC140850_20.3	-	CCHC (Zn)		22.8014	-1.49314	2.71916	1.44316	0.954133	0.999345	27.0396	-2.95555	5.56795	2.47715	0.787734	0.997731	25.6321	-3.19953	8.8963	3.15321	0.980031	0.999086	28.1001	-5.14548	22.9516	4.52052	0.838517	0.999931	23.0896	-0.924474	1.77956	0.831517	0.865353	0.999566	23.6326	-2.01316	3.62521	1.85807	0.895999	0.999137	21.9955	-0.981525	1.89908	0.925303	0.922148	0.999903	22.5291	-1.44616	2.59979	1.37839
AC140850_33.2	-	CCHC (Zn)		0	23.02	3.06102e-07	-21.6395	0.91857	0.986524	36.6658	-12.1706	44.8294	5.48637	0.366789	0.999139	0	22.4888	0.0482708	-4.3727	0.144279	0.953839	0	22.5455	0.0938407	-3.41364	0.110655	0.854219	0	21.3398	0.00227441	-8.78029	0.330023	0.985973	0	21.0907	0.000205068	-12.2516	0.495785	0.976679	0	20.5231	0.000520792	-10.907	0.445381	0.979489	0	21.1012	3.65873e-09	-28.026
AC140915_20.1	-	AS2		35.259	-14.0361	2585.69	11.3363	0.750368	0.999928	0	24.6228	9.95612e-07	-19.9379	0.752889	0.993573	37.2192	-13.4537	1200.81	10.2298	0.693925	0.997828	35.8213	-13.2061	372.047	8.53934	0.565496	0.999682	35.5226	-13.8076	1555.12	10.6028	0.702783	0.999634	35.5004	-13.7882	332.412	8.37683	0.523655	0.999774	23.7013	-2.9837	7.03134	2.8138	0.922598	0.998056	24.2399	-3.4661	8.56644	3.0987
AC140915_53.2	-	C2H2 (Zn)		24.5026	-1.4826	1.97005	0.97823	0.579872	0.998914	26.4976	-2.00243	2.50838	1.32676	0.582903	0.999476	23.785	-1.29618	1.89657	0.923396	0.638522	0.998841	24.9607	-2.41523	3.44582	1.78485	0.669015	0.998971	22.6351	-1.29523	2.27186	1.18387	0.884297	0.998876	22.6228	-1.53219	2.18845	1.12991	0.667227	0.997655	22.1772	-1.65409	3.03476	1.60158	0.956474	0.999374	22.49	-1.38884	2.69139	1.42835
AC140915_6.2	-	HD-like		28.5072	-7.19895	31.0671	4.95732	0.611737	0.998004	31.7021	-7.61808	25.4748	4.671	0.529592	0.996253	31.1076	-8.67499	23.1799	4.5348	0.436686	0.996767	30.9972	-8.04256	21.7705	4.4443	0.466724	0.995806	31.1893	-9.02417	50.9605	5.67131	0.545911	0.999948	29.9112	-8.29178	71.0086	6.14992	0.672132	0.999129	28.9904	-7.97641	43.1242	5.43043	0.60304	0.999701	29.3661	-8.28319	73.9688	6.20884
AC140915_6.6	BF635284	C2H2 (Zn)		22.0641	-0.755879	1.42173	0.507645	0.592833	0.993381	25.3862	-1.30216	3.79533	1.92422	1.78508	0.998179	24.2183	-1.78567	2.34476	1.22944	0.611612	0.996853	27.7289	-4.77433	21.359	4.41677	0.898826	0.992367	23.043	-0.877879	1.70374	0.768703	0.834818	0.999935	23.3981	-1.77869	2.68666	1.42581	0.743045	0.99982	22.4272	-1.41315	2.80734	1.4892	1.07602	0.99973	23.077	-1.99407	3.71281	1.89251
AC140916_1.1	TC97611	RR		20.1259	1.09702	0.482562	-1.05122	0.942944	0.999573	23.6269	0.995839	0.585786	-0.771554	0.710927	0.995325	24.0031	-0.237663	1.14	0.189037	0.735558	0.990388	22.8573	-0.242122	1.15292	0.205287	0.799836	0.999907	21.1831	0.531876	0.706653	-0.500926	0.920935	0.99985	21.6162	0.0959519	0.947673	-0.0775393	0.750911	0.999691	18.9742	1.7434	0.289209	-1.78982	1.03725	0.998926	19.2439	1.52983	0.372326	-1.42536
AC140916_17.121	-	CCHC (Zn)		23.832	-2.52373	4.29856	2.10385	0.782164	0.999633	34.6058	-10.5217	64.7994	6.01791	0.486533	0.991042	26.4181	-3.98547	9.08714	3.18383	0.739725	0.998605	26.0478	-3.09318	8.8746	3.14968	1.02548	0.999912	26.8048	-4.63965	9.30073	3.21734	0.617141	0.999653	27.8497	-6.23027	24.7052	4.62674	0.673216	0.9993	22.0678	-1.05383	1.98671	0.990379	0.918249	0.999714	21.8291	-0.746224	1.63666	0.710757
AC140916_17.181	-	MYB/HD-like		25.9777	-4.66943	13.9635	3.80358	0.758775	0.996541	38.6107	-14.5267	165.729	7.37269	0.421612	0.999991	30.7	-8.26737	59.5306	5.89556	0.639336	0.995772	28.9324	-5.97779	32.5502	5.02459	0.790726	0.99842	31.8575	-9.69232	7.56321	2.919	0.23214	0.998865	28.2069	-6.58752	60.9211	5.92887	0.866086	0.999092	25.5686	-4.55459	19.1248	4.25737	0.91155	0.999708	26.2906	-5.20772	25.7015	4.68378
AC141107.5.51	-	ZF DHHC		23.7878	-2.56488	4.12336	2.04382	0.737302	0.999096	27.9693	-3.34654	5.53872	2.46955	0.667795	0.997643	29.0489	-5.28347	9.40479	3.2334	0.528358	0.987057	26.4205	-3.80528	6.94989	2.79699	0.66443	0.9986	23.8787	-2.1637	3.75907	1.91038	0.844103	0.995765	23.4462	-1.73398	3.09705	1.63089	0.91926	0.998564	20.9672	-0.249588	1.15417	0.206853	0.776178	0.999768	21.5515	-0.77772	1.73968	0.798823
AC141107.5.61	-	ZF DHHC		35.1797	-13.9568	552.19	9.10902	0.572064	0.99961	37.3677	-12.745	551.301	9.1067	0.640952	0.998495	38.7834	-15.018	1495.96	10.5469	0.627077	0.989928	35.2509	-12.6357	527.221	9.04226	0.64218	0.997332	31.578	-9.86306	303.238	8.24431	0.784942	0.999638	32.737	-11.0248	441.232	8.78539	0.737333	0.999949	21.9836	-1.266	2.22012	1.15064	0.877586	0.999735	23.398	-2.62425	5.6728	2.50406
AC141107_49.2	-	ZF DHHC		25.491	-2.47104	3.25081	1.7008	0.611376	0.998892	0	24.4952	3.94429e-07	-21.2737	0.825746	0.99933	28.0708	-5.582	16.5635	4.04994	0.653515	0.999786	24.2542	-1.70868	1.43346	0.519499	0.234593	0.999786	21.3377	0.00215978	0.998678	-0.0019089	0.845282	0.999045	22.2816	-1.19096	2.08195	1.05793	0.850999	0.99843	21.5005	-0.977395	1.87249	0.90496	0.899856	0.999772	21.6613	-0.560151	1.44641	0.53248
AC141107_50.2	-	ZF DHHC		32.0769	-9.05698	25.0248	4.64529	0.426912	0.990745	33.6556	-9.16038	124.28	6.95745	0.692923	0.99558	32.6527	-10.1639	38.7505	5.27614	0.433067	0.999689	32.6971	-10.1516	75.681	6.24186	0.531416	0.99966	28.8775	-7.5377	60.2083	5.91189	0.722268	0.994722	27.8895	-6.79882	26.7888	4.74356	0.621921	0.994996	21.0515	-0.528398	1.41989	0.505776	0.941522	0.999968	21.7762	-0.675022	1.58168	0.661455
AC141108_3.8	-	C2H2 (Zn)		25.2098	-3.90151	11.8121	3.56219	0.882995	0.995117	29.6669	-5.58282	10.1989	3.35034	0.515839	0.993703	26.6897	-4.25708	8.85463	3.14643	0.669141	0.99888	27.1398	-4.18524	10.0442	3.32829	0.735372	0.998534	24.5883	-2.42315	4.2402	2.08413	0.815154	0.99967	24.6899	-3.07043	5.8835	2.55667	0.780985	0.999786	23.7574	-2.74334	5.72155	2.51641	0.888551	0.999986	23.7448	-2.66183	5.12718	2.35817
AC141108_9.2	-	C2H2 (Zn)		26.8963	-3.87639	7.09259	2.82631	0.657615	0.999973	33.2948	-8.79957	28.6166	4.83878	0.463972	0.999718	28.2215	-5.73265	12.2688	3.61692	0.548565	0.990847	28.8909	-6.34536	26.2893	4.7164	0.673982	0.995894	25.1674	-3.82757	9.11444	3.18815	0.781319	0.999545	24.3204	-3.22974	5.6873	2.50774	0.712914	0.999649	23.2996	-2.77652	5.91567	2.56454	0.896912	0.999799	25.085	-3.98376	11.2099	3.4867
AC141109_21.1	-	RR		0	21.2229	0.201524	-2.31098	0.0783988	0.987125	0	24.6228	0.0310258	-5.01039	0.151477	0.886395	0	23.7655	0.00123824	-9.65749	0.325344	0.852857	0	22.6152	0.0171226	-5.86795	0.197038	0.789011	0	21.715	0.00765663	-7.02908	0.251534	0.996723	0	21.7122	5.6208e-06	-17.4408	0.745054	0.997607	31.1743	-10.4567	450.426	8.81515	0.793795	0.999934	34.1297	-13.356	3086.71	11.5919
AC141110_7.8	BE315795	C2H2 (Zn)		21.2945	0.0137831	0.991418	-0.0124342	0.868829	0.995989	25.5652	-1.4812	2.37325	1.24686	0.792278	0.994964	22.6819	-0.249306	1.17928	0.237909	0.937621	0.999562	23.0374	-0.0827794	1.05268	0.0740668	0.859287	0.997318	22.821	-0.655907	1.45899	0.544966	0.778744	0.999569	21.8061	-0.186701	1.12981	0.176084	0.922696	0.999642	21.2868	-0.272779	1.19989	0.262902	0.950432	0.999801	21.3857	-0.302817	1.2418	0.312431
AC141112_7.2	TC100527	NAC		23.6333	-2.32503	2.93686	1.55427	0.589414	0.997721	31.8622	-7.77814	17.9375	4.16491	0.449407	0.993039	27.1119	-4.67935	8.72033	3.12438	0.588534	0.999	26.9822	-4.02756	14.7245	3.88015	0.949899	0.99973	22.0953	0.06984	0.963922	-0.053011	0.692357	0.997614	25.0057	-3.38629	5.95313	2.57365	0.693514	0.998163	20.2032	0.810809	0.59686	-0.744536	0.889839	0.999529	20.4791	0.603838	0.668274	-0.581488
AC141113_5.1	-	GRF		29.2074	-7.8991	107.001	6.74148	0.806816	0.997759	33.3758	-9.29172	156.582	7.29078	0.722678	0.97171	31.1179	-8.68534	126.725	6.98555	0.746289	0.999114	33.1839	-10.2293	382.888	8.58078	0.788617	0.99851	32.5606	-10.3955	580.829	9.18197	0.844545	0.998566	30.8852	-9.26577	253.561	7.98619	0.817433	0.986071	29.2832	-8.26921	129.847	7.02067	0.80127	0.99935	29.4883	-8.40536	300.902	8.23315
AC141113_5.2	-	WRKY family	WRKY	27.2125	-5.90419	19.9688	4.31968	0.660513	0.987425	35.6046	-11.5206	293.634	8.19787	0.637602	0.98724	37.1831	-14.7505	34.8075	5.12132	0.272086	0.996841	34.2617	-11.3071	37.9107	5.24453	0.379197	0.999637	24.3969	-2.23174	3.59258	1.84502	0.773645	0.999239	25.3413	-3.72184	9.66682	3.27304	0.839629	0.995761	23.4859	-2.47186	5.42982	2.4409	0.982715	0.999553	23.3506	-2.26766	3.96279	1.98652
AC141114_14.151	TC108851	bHLH		23.3516	-0.331643	1.23445	0.303867	0.887197	0.99843	26.7071	-2.21191	3.34118	1.74036	0.72526	0.997482	24.0356	-1.54682	2.38293	1.25274	0.753061	0.999197	26.6278	-4.08228	7.80374	2.96417	0.654168	0.999274	24.0035	-2.66364	5.87556	2.55473	0.944111	0.997594	25.0983	-4.00761	9.01149	3.17177	0.730796	0.99913	23.13	-2.60692	4.71457	2.23713	0.812712	0.999993	24.0811	-2.97989	6.71901	2.74825
AC141114_14.191	TC95081	bHLH		22.8949	0.12506	0.937932	-0.092445	0.669259	0.98557	28.3715	-3.87632	3.73178	1.89986	0.404562	0.995755	24.249	-1.76022	2.38704	1.25522	0.639327	0.994022	24.5067	-1.96122	2.36633	1.24265	0.551445	0.995438	21.2045	0.135369	0.9266	-0.109981	0.756195	0.998885	22.2805	-1.18986	2.00454	1.00327	0.794002	0.989048	20.3518	0.171287	0.891723	-0.165332	0.952379	0.999639	21.2533	-0.152142	1.10015	0.1377
AC141115_22.4	TC109097	bZIP		21.5282	1.49171	0.359721	-1.47505	0.984577	0.999453	26.2444	-1.74922	3.10722	1.63562	0.911967	0.997818	23.9425	-1.45373	2.02093	1.01502	0.6225	0.99228	26.7337	-4.18815	10.2895	3.3631	0.74473	0.995007	24.5248	-3.18494	7.16101	2.84016	0.855424	0.999331	25.1982	-4.10758	13.1902	3.72139	0.873819	0.999906	23.0582	-2.53506	5.30016	2.40604	0.930672	0.999783	23.8773	-2.7761	5.90806	2.56268
AC141115_22.6	-	MYB/HD-like		22.2954	-0.987174	1.76039	0.815896	0.773374	0.998317	26.1935	-2.10941	3.0549	1.61113	0.697933	0.998124	24.0295	-1.5969	2.57654	1.36543	0.808821	0.99849	27.4131	-4.45849	3.55629	1.83037	0.32918	0.996743	24.7075	-2.54237	5.14674	2.36366	0.904891	0.999714	24.6082	-2.98883	5.46498	2.45022	0.765151	0.999616	23.5028	-2.48877	4.82497	2.27052	0.882052	0.999684	23.9242	-2.84126	5.46763	2.45092
AC141323_7.141	CX522788	JUMONJI		0	23.02	0.00109863	-9.83008	0.344458	0.839854	0	24.4952	7.79298e-05	-13.6475	0.471358	0.987409	0	22.4888	0.00263707	-8.56685	0.302188	0.915998	34.7126	-12.1671	35.3812	5.14491	0.340577	0.996569	0	21.3398	0.000221786	-12.1385	0.483311	0.996273	32.0361	-10.9454	53.6762	5.74621	0.438921	0.998297	31.9113	-11.3882	253.318	7.9848	0.625796	0.999553	34.3807	-13.2796	104.858	6.71229
AC141323_7.171	-	PHD		28.0445	-6.73628	36.8569	5.20386	0.708243	0.993045	32.1191	-8.03509	42.684	5.41562	0.595487	0.999222	31.8046	-9.37202	96.5007	6.59247	0.628361	0.997976	33.9109	-10.9563	89.7783	6.48829	0.507544	0.998612	27.3056	-5.14043	25.8502	4.6921	0.882675	0.999536	27.0022	-5.3828	31.6977	4.98631	0.900451	0.999923	25.8697	-4.85571	22.2313	4.47452	0.89408	0.999585	26.1039	-5.02095	24.9107	4.63869
AC141436_15.1	CX531466	PHD		35.4243	-12.4043	521.807	9.02737	0.656066	0.999899	0	24.4952	3.22212e-05	-14.9216	0.525377	0.921365	0	22.4888	1.82707e-06	-19.062	0.799533	0.989261	0	22.5455	0.0263963	-5.24352	0.17493	0.988048	0	21.3398	0.0155632	-6.00572	0.215401	0.674326	35.8566	-14.766	1061.58	10.052	0.602978	0.999047	30.4558	-9.93271	237.737	7.89323	0.734681	0.999594	0	21.1012	0.00655743	-7.25265
AC141864_14.2	-	HD family	HD	31.8459	-10.6229	155.909	7.28456	0.608525	0.999181	37.0109	-12.3881	668.223	9.38419	0.690577	0.99884	32.013	-8.24754	161.924	7.33917	0.852998	0.995794	33.4786	-10.8634	163.841	7.35615	0.598979	0.999572	31.1035	-9.38852	182.609	7.51262	0.741332	0.999985	28.9224	-7.21023	39.9112	5.31872	0.667473	0.998052	25.697	-4.9794	16.8166	4.07181	0.762633	0.999954	26.801	-6.02729	41.3606	5.37019
AC141864_5.1	-	HD family	HD	32.8194	-9.79946	190.195	7.57134	0.708379	0.998594	38.3702	-13.875	591.667	9.20864	0.584125	0.999156	33.3796	-10.8908	125.629	6.97303	0.558618	0.99706	31.4344	-8.88887	53.2617	5.73503	0.563947	0.999774	30.3044	-8.9646	67.346	6.07352	0.599366	0.999889	30.0214	-8.93078	161.534	7.33569	0.767112	0.997331	26.5545	-6.03136	35.4695	5.14851	0.807032	0.999638	26.2717	-5.17056	23.3573	4.5458
AC141922_19.1	TC102222	C2H2 (Zn)		21.3673	1.65269	0.390715	-1.35581	0.765852	0.998479	24.6548	-0.159639	1.08624	0.119344	0.678982	0.999349	22.4992	-0.0103546	1.00544	0.00782241	0.688161	0.99905	23.1156	-0.570112	1.31996	0.400495	0.627306	0.997584	22.5433	-1.20347	1.86288	0.897533	0.67689	0.996261	20.9225	0.168152	0.917558	-0.124129	0.668091	0.998496	19.7336	0.789546	0.610399	-0.712176	0.868665	0.99901	20.6949	0.406244	0.776546	-0.364857
AC141922_19.9	TC109775	RR		21.1327	0.175511	0.903694	-0.146094	0.780638	0.998658	25.875	-1.79091	2.56091	1.35666	0.690588	0.999781	23.0923	-0.659718	1.47185	0.557635	0.796593	0.998786	30.9861	-8.03147	31.9438	4.99747	0.539258	0.999366	21.6361	0.529053	0.703624	-0.507123	0.943353	0.998894	21.7631	-0.143646	1.09054	0.125038	0.828247	0.999692	19.6939	1.32007	0.444717	-1.16904	0.847516	0.999941	19.806	1.2769	0.440073	-1.18418
AC141923_27.1	TC107897	AP2/EREBP		23.2281	-1.91986	3.0144	1.59187	0.776653	0.999574	25.8738	-1.78974	2.35622	1.23647	0.614253	0.989889	24.6087	-2.17612	3.23252	1.69266	0.714555	0.999619	26.7249	-3.77027	6.29771	2.65483	0.629182	0.997703	21.4523	0.71281	0.633057	-0.659594	0.899136	0.9999	21.9435	-0.324062	1.18703	0.247357	0.697371	0.999393	21.0393	-0.0253247	1.01519	0.0217535	0.813759	0.99985	21.299	-0.216053	1.14702	0.197889
AC141923_27.2	BE999756	MADS		34.0717	-12.7635	385.231	8.58958	0.594365	0.999506	0	24.0841	6.60823e-05	-13.8854	0.491267	0.961577	0	22.4326	0.00249135	-8.64886	0.306357	0.967315	35.3091	-12.3545	278.584	8.12197	0.577248	0.998689	0	22.1651	0.00324239	-8.26873	0.295089	0.986814	33.2546	-11.6352	286.735	8.16357	0.626338	0.999435	29.9754	-8.9614	70.3278	6.13602	0.607386	0.999672	29.6768	-8.59387	160.531	7.3267
AC141923_27.3	TC112235	bZIP		22.6481	-1.33988	2.66044	1.41167	1.07567	0.997237	25.564	-1.47993	2.45801	1.29749	0.836199	0.99889	24.3758	-1.94325	3.14293	1.65211	0.802725	0.988421	27.4846	-4.53004	9.44011	3.2388	0.641439	0.999153	24.3482	-2.18303	2.8268	1.49917	0.609641	0.999762	21.9225	-0.303074	1.21705	0.283384	0.911935	0.999952	21.4393	-0.425252	1.31195	0.391711	0.893596	0.999727	21.6603	-0.577397	1.43107	0.517093
AC141923_27.5	AJ501053	ABI3-VP1		25.9504	-2.9304	3.54787	1.82695	0.540554	0.99965	28.329	-3.83384	4.64837	2.21673	0.492986	0.991238	26.5538	-4.06494	3.11351	1.63854	0.322338	0.997512	26.5237	-3.97815	6.31293	2.65831	0.589118	0.995613	24.301	-2.9612	6.01684	2.58901	0.833132	0.986681	23.9981	-2.90745	5.97576	2.57912	0.849422	0.99036	22.7953	-2.27216	4.03957	2.0142	0.848648	0.999571	23.689	-2.58776	4.41841	2.14353
AC142143_10.2	CA917030	NAC		26.9786	-5.75566	37.0935	5.21309	0.873496	0.99963	30.3311	-5.70833	18.3336	4.19642	0.66456	0.999744	28.6923	-4.92688	11.8852	3.5711	0.652694	0.998141	29.1108	-6.49562	20.6222	4.36613	0.593462	0.999041	27.3099	-5.59488	21.7415	4.44238	0.733884	0.999678	25.6147	-3.90255	9.77213	3.28867	0.793403	0.999656	26.1662	-5.44858	34.841	5.12272	0.918785	0.999817	27.3633	-6.58958	57.5562	5.8469
AC142143_28.2	-	HD-like		20.2743	2.74561	0.18451	-2.43823	0.85067	0.999292	21.8887	2.60651	0.209878	-2.25238	0.820251	0.99573	21.0335	1.4553	0.442067	-1.17766	0.752269	0.997522	19.9981	2.5474	0.265193	-1.91489	0.683781	0.997586	19.5398	1.79999	0.325001	-1.62149	0.867138	0.995367	19.7899	1.30076	0.424196	-1.2372	0.933395	0.99986	19.017	1.50613	0.364736	-1.45508	0.953558	0.999901	19.6494	1.45183	0.341653	-1.5494
AC142143_28.9	TC110178	NAC		26.1133	-3.09333	5.82503	2.54226	0.767675	0.996446	28.6469	-4.15175	6.4546	2.69033	0.566993	0.982976	26.1769	-3.68809	9.64252	3.26941	0.848656	0.998319	26.5426	-3.99713	17.3942	4.12053	1.04326	0.997767	25.9938	-4.65401	17.91	4.1627	0.858877	0.997427	25.1899	-4.09929	9.2343	3.207	0.719908	0.998498	24.0125	-3.48936	8.80247	3.13791	0.865134	0.999523	24.7521	-3.65094	8.67118	3.11623
AC142143_3.2	-	ZF-HD		34.7783	-13.5554	3190.73	11.6397	0.813372	0.999511	0	24.6228	1.89352e-06	-19.0105	0.707718	0.95522	0	23.7655	25.1433	4.6521	-0.126881	0.284663	34.893	-12.2778	386.005	8.59248	0.624322	0.999872	34.39	-12.675	1360.86	10.4103	0.767029	0.999424	35.5642	-13.852	3699.1	11.853	0.80962	0.99941	31.4222	-10.7045	724.664	9.50117	0.850074	0.999783	39.0795	-18.3057	12172	13.5713
AC142143_8.2	TC112164	FHA		23.2564	-2.03351	2.66793	1.41572	0.620227	0.992254	28.376	-3.75322	5.05718	2.33833	0.540097	0.999623	27.6113	-3.8458	11.1149	3.47442	0.870512	0.99507	25.0672	-2.45204	3.16521	1.6623	0.599836	0.996876	23.4285	-1.71352	2.40691	1.26718	0.669623	0.999059	22.9012	-1.18898	1.79573	0.844571	0.636179	0.999727	21.104	-0.386336	1.30331	0.382183	0.985154	0.999614	22.2995	-1.52573	2.4241	1.27745
AC142224_3.9	-	HD family	HD	29.2627	-6.2427	25.9724	4.69891	0.684949	0.997135	35.4521	-10.9569	121.468	6.92444	0.54968	0.998179	32.7266	-10.2378	78.4525	6.29375	0.531297	0.993131	28.8762	-6.33069	23.2362	4.5383	0.643616	0.997853	24.2516	-2.91176	6.18288	2.62828	0.869486	0.998296	26.1801	-5.08941	14.1083	3.81848	0.682118	0.999657	22.3756	-1.85248	3.0611	1.61405	0.829303	0.998655	22.8039	-1.70267	2.98617	1.5783
AC142224_7.2	-	HD family	HD	27.7138	-6.49086	59.3284	5.89065	0.875831	0.999947	30.4233	-5.8005	19.5434	4.28861	0.669424	0.998948	29.7442	-5.97879	22.1596	4.46986	0.67902	0.998969	25.0894	-2.47424	4.53892	2.18235	0.842963	0.993937	23.8912	-2.17625	3.93904	1.97785	0.877525	0.999943	23.9733	-2.26108	4.02123	2.00764	0.850497	0.999999	22.8452	-2.12755	3.70521	1.88956	0.850784	0.999813	23.4163	-2.64254	5.914	2.56413
AC142396_25.1	-	HD-like		33.8689	-10.8489	607.125	9.24585	0.805298	0.99766	0	24.4952	0.00149042	-9.39007	0.304361	0.984726	0	22.4888	0.000889578	-10.1346	0.366656	0.884632	0	22.5455	6.99264e-07	-20.4477	0.875078	0.920982	0	21.3398	0.00350278	-8.15728	0.303379	0.962028	33.1738	-12.0831	628.228	9.29514	0.704401	0.999152	38.2773	-17.7541	391.685	8.61355	0.399739	0.98184	38.9659	-17.8647	1312.08	10.3576
AC142498_21.1	TC109384	bHLH		23.9047	-2.59647	8.68588	3.11867	1.29918	0.992795	28.7186	-4.63455	23.3768	4.54701	0.973985	0.995577	26.9284	-4.4958	5.61237	2.48861	0.467683	0.988875	30.9216	-7.96703	94.0087	6.55472	0.768751	0.986145	22.0536	0.111587	0.941398	-0.0871234	0.718044	0.999811	24.0136	-2.39421	4.3182	2.11043	0.842254	0.987938	22.1506	-1.13657	2.09171	1.06468	0.914209	0.999505	22.5857	-1.50274	2.54411	1.34716
AC142526_5.1	AJ846136	PHD		22.779	0.240949	0.869238	-0.202177	0.78892	0.989392	24.1932	0.301997	0.866505	-0.206721	0.60716	0.999653	22.9614	-0.472551	1.28689	0.363891	0.705337	0.999465	25.0001	-2.4546	3.28453	1.71569	0.623343	0.982837	21.3607	-0.0208542	1.01562	0.0223583	1.10252	0.999237	20.6568	0.433847	0.764443	-0.387519	0.857314	0.995341	19.6383	0.884856	0.548224	-0.867164	0.972473	0.998618	20.1954	0.905803	0.529898	-0.916212
AC143338_28.1	-	ABI3-VP1		32.4801	-11.1718	551.142	9.10628	0.759432	0.999003	0	24.0841	0.00134082	-9.54267	0.316058	0.987851	35.1739	-12.7413	926.009	9.85488	0.709362	0.992258	36.9691	-14.0145	1514.92	10.565	0.686301	0.994473	33.1847	-11.0196	98.8009	6.62645	0.517119	0.999905	34.0306	-12.4112	307.018	8.26218	0.586343	0.999462	31.8415	-10.8275	432.781	8.75749	0.751782	0.99996	31.657	-10.5741	627.564	9.29362
AC143339_12.1	-	BTB/POZ		23.729	-0.709076	1.58045	0.66034	0.90695	0.999949	27.3297	-2.83447	4.01719	2.00619	0.63329	0.998565	25.7873	-3.29847	5.70128	2.51129	0.695074	0.998704	25.2818	-2.73628	4.95957	2.31022	0.79538	0.999693	23.2527	-1.91289	3.17693	1.66763	0.82993	0.99882	22.8658	-1.77513	2.8893	1.53072	0.817952	0.999778	21.7427	-1.21963	2.29069	1.19578	0.973081	0.999262	22.0882	-0.987025	1.88197	0.912243
AC143340_38.2	-	PHD		0	23.02	9.49873e-06	-16.6838	0.65262	0.922499	0	24.4952	0.00015982	-12.6113	0.428842	0.764609	0	22.4888	0.0419438	-4.5754	0.15145	0.97943	0	22.5455	0.0150415	-6.05491	0.204608	0.998851	0	21.3398	0.000755397	-10.3705	0.400525	0.984238	0	21.0907	0.0162863	-5.9402	0.215585	0.978881	33.5277	-13.0046	2174.03	11.0862	0.805601	0.998814	35.345	-14.2438	3170.88	11.6307
AC143340_4.6	-	PHD		26.2647	-4.95647	19.142	4.25867	0.814051	0.999812	33.4515	-9.3674	208.815	7.70608	0.768651	0.997092	30.1969	-7.7643	68.5498	6.09908	0.723724	0.986667	28.4381	-5.48351	9.96976	3.31756	0.520985	0.995985	28.0785	-5.91337	34.5079	5.10885	0.820013	0.99814	25.86	-4.24054	12.1542	3.60338	0.802182	0.997393	24.9389	-3.9249	10.1104	3.33777	0.803012	0.999164	24.643	-3.56013	8.94787	3.16154
AC143340_4.7	-	PHD		34.6727	-13.3645	2190.64	11.0971	0.778113	0.999407	36.6311	-12.547	2026.7	10.9849	0.834642	0.995444	38.2877	-15.8551	13038.7	13.6705	0.817826	0.995216	37.0484	-14.0938	1474.7	10.5262	0.678146	0.999263	35.625	-13.4598	2379.82	11.2166	0.781807	0.999574	36.86	-15.2406	1162.47	10.183	0.589032	0.999747	32.0952	-11.0811	1005.13	9.97316	0.866082	0.999955	32.8425	-11.7596	1460.64	10.5124
AC143341_8.151	-	HD-like		23.1807	-1.87241	2.66384	1.41351	0.687533	0.994879	24.9923	-0.908215	1.71513	0.778316	0.811234	0.996751	23.1775	-0.744883	1.48055	0.566134	0.693527	0.996774	27.0842	-4.12965	10.1937	3.34961	0.754564	0.999333	22.7824	-0.617242	1.4905	0.575797	0.90905	0.998392	23.0476	-1.42818	2.51976	1.33329	0.909978	0.99549	21.752	-0.73801	1.67469	0.743898	1.01109	0.999625	21.8481	-0.765158	1.67194	0.741527
AC143341_8.181	-	AP2/EREBP		28.4588	-5.43889	19.5483	4.28897	0.727368	0.997206	29.4535	-4.95835	9.4757	3.24423	0.573849	0.999374	27.6918	-5.203	8.71594	3.12366	0.516092	0.998349	28.6911	-6.14561	11.2845	3.49627	0.483397	0.998882	28.1611	-6.82127	18.6725	4.22284	0.535885	0.998277	26.5097	-5.41904	15.7413	3.97648	0.663012	0.998482	27.622	-7.09887	70.3678	6.13684	0.820686	0.998828	27.9414	-6.84022	47.6229	5.57358
AC143341_8.2	BG644595	C2H2 (Zn)		24.036	-1.01609	1.95821	0.969533	0.937482	0.997566	27.9372	-3.44205	6.47346	2.69454	0.720502	0.998973	25.2854	-2.79655	6.46518	2.69269	0.949172	0.999086	24.288	-1.74253	2.67295	1.41843	0.75809	0.995314	22.8548	-1.51493	2.58194	1.36846	0.870357	0.999925	23.1706	-2.07998	3.32302	1.73249	0.781307	0.99958	21.318	-0.79486	1.66059	0.731694	0.892813	0.999931	22.3164	-1.21518	2.26716	1.18089
AC143341_8.8	-	C2H2 (Zn)		26.1281	-3.10818	4.83323	2.27299	0.660125	0.996769	30.8792	-6.38402	18.7443	4.22838	0.582646	0.997839	28.4667	-5.97793	13.2561	3.72858	0.540848	0.992623	25.6322	-3.08665	4.89077	2.29006	0.672405	0.989637	22.9469	-1.60712	2.47292	1.30622	0.756582	0.999743	24.3892	-3.29851	5.54163	2.47031	0.680531	0.99961	20.9997	-0.476592	1.364	0.447848	0.918113	0.999315	21.5187	-0.417489	1.30781	0.387152
AC144342_25.6	AW687864	JUMONJI		23.1478	-0.127822	1.06927	0.0966295	0.688763	0.999739	26.2065	-1.71135	2.49892	1.3213	0.707733	0.999382	24.1437	-1.6549	2.65621	1.40937	0.804544	0.999488	24.2087	-1.66316	2.36063	1.23917	0.676054	0.998864	22.7694	-1.42955	2.414	1.27143	0.852395	0.999093	22.5591	-1.46843	2.51411	1.33005	0.873535	0.999069	20.4281	0.0949757	0.940661	-0.0882529	0.904241	0.999469	22.2805	-1.17929	2.07186	1.05093
AC144343_8.2	BF636434	HD family	HD	23.6311	-0.611182	1.4145	0.500294	0.763654	0.994334	26.5185	-2.02327	2.82371	1.49759	0.670389	0.999101	24.6661	-2.17729	2.83016	1.50089	0.612542	0.998473	24.8934	-2.34788	3.88947	1.95957	0.78338	0.999633	24.138	-2.79817	6.52947	2.70697	0.955321	0.997194	23.0866	-1.99593	3.18128	1.66961	0.785719	0.999363	21.8584	-1.33525	2.31236	1.20936	0.873485	0.999481	22.9462	-1.84503	3.48414	1.8008
AC144375_13.1	-	HMG		0	21.2229	0.137633	-2.8611	0.0979495	0.9895	0	24.6228	0.011019	-6.50387	0.20092	0.963669	0	23.7655	0.00995013	-6.65107	0.214079	0.946904	0	22.6152	0.00545596	-7.51795	0.259132	0.936005	0	21.715	0.0166666	-5.9069	0.207497	0.985775	34.5127	-12.8005	402.219	8.65184	0.597589	0.999368	0	20.7176	0.0865193	-3.53083	0.125391	0.907393	0	20.7737	0.0181459	-5.78421
AC144375_14.1	AW696163	U1-type (Zn)		23.7062	-0.6862	1.36253	0.446291	0.569582	0.995706	27.7982	-3.30298	3.81258	1.93077	0.499575	0.982765	24.7714	-2.28259	2.57251	1.36318	0.512784	0.991172	24.7662	-2.22073	2.90111	1.5366	0.61545	0.997766	21.9529	-0.613048	1.52976	0.613306	1.00058	0.998746	22.8144	-1.72373	2.71259	1.43967	0.784116	0.990368	21.0037	-0.480578	1.31388	0.393838	0.764805	0.998102	21.7026	-0.601437	1.46417	0.550082
AC144389_22.1	TC104885	ZF DHHC		23.782	-0.762007	1.48787	0.573252	0.684467	0.997845	26.0942	-1.59903	1.64537	0.718412	0.365358	0.997207	24.7225	-2.23364	2.52112	1.33406	0.512839	0.9998	23.9469	-1.40139	2.00834	1.006	0.644741	0.992591	22.4371	-1.09729	1.86812	0.901584	0.767422	0.998255	22.359	-1.26836	1.82985	0.871729	0.610257	0.990949	21.0253	-0.502156	1.3694	0.453546	0.870205	0.998281	21.7489	-0.647759	1.47303	0.55879
AC144389_46.2	-	ZF DHHC		28.7256	-5.70561	32.9847	5.04372	0.845478	0.997643	30.5288	-6.03357	17.4335	4.12379	0.606003	0.996224	28.8462	-6.35739	16.6822	4.06024	0.556887	0.987753	29.1859	-6.6404	14.1363	3.82134	0.49016	0.999893	28.2589	-6.9191	40.466	5.33864	0.707138	0.99906	28.8905	-7.79982	75.844	6.24496	0.741892	0.997797	26.4947	-5.97162	42.9763	5.42547	0.877148	0.99957	26.9538	-5.85261	39.6537	5.30938
AC144431_11.2	-	bHLH		0	23.02	9.08615e-05	-13.426	0.498202	0.993558	0	24.4952	0.00122857	-9.6688	0.31469	0.952967	0	22.4888	0.00797747	-6.96985	0.239643	0.99304	0	22.5455	0.0123121	-6.34377	0.215354	0.97778	35.274	-13.9342	92.0362	6.52413	0.383393	0.997669	34.6603	-13.5697	216.923	7.76104	0.486522	0.987372	32.8099	-12.2867	115.163	6.84753	0.471524	0.999532	33.4709	-12.3698	125.956	6.97677
AC144431_11.5	BG586169	TCoA		29.0745	-7.76624	62.9483	5.9761	0.704674	0.993798	39.691	-15.6069	89.6247	6.48583	0.33383	0.999248	33.5162	-11.0836	46.7573	5.54712	0.414684	0.998247	35.4274	-12.4728	183.97	7.52333	0.519057	0.99824	29.6248	-7.45962	17559.6	14.1	2.7068	0.999558	35.11	-13.4906	1096.69	10.0989	0.680149	0.993755	24.5657	-3.5517	6.77488	2.7602	0.713739	0.999918	26.6388	-5.55591	20.9725	4.39042
AC144431_11.8	TC97958	bHLH		28.1577	-5.13771	17.5061	4.12978	0.745714	0.997261	29.871	-5.37585	10.3354	3.36952	0.544125	0.996145	28.9236	-6.43481	11.8905	3.57173	0.469234	0.999766	25.2397	-2.69417	3.44766	1.78562	0.58312	0.999766	26.2012	-4.86135	13.8991	3.79692	0.718372	0.999287	24.1153	-3.02464	4.57568	2.19399	0.653325	0.998472	23.0755	-2.5524	3.96015	1.98555	0.714655	0.999813	23.8037	-2.70255	5.01211	2.32542
AC144431_26.2	-	bHLH		24.7511	-1.73112	2.67508	1.41958	0.76545	0.997227	28.6709	-4.1757	8.17053	3.03043	0.653736	0.990044	24.0439	-1.55505	2.87648	1.52431	0.972781	0.995853	28.3261	-5.78058	21.3441	4.41577	0.698071	0.99989	26.5159	-5.17604	24.4725	4.61309	0.854768	0.999858	26.1587	-5.06807	16.6714	4.0593	0.742255	0.999483	31.0639	-10.5408	596.946	9.22146	0.833795	0.999967	29.7377	-8.63653	135.132	7.07823
AC144431_53.2	-	bHLH		27.9818	-4.96183	12.5687	3.65176	0.665518	0.999784	32.9763	-8.48115	96.8279	6.59735	0.714614	0.999274	28.9364	-6.44759	46.9915	5.55433	0.816873	0.998956	26.1451	-3.59958	5.71122	2.5138	0.622658	0.999296	24.2945	-2.95463	5.91258	2.56379	0.824773	0.99959	24.7792	-3.68857	7.43468	2.89427	0.722685	0.999705	23.2839	-2.7608	5.38385	2.42864	0.839974	0.999952	23.8996	-2.79846	6.14478	2.61936
AC144459_8.2	-	ABI3-VP1		31.3711	-10.0628	278.981	8.12402	0.749968	0.99985	35.9894	-11.9054	405.946	8.66515	0.656152	0.998235	34.1197	-11.6871	254.38	7.99084	0.606287	0.987193	33.8863	-10.9317	692.95	9.43661	0.819108	0.99906	31.5815	-9.41637	104.707	6.71022	0.638769	0.999325	31.6636	-10.0441	284.707	8.15333	0.755339	0.999842	30.7186	-9.70454	231.175	7.85284	0.752231	0.999877	30.5386	-9.4557	209.376	7.70995
AC144477_16.9	TC107689	ZF DHHC		21.1096	0.198629	0.882186	-0.180844	0.879649	0.99884	25.4539	-1.36981	1.91433	0.936843	0.606502	0.997741	21.9224	0.510172	0.741815	-0.430869	0.795712	0.998839	24.2985	-1.34395	2.19337	1.13315	0.793955	0.998179	21.1175	1.04769	0.416397	-1.26397	1.30767	0.999932	21.6505	-0.0310341	1.0204	0.0291379	0.917068	0.998837	20.2786	0.735383	0.615287	-0.70067	0.935619	0.999955	20.6154	0.467476	0.729025	-0.455961
AC144478_20.1	-	BTB/POZ		27.8284	-6.52017	20.7377	4.37418	0.592033	0.999728	33.7492	-9.66518	32.8524	5.03793	0.435193	0.998328	31.0645	-8.63186	43.067	5.42851	0.546377	0.996517	0	22.9546	0.00127488	-9.61542	0.336897	0.999218	32.6204	-10.4552	71.9271	6.16846	0.505236	0.99941	32.4831	-10.8637	115.538	6.85222	0.548364	0.994264	26.8836	-5.86958	42.7577	5.41811	0.896164	0.999974	27.3291	-6.24622	42.5319	5.41047
AC144478_20.6	TC96515	ARF		0	23.02	6.33188e-05	-13.947	0.521892	0.78521	0	24.4952	0.116405	-3.10278	0.0917698	0.677713	0	22.4888	0.00351495	-8.15228	0.285655	0.941795	0	22.5455	8.33583e-06	-16.8722	0.679886	0.969981	0	21.3398	0.000134161	-12.8637	0.518666	0.956872	0	21.0907	0.0130334	-6.26165	0.228495	0.999649	30.7771	-10.2539	171.869	7.42516	0.651902	0.99979	31.977	-10.8758	293.838	8.19888
AC144481.19	-	MADS		0	21.3083	0.0147052	-6.08753	0.218992	0.988037	0	24.0841	0.0367184	-4.76735	0.147064	0.90856	0	22.4326	0.00116311	-9.74779	0.351477	0.866685	0	22.9546	4.93602e-05	-14.3063	0.540334	0.9756	0	22.1651	0.0231521	-5.43271	0.185176	0.868848	0	21.6194	0.000207009	-12.238	0.480481	0.911622	0	21.014	0.00129678	-9.59085	0.372116	0.964348	0	21.0829	0.0045081	-7.79327
AC144481_161	-	MADS		0	23.02	0.0827373	-3.59532	0.114335	0.993147	0	24.4952	0.0299081	-5.06332	0.154051	0.697516	0	22.4888	6.2102e-05	-13.975	0.538389	0.95109	0	22.5455	0.0946601	-3.4011	0.110227	0.967535	0	21.3398	0.0386452	-4.69357	0.164688	0.920573	37.4694	-16.3788	305.46	8.25484	0.418136	0.999609	0	20.5231	1.26838e-07	-22.9105	1.16794	0.984531	0	21.1012	3.62565e-08	-24.7172
AC144483_10.1	AL381971	ARF		22.9625	0.0574826	0.969465	-0.0447393	0.71512	0.997865	24.9215	-0.42634	1.2964	0.374509	0.838369	0.998776	23.0914	-0.602609	1.56377	0.645026	1.1	0.997432	23.2893	-0.743753	1.59223	0.67105	0.868977	0.999229	22.134	-0.794149	1.62509	0.700519	0.843056	0.99979	20.919	0.171661	0.897525	-0.155976	0.87726	0.999006	19.8257	0.697391	0.649174	-0.623323	0.858055	0.999823	20.8966	0.204582	0.871763	-0.197993
AC144483_26.1	-	ZIM		34.0859	-12.863	974.053	9.92786	0.707415	0.999901	0	24.6228	1.78307e-07	-22.4191	0.879702	0.933819	0	23.7655	8.53234e-05	-13.5167	0.483242	0.925127	0	22.6152	0.00430026	-7.86136	0.272454	0.870683	0	21.715	1.60876e-09	-29.2114	1.54069	0.980212	0	21.7122	0.00530079	-7.55958	0.272947	0.93284	32.4488	-11.7312	744.541	9.54021	0.757149	0.999214	33.4991	-12.7253	1785.42	10.802
AC144483_4.2	-	ZIM		25.3619	-4.13895	10.1247	3.33981	0.749474	0.999793	29.5411	-4.91834	13.1931	3.72171	0.689623	0.991469	25.7358	-1.97032	2.90332	1.5377	0.717647	0.999661	26.4774	-3.86221	6.48502	2.69711	0.622629	0.994885	23.4141	-1.69912	3.12554	1.64411	0.955613	0.997684	23.2051	-1.49289	2.37172	1.24593	0.783333	0.99985	22.3808	-1.6632	2.77635	1.47319	0.847733	0.999918	22.8179	-2.04411	3.72945	1.89896
AC144483_9.1	AL381971	ARF		22.6251	0.394822	0.799951	-0.322016	0.760029	0.999393	24.8477	-0.352478	1.22296	0.290382	0.770097	0.998447	23.0461	-0.557325	1.32723	0.408422	0.661891	0.997131	23.0073	-0.461737	1.29077	0.368229	0.738071	0.99262	21.3297	0.0101058	0.993556	-0.00932751	0.896038	0.99838	20.6544	0.436206	0.784329	-0.350468	0.745267	0.993228	19.6974	0.825687	0.589146	-0.763302	0.897954	0.998933	20.6398	0.461433	0.727448	-0.459083
AC144502_5.111	TC94770	bHLH		18.962	2.34626	0.23878	-2.06625	0.841213	0.999859	25.0108	-0.92672	1.57316	0.653665	0.630543	0.978849	21.0921	1.34053	0.457563	-1.12796	0.791822	0.990326	21.1906	1.76397	0.335981	-1.57355	0.855811	0.999741	19.7687	2.39648	0.250259	-1.9985	0.78254	0.999188	21.5395	0.0798849	0.95787	-0.0620988	0.713984	0.998998	19.311	1.70298	0.345592	-1.53286	0.866198	0.998038	19.6331	1.44978	0.370102	-1.43401
AC144502_5.171	TC95805	C2H2 (Zn)		21.0258	1.99413	0.3271	-1.6122	0.751356	0.999946	24.1763	0.318856	0.810762	-0.30265	0.930769	0.999815	23.5804	-1.09157	1.99065	0.993243	0.878939	0.999606	22.8909	-0.345381	1.23771	0.307678	0.854251	0.998569	22.6313	-1.29147	2.28591	1.19277	0.896805	0.99932	23.0811	-1.99044	3.11677	1.64005	0.770265	0.998352	20.2692	0.253944	0.8565	-0.223475	0.840399	0.999625	20.8311	0.270053	0.840862	-0.250059
AC144502_5.3	-	WRKY family	LLR-WRKY	31.9036	-8.8836	178.833	7.48247	0.792881	0.999612	38.2701	-13.7749	205.032	7.6797	0.471733	0.998545	35.1079	-12.6191	334.954	8.38782	0.585233	0.999452	34.217	-11.6715	343.709	8.42504	0.649291	0.996475	29.965	-8.62522	87.7925	6.45603	0.680052	0.998425	31.1813	-10.0907	196.67	7.61963	0.687765	0.999828	33.2352	-12.712	1069.5	10.0627	0.73098	0.999864	32.6657	-11.5645	738.329	9.52812
AC144515_14.1	CX532359	C2H2 (Zn)		22.7155	0.30442	0.839534	-0.25234	0.776357	0.997639	27.2484	-2.75324	6.03543	2.59346	0.921146	0.993493	26.7938	-4.30502	6.29817	2.65493	0.533371	0.996522	26.4597	-3.91415	7.99942	2.9999	0.701047	0.998954	22.8776	-1.53782	2.40657	1.26698	0.770164	0.996969	22.9824	-1.89172	2.60599	1.38183	0.659169	0.999996	20.1986	0.324535	0.81029	-0.303489	0.912092	0.999172	20.3079	0.793278	0.601658	-0.732983
AC144515_14.2	TC100747	A20-like		19.2702	2.03805	0.278991	-1.84171	0.870812	0.999168	22.6833	1.40074	0.476002	-1.07096	0.698863	0.998273	21.1829	1.24969	0.49144	-1.02491	0.765572	0.992838	18.8847	4.06991	0.0287061	-5.1225	1.39268	0.997786	17.9127	4.25245	0.0348491	-4.84273	1.20199	0.996751	18.2181	3.40128	0.068856	-3.86027	1.19611	0.995371	18.4665	2.54756	0.180184	-2.47245	0.959547	0.999192	18.527	2.55594	0.167349	-2.57907
AC144515_44.2	-	C2H2 (Zn)		28.5514	-5.53143	15.3453	3.93973	0.63835	0.999598	30.2757	-5.78053	10.6938	3.4187	0.506725	0.998416	28.0948	-5.60597	17.1983	4.1042	0.661068	0.995985	27.5376	-4.99213	9.49781	3.24759	0.569759	0.995131	25.298	-3.95821	9.23276	3.20676	0.753399	0.994278	25.7424	-4.65174	11.9356	3.5772	0.704092	0.993635	24.6866	-4.16348	13.9972	3.80707	0.884778	0.998729	25.8394	-4.73818	16.7195	4.06346
AC144516_5.1	TC102139	MYB/HD-like		29.0242	-6.00423	19.7617	4.30464	0.643686	0.998221	31.572	-7.07684	12.4276	3.63547	0.427721	0.994233	28.47	-5.98119	14.6739	3.87518	0.56688	0.995549	27.7925	-5.24697	12.1219	3.59954	0.608842	0.995054	26.3366	-4.99681	16.8171	4.07186	0.759166	0.994674	26.2874	-5.19675	20.2517	4.33997	0.784022	0.994962	24.6469	-4.12378	26.7564	4.74181	1.21894	0.999111	25.9675	-4.86627	24.8655	4.63607
AC144517_41.2	-	MADS		25.7567	-2.73679	4.98281	2.31696	0.798257	0.998986	34.4849	-9.98967	11.2014	3.4856	0.273608	0.99793	28.4789	-5.99009	29.3548	4.87552	0.757995	0.998549	30.6875	-8.14202	13.809	3.78753	0.380492	0.989153	27.8376	-6.49777	67.5728	6.07837	0.912494	0.994832	28.9059	-7.81521	81.5188	6.34906	0.756128	0.999952	27.2683	-6.74519	78.9511	6.30289	0.911132	0.999828	27.2449	-6.14374	155.681	7.28245
AC144517_7.1	-	MADS		0	23.02	0.000108806	-13.1659	0.486517	0.991644	0	24.4952	0.000307395	-11.6676	0.391193	0.774094	0	22.4888	0.00272829	-8.51779	0.300221	0.995065	0	22.5455	0.000139069	-12.8119	0.482743	0.985229	37.0906	-15.7508	165.907	7.37423	0.383365	0.99979	37.6072	-16.5165	640.672	9.32344	0.478867	0.99983	38.0226	-17.4995	375.85	8.55401	0.403291	0.997155	35.0315	-13.9303	4611.56	12.171
AC144517_7.2	CX532033	MADS		22.816	0.203943	0.875617	-0.191628	0.918021	0.997196	24.5926	-0.0974104	1.05265	0.0740225	0.693377	0.99588	23.3274	-0.838604	1.51689	0.601115	0.643538	0.987325	25.8996	-3.35404	7.17456	2.84289	0.799509	0.99957	25.0642	-3.72437	10.4179	3.38099	0.876185	0.998133	23.8173	-2.72664	4.85888	2.28062	0.785619	0.999482	24.5902	-4.06705	12.2926	3.61972	0.85319	0.999323	25.2878	-4.18658	14.1569	3.82343
AC144517_7.8	TC110164	BTB/POZ		24.1456	-1.12563	1.8632	0.897782	0.738182	0.99967	28.4179	-3.92272	7.39402	2.88636	0.665328	0.999504	25.9301	-3.44129	5.77263	2.52923	0.664358	0.999837	22.6149	-0.069335	1.04608	0.0649947	0.915075	0.990471	21.2428	0.0970058	0.939161	-0.090555	0.909905	0.999999	20.9461	0.14459	0.9182	-0.12312	0.804391	0.998937	23.0369	-2.51375	5.29826	2.40552	0.941194	0.999548	23.9027	-2.80154	5.40354	2.4339
AC144538_22.1	-	CCHC (Zn)		30.7979	-9.48962	187.694	7.55224	0.73609	0.9953	38.0238	-13.9398	176.75	7.46556	0.449503	0.992945	33.7837	-11.3511	258.764	8.01549	0.631437	0.985148	38.0577	-15.1031	1049.26	10.0352	0.584955	0.999584	33.96	-11.7949	401.08	8.64774	0.662298	0.999555	34.8469	-13.2275	409.921	8.6792	0.575872	0.998574	31.9204	-10.9064	335.221	8.38897	0.704299	0.99982	33.8372	-12.7543	859.645	9.7476
AC144538_22.2	-	CCHC (Zn)		34.9438	-13.6355	203.536	7.66914	0.476764	0.998239	0	24.0841	0.00465222	-7.74786	0.249803	0.839646	0	22.4326	1.30792e-05	-16.2224	0.650795	0.99234	0	22.9546	0.00691552	-7.17595	0.241957	0.995083	0	22.1651	5.90097e-06	-17.3706	0.721529	0.947085	36.5893	-14.9699	648.131	9.34014	0.541066	0.999672	35.2107	-14.1967	1304.41	10.3492	0.657473	0.999976	34.0892	-13.0063	1112.51	10.1196
AC144538_22.3	-	CCHC (Zn)		32.298	-9.27803	100.605	6.65255	0.643785	0.99923	34.3307	-9.83553	74.607	6.22124	0.550279	0.996916	0	22.4888	0.000833632	-10.2283	0.370609	0.998745	33.277	-10.7314	249.375	7.96218	0.672433	0.998806	0	21.3398	1.23242e-06	-19.6301	0.891958	0.992447	0	21.0907	0.0395184	-4.66133	0.165553	0.926897	0	20.5231	0.00328688	-8.24906	0.321283	0.983428	0	21.1012	0.00305253	-8.35578
AC144538_22.6	-	CCHC (Zn)		0	21.3083	3.45806e-05	-14.8197	0.619434	0.998996	0	24.0841	0.0089456	-6.80461	0.216331	0.958736	0	22.4326	0.00156777	-9.31707	0.33361	0.769049	0	22.9546	2.48111e-07	-21.9425	0.939802	0.957587	0	22.1651	0.0320413	-4.96393	0.167928	0.967948	0	21.6194	0.0433553	-4.52765	0.156227	0.982168	39.1136	-18.0996	3773.21	11.8816	0.576205	0.997676	0	21.0829	0.0134281	-6.2186
AC144538_22.7	BI271781	PHD		21.9609	1.05907	0.568561	-0.814613	0.704295	0.997344	26.0359	-1.54071	2.48843	1.31524	0.807079	0.994718	22.992	-0.503174	1.25933	0.332661	0.581316	0.99923	23.9704	-1.42488	2.06403	1.04546	0.662918	0.997814	22.0833	-0.743493	1.5469	0.62938	0.798154	0.999786	21.85	-0.75932	1.48374	0.569236	0.681403	0.997758	20.6132	-0.0900913	1.05777	0.0810315	0.865339	0.999883	21.8204	-0.719229	1.6083	0.685537
AC144538_23.1	-	CCHC (Zn)		23.6609	-2.35266	3.5642	1.83358	0.716373	0.997764	29.6365	-5.55245	2.94965	1.56054	0.215083	0.994329	27.9213	-5.48876	16.4579	4.04071	0.665758	0.996303	28.2258	-5.27119	13.7949	3.78607	0.645193	0.999952	23.5942	-1.4291	2.01811	1.013	0.634492	0.999912	23.5662	-1.94676	2.02493	1.01787	0.436795	0.984639	21.7789	-0.764924	1.38855	0.473584	0.535944	0.999706	21.8532	-0.770285	1.70159	0.766886
AC144538_23.4	-	CCHC (Zn)		24.4158	-3.10753	7.74061	2.95245	0.932001	0.997352	27.93	-3.84599	7.31026	2.86992	0.677382	0.999139	26.7526	-4.32004	7.48725	2.90444	0.59363	0.997041	27.6161	-4.66153	10.9828	3.45717	0.672074	0.987907	24.6662	-2.50106	3.54108	1.82419	0.657909	0.998864	25.2152	-3.59582	4.9797	2.31606	0.562761	0.999677	22.7951	-1.78106	3.00996	1.58974	0.856496	0.999861	22.986	-1.90312	3.20411	1.67992
AC144538_23.9	-	CCHC (Zn)		0	21.3083	0.117739	-3.08633	0.10561	0.938003	0	24.0841	0.0144507	-6.11272	0.19235	0.941057	0	22.4326	0.0478373	-4.38572	0.145126	0.993267	36.33	-13.3754	405.66	8.66413	0.566738	0.999248	0	22.1651	0.00249038	-8.64942	0.310599	0.998722	0	21.6194	0.0694707	-3.84745	0.131285	0.990507	0	21.014	0.0155973	-6.00256	0.218956	0.994326	0	21.0829	0.00822776	-6.92529
AC144538_8.2	-	TAZ		21.9084	-0.685518	1.47714	0.562811	0.766631	0.999826	25.517	-0.894231	1.66074	0.731826	0.763432	0.992643	23.9484	-0.182924	1.10569	0.144948	0.731943	0.99896	24.1279	-1.51275	2.33717	1.22476	0.752759	0.999401	23.8471	-2.13217	3.42757	1.77718	0.782017	0.998155	23.2151	-1.5029	2.71781	1.44245	0.945007	0.999912	20.9644	-0.246739	1.21153	0.276829	1.17641	0.999702	21.8962	-1.12244	2.09562	1.06738
AC144539_7.1	-	bZIP		18.9793	2.32896	0.216223	-2.20941	0.930089	0.998995	22.3929	1.69116	0.363083	-1.46163	0.820428	0.999244	20.6633	1.76925	0.286421	-1.80379	1.02725	0.997776	21.7511	1.20353	0.483069	-1.0497	0.830431	0.998836	20.9859	1.17924	0.499002	-1.00288	0.803058	0.999705	21.3167	0.302742	0.845527	-0.242077	0.740635	0.999879	18.1366	2.87746	0.136063	-2.87765	1.00009	0.999614	18.1084	2.97454	0.120386	-3.05427
AC144539_7.9	-	GRAS		30.9777	-9.66946	297.276	8.21566	0.802064	0.999474	36.2256	-12.1415	191.404	7.58048	0.54151	0.996515	33.9456	-11.513	108.86	6.76633	0.502862	0.999582	0	22.9546	2.99557e-05	-15.0268	0.574214	0.99775	31.3046	-9.13941	83.2717	6.37975	0.622309	0.998086	31.973	-10.3536	114.886	6.84406	0.581213	0.995358	29.0817	-8.06766	117.498	6.87649	0.805443	0.99995	30.1843	-9.10135	173.968	7.44268
AC144541_12.8	TC94191	PHD		35.2101	-12.1901	10.6539	3.4133	0.214199	0.999074	38.9194	-14.4242	46.8883	5.55116	0.305725	0.998291	35.965	-13.4762	54.5063	5.76835	0.345405	0.994391	32.8457	-10.3002	26.6609	4.73665	0.375408	0.998892	27.5564	-6.21659	22.6496	4.50141	0.651866	0.99791	27.7501	-6.65946	2.9874	1.57889	0.178613	0.999383	25.8726	-5.34947	11.7501	3.55461	0.584995	0.999746	27.8241	-6.72293	27.581	4.7856
AC144563_5.2	-	SBP		21.1265	0.096409	0.947435	-0.0779005	0.750808	0.995964	25.5782	-0.955455	1.47023	0.556038	0.496883	0.998474	24.3745	-0.609072	1.44147	0.527544	0.822784	0.999308	23.0522	-0.437004	1.29852	0.376865	0.818041	0.998325	20.9087	0.806243	0.514285	-0.959359	1.28139	0.998604	20.8148	0.897439	0.61358	-0.704677	0.723341	0.99825	18.9677	1.74989	0.32049	-1.64165	0.916063	0.995928	19.9604	0.813379	0.613589	-0.704655
AC144564_12.111	-	MADS		29.6864	-8.3781	76.3931	6.25537	0.677873	0.998202	34.7157	-10.6317	67.0348	6.06684	0.485179	0.999982	32.64	-10.2074	147.311	7.20273	0.630868	0.996891	35.0424	-12.0879	189.859	7.56878	0.543438	0.999349	32.2321	-10.067	233.108	7.86485	0.718623	0.999645	33.5682	-11.9487	598.828	9.226	0.707792	0.998181	37.1801	-16.1661	73.0959	6.19172	0.304057	0.99906	30.5711	-9.48816	221.111	7.78863
AC144564_12.151	-	MADS		30.1432	-7.1232	15.4042	3.94525	0.468007	0.998448	32.0894	-7.59426	27.0403	4.75704	0.543707	0.993285	31.3121	-8.82324	38.1141	5.25225	0.510761	0.998984	34.0663	-11.5207	81.9062	6.3559	0.465804	0.994262	31.1525	-9.81265	95.098	6.57134	0.590721	0.999587	33.3125	-12.2219	132.846	7.05361	0.49188	0.99946	29.8817	-9.35855	99.5536	6.6374	0.634936	0.998788	30.7416	-9.64041	61.8365	5.95039
AC144564_12.261	TC101251	BD		23.7738	-0.753876	1.51825	0.602409	0.739993	0.989115	27.2487	-2.75352	7.26931	2.86182	1.05527	0.988096	22.7951	-0.306307	1.14224	0.191868	0.543698	0.996738	24.0268	-1.48126	1.99408	0.995724	0.593514	0.983838	23.7589	-2.41908	3.56305	1.83311	0.690877	0.981393	21.3121	-0.221442	1.14249	0.192181	0.824955	0.984322	19.954	0.569158	0.695771	-0.523315	0.8914	0.997855	20.1581	0.943038	0.526962	-0.924229
AC144564_12.281	TC101250	BD		28.2157	-5.19577	16.747	4.06583	0.720141	0.999849	30.5883	-6.09314	43.1585	5.43157	0.855007	0.99895	27.606	-5.11723	14.7843	3.88599	0.692779	0.999362	26.8605	-4.31495	8.67046	3.11611	0.649656	0.99693	24.3196	-2.97977	5.47154	2.45195	0.768914	0.999856	26.3533	-5.26265	12.6116	3.65668	0.6187	0.999814	20.8673	-0.344218	1.22502	0.292807	0.803306	0.999689	21.6485	-0.547297	1.37708	0.461612
AC144591_8.241	-	CCHC (Zn)		31.5123	-10.2041	719.416	9.49068	0.90539	0.999784	36.3071	-12.2231	1175.99	10.1997	0.78319	0.998474	34.1172	-11.6846	964.978	9.91435	0.800628	0.999686	34.7797	-11.8251	292.668	8.19312	0.616482	0.999538	35.8644	-13.6993	1471.92	10.5235	0.703119	0.999986	34.1949	-12.5755	1690.66	10.7234	0.805901	0.999185	28.8518	-7.83776	89.7659	6.4881	0.774976	0.999678	28.5543	-7.47137	65.9094	6.04241
AC144591_8.291	AL366881	AP2/EREBP		27.1181	-5.80981	18.8383	4.23559	0.657538	0.998569	35.1635	-11.0794	74.9202	6.22728	0.476375	0.994981	31.1915	-8.75891	45.3563	5.50323	0.545743	0.990831	28.5988	-5.64419	15.3779	3.94279	0.622881	0.997141	25.1526	-2.98749	4.91199	2.29631	0.703664	0.993996	25.9172	-4.29781	13.9173	3.7988	0.845348	0.985148	24.8185	-3.80447	12.5051	3.64444	0.942528	0.999444	24.988	-3.90511	11.3427	3.5037
AC144591_8.8	-	Lambda-DB		0	21.3083	0.00179853	-9.11896	0.345325	0.87386	0	24.0841	4.2168e-06	-17.8554	0.671773	0.886739	0	22.4326	0.0036097	-8.1139	0.284941	0.966057	0	22.9546	9.36226e-05	-13.3828	0.497973	0.956313	0	22.1651	0.00551744	-7.50178	0.264397	0.88252	0	21.6194	0.0669802	-3.90012	0.133197	0.925183	0	21.014	0.0243767	-5.35835	0.193327	0.946316	39.6302	-18.5473	114.042	6.83343
AC144592_12.2	-	HD-like		26.4849	-5.26195	11.067	3.46819	0.579105	0.989991	36.4688	-11.846	64.9182	6.02055	0.422309	0.988887	34.4344	-10.6689	45.3607	5.50337	0.429818	0.998041	32.438	-9.82279	167.053	7.38416	0.68382	0.992861	29.5819	-7.8669	311.607	8.28359	1.07479	0.986627	29.9052	-8.19304	16.7829	4.06892	0.410915	0.981447	24.5607	-3.84307	6.54246	2.70983	0.630282	0.98883	25.217	-4.44326	10.1542	3.344
AC144592_24.3	TC107542	HD family	HD-ZIP	23.0291	-1.72086	3.33407	1.73728	1.01327	0.999379	27.1424	-3.05839	5.89209	2.55878	0.785891	0.99785	25.8612	-3.42863	7.09121	2.82603	0.770609	0.999882	31.5446	-8.59005	80.8506	6.33719	0.667557	0.997984	24.618	-2.45282	4.53785	2.18201	0.852649	0.999942	24.1965	-2.57709	4.07883	2.02816	0.725477	0.998807	20.9022	0.1118	0.9308	-0.103458	0.899182	0.999454	21.5076	-0.424719	1.33554	0.417427
AC144592_26.1	-	HD-like		22.4706	-1.16231	2.04437	1.03166	0.850086	0.999999	26.9673	-2.8832	3.81651	1.93225	0.591269	0.99358	27.1894	-4.75676	9.20362	3.2022	0.594594	0.997279	30.1043	-7.14968	22.9841	4.52256	0.550308	0.998872	26.8659	-4.70073	9.58104	3.26018	0.617256	0.998872	22.9906	-1.37123	2.26126	1.17713	0.813084	0.99957	21.7947	-0.780698	1.61635	0.692741	0.849758	0.999985	22.3924	-1.30944	2.30837	1.20687
AC144592_26.451	-	CCHC (Zn)		27.1009	-5.79259	29.9591	4.90492	0.798454	0.998346	32.381	-8.29698	20.4669	4.35522	0.43885	0.999308	28.5332	-6.10057	27.4765	4.78013	0.721367	0.998137	31.1894	-8.23484	86.9828	6.44266	0.719949	0.999508	31.8361	-9.67097	90.9935	6.50769	0.594286	0.990271	28.4573	-6.83792	40.1845	5.32857	0.716259	0.999662	26.6317	-5.61771	32.0362	5.00163	0.853603	0.999972	27.99	-6.90709	110.155	6.78339
AC144592_26.481	TC107542	HD family	HD-ZIP	22.0861	-0.777791	1.63578	0.709975	0.882708	0.999733	28.2706	-4.18659	6.64233	2.73169	0.571874	0.997029	25.1961	-2.76349	5.31067	2.4089	0.829799	0.996565	30.7471	-7.79252	31.6899	4.98595	0.558154	0.996822	25.9348	-3.76969	7.91041	2.98375	0.730887	0.999873	28.3339	-6.71447	28.4396	4.82983	0.646402	0.99999	20.1265	0.887548	0.571626	-0.806858	0.877855	0.999825	20.7517	0.331213	0.803197	-0.316174
AC144618_13.1	-	NRs		29.891	-8.6681	85.9863	6.42604	0.671731	0.998456	34.9315	-10.3087	319.674	8.32046	0.749726	0.998905	33.4271	-9.66163	125.105	6.96699	0.648438	0.996684	38.9968	-16.3816	1598.04	10.6421	0.568772	0.999196	33.1596	-11.4446	763.397	9.57629	0.786027	0.997818	31.3064	-9.59416	72.9965	6.18976	0.563912	0.998865	30.7663	-10.0487	349.564	8.44941	0.791103	0.999692	30.1525	-9.37876	432.999	8.75822
AC144618_21.1	-	NRs		33.4767	-12.2538	199.999	7.64385	0.540924	0.999877	0	24.6228	2.38509e-07	-21.9995	0.857625	0.993084	36.2696	-12.5041	139.464	7.12375	0.484228	0.998362	34.6212	-12.006	61.1151	5.93346	0.408546	0.998275	32.464	-10.749	112.37	6.81211	0.551587	0.999225	32.7152	-11.003	26.4769	4.72666	0.346842	0.996278	31.1164	-10.3988	234.755	7.87501	0.690325	0.999158	31.0512	-10.2774	159.05	7.31333
AC144619_3.1	-	EIL		0	21.3083	0.00257374	-8.60192	0.322887	0.860259	0	24.0841	6.94854e-06	-17.1349	0.637461	0.932383	37.574	-15.1414	514.224	9.00625	0.510274	0.992723	37.4553	-14.5007	40.3881	5.33586	0.290538	0.998664	0	22.1651	8.97586e-07	-20.0874	0.874184	0.996121	0	21.6194	0.000701276	-10.4777	0.399241	0.959451	0	21.014	0.0051823	-7.59219	0.284576	0.999705	0	21.0829	0.0115749	-6.43286
AC144644_3.9	-	MADS		28.0078	-4.98786	14.4623	3.85423	0.70849	0.999479	31.1546	-6.65943	44.6972	5.48211	0.769339	0.999968	28.6526	-6.16378	50.9069	5.66979	0.891925	0.999799	27.2025	-4.65698	14.517	3.85967	0.776198	0.999896	26.2601	-4.92024	16.4631	4.04116	0.767039	0.999809	25.7299	-4.63927	12.3996	3.63222	0.720621	0.998774	17.2444	3.27868	0.0977316	-3.35503	1.03255	0.998101	17.8267	3.27447	0.0961222	-3.37899
AC144645_17.6	BQ122372	AP2/EREBP		28.1521	-5.13215	22.1987	4.4724	0.829498	0.997144	29.9062	-5.41105	9.68019	3.27503	0.521242	0.999124	29.6223	-7.13344	71.4437	6.15873	0.819272	0.997499	25.0243	-2.4788	3.8813	1.95654	0.728247	0.997818	24.0063	-2.66642	5.12819	2.35845	0.846124	0.999455	23.7927	-2.70204	5.78072	2.53125	0.914265	0.998698	23.6627	-3.13957	7.40527	2.88855	0.892179	0.999973	23.6375	-2.53635	5.30742	2.40801
AC144645_17.8	BI309968	MYB/HD-like		0	23.02	0.872744	-0.19637	0.00593035	0.000504582	39.9128	-15.4176	31.7847	4.99026	0.251513	0.899531	0	22.4888	0.00516561	-7.59685	0.263833	0.998806	30.9848	-8.43932	101.335	6.66298	0.728495	0.998568	29.9312	-8.59136	235.347	7.87865	0.888241	0.999948	29.0433	-7.95265	136.039	7.08788	0.854796	0.999472	24.3516	-3.82844	11.5635	3.5315	0.895315	0.999293	24.7474	-3.64625	11.7645	3.55636
AC144720_12.1	TC97290	ZF DHHC		22.1549	-0.846677	1.76786	0.822001	0.960003	0.999055	25.5556	-1.47159	2.29517	1.1986	0.75868	0.990999	26.121	-3.68837	9.04492	3.17711	0.816783	0.997716	23.4978	-0.543165	1.44146	0.527528	0.960485	0.998245	22.29	-0.124852	1.083	0.115029	0.893851	0.999767	22.2924	-0.672939	1.5794	0.659373	0.972247	0.999477	22.0312	-1.01722	2.04607	1.03286	1.02142	0.999869	21.9468	-0.863892	1.7929	0.842295
AC144720_17.1	-	JUMONJI		24.8753	-3.65241	15.5256	3.95658	1.11885	0.997653	27.9601	-3.33732	7.23705	2.8554	0.809509	0.99137	27.537	-3.77157	8.14912	3.02664	0.744108	0.994531	34.2608	-11.6456	118.666	6.89077	0.507028	0.999744	25.0951	-3.38015	5.25464	2.39359	0.633688	0.999498	25.9499	-4.23769	10.6948	3.41883	0.749287	0.997229	23.1151	-2.3975	4.25918	2.09057	0.830175	0.999818	23.4576	-2.68385	4.75413	2.24918
AC144724_8.1	-	CCHC (Zn)		31.2979	-9.98961	183.059	7.51616	0.68459	0.999794	37.4438	-13.3597	762.063	9.57377	0.643319	0.996193	36.5294	-14.0968	398.187	8.6373	0.529131	0.998802	0	22.9546	0.00682466	-7.19503	0.242673	0.978318	31.9356	-9.7705	210.052	7.7146	0.728572	0.999495	32.6417	-11.0223	182.937	7.51521	0.604159	0.999922	31.5267	-10.5127	420.242	8.71508	0.776458	0.999406	0	21.0829	0.00535472	-7.54497
AC144724_8.3	TC98196	HD family	HD	23.8842	-0.864236	1.43018	0.5162	0.512872	0.990014	25.1154	-0.620245	1.44142	0.527488	0.803064	0.995639	23.7145	-1.22564	1.91587	0.937996	0.69974	0.996076	23.8283	-1.28281	2.15296	1.10632	0.818084	0.99919	26.4266	-5.08675	18.8527	4.2367	0.781249	0.998044	22.6233	-1.5326	2.44691	1.29096	0.792947	0.995719	20.8721	-0.348946	1.26115	0.334743	0.944363	0.999776	21.183	-0.0817626	1.0684	0.0954583
AC144726_6.1	-	MADS		29.3561	-6.3361	19.3022	4.27069	0.595519	0.985136	29.8388	-5.34362	21.1296	4.4012	0.769861	0.997089	29.7959	-7.30707	86.7256	6.43839	0.841801	0.995923	26.6343	-4.0888	6.95683	2.79843	0.607048	0.997247	25.2592	-3.91933	9.43602	3.23818	0.773017	0.999987	25.08	-3.98935	11.1598	3.48023	0.830682	0.999863	18.0607	2.46238	0.198691	-2.3314	0.927604	0.999094	18.4698	2.63138	0.173356	-2.52819
AC144726_6.3	-	GRF		31.5633	-10.255	239.391	7.90323	0.706061	0.996662	37.5553	-13.4713	319.126	8.31798	0.534173	0.997318	33.6819	-11.2493	269.704	8.07523	0.644719	0.99731	33.7294	-10.7749	1151.94	10.1698	0.923654	0.98944	36.3393	-14.1742	383.53	8.58319	0.52156	0.999356	31.813	-10.1936	440.968	8.78453	0.817269	0.999539	33.5873	-12.5733	336.429	8.39416	0.588448	0.999043	28.5364	-7.45349	84.648	6.4034
AC144727_2.1	-	HTH	FIS	21.5275	-0.304603	1.18481	0.244652	0.744946	0.999741	25.427	-0.804252	1.52793	0.611574	0.693991	0.998933	24.3436	-0.5781	1.39446	0.479711	0.777447	0.999079	23.7953	-1.18014	2.08816	1.06223	0.866179	0.998635	23.0259	-1.31088	2.23082	1.15758	0.844271	0.998211	21.8876	-0.175386	1.10189	0.139974	0.738798	0.999644	20.4329	0.284725	0.827245	-0.273614	0.946626	0.999694	20.8258	-0.05207	1.03753	0.0531478
AC144728_11.2	TC95070	SBP		20.8708	2.1492	0.329812	-1.60029	0.675505	0.994981	24.0334	0.4618	0.790975	-0.338296	0.661585	0.994644	21.6689	0.819878	0.685537	-0.544693	0.584863	0.997397	22.2385	0.307003	0.868013	-0.204211	0.58576	0.998228	20.5786	0.761256	0.627366	-0.67262	0.844931	0.998202	20.7804	0.310252	0.838121	-0.25477	0.766842	0.991797	18.0195	2.50365	0.153511	-2.70358	1.11383	0.984572	19.0025	2.09873	0.219985	-2.18453
AC144729_15.1	-	AS2		19.5943	1.62858	0.426643	-1.2289	0.687144	0.996017	25.7444	-1.12166	1.71535	0.778505	0.617835	0.992306	23.1766	0.588842	0.692668	-0.529764	0.865641	0.998896	24.2669	-1.65171	2.30756	1.20637	0.659069	0.97618	22.3861	-0.671131	1.71555	0.778673	1.23495	0.998036	22.2184	-0.506227	1.36202	0.445746	0.841046	0.998351	19.6133	1.10429	0.550306	-0.861695	0.717508	0.999955	20.6784	0.095394	0.94792	-0.077163
AC144729_29.2	AW692523	MYB/HD-like		26.0092	-2.98922	4.14586	2.05167	0.609215	0.996373	27.5286	-3.0334	4.62158	2.20839	0.656368	0.995668	27.3313	-4.84244	12.1898	3.6076	0.675972	0.996885	24.8252	-2.27964	2.66679	1.4151	0.537684	0.997457	24.1785	-2.83867	4.65866	2.21992	0.719543	0.994064	24.9042	-3.81355	11.6438	3.54148	0.903505	0.976196	24.4675	-3.94435	10.8469	3.43921	0.830114	0.999393	24.7942	-3.69301	9.51552	3.25028
AC144729_29.7	-	AP2/EREBP		36.9662	-15.6579	2341.4	11.1932	0.641318	0.997948	0	24.0841	1.26339e-05	-16.2723	0.597314	0.876314	0	22.4326	0.0148568	-6.07273	0.206402	0.963456	0	22.9546	0.00895045	-6.80382	0.228079	0.993842	0	22.1651	5.0781e-05	-14.2654	0.562216	0.981242	36.8379	-15.2184	363.373	8.50531	0.473127	0.998993	0	21.014	0.0434774	-4.52359	0.160917	0.955958	0	21.0829	0.0464935	-4.42683
AC144731_15.201	TC98278	HTH	FIS	24.7128	-1.69289	1.73813	0.797535	0.386175	0.995866	26.6375	-2.1423	2.79271	1.48167	0.615101	0.989911	25.3645	-2.87567	3.36757	1.75171	0.525358	0.998539	26.0047	-3.45918	6.33341	2.66298	0.705068	0.999859	22.5689	-1.22903	2.12859	1.0899	0.849064	0.995217	22.3592	-1.26857	2.1563	1.10856	0.832566	0.998195	22.3985	-1.87541	3.42108	1.77445	0.926747	0.999107	22.4102	-1.309	2.4669	1.3027
AC144731_15.21	-	MADS		25.9769	-2.95698	2.83983	1.5058	0.423297	0.999607	28.8098	-4.31462	5.88076	2.556	0.507759	0.994139	28.2336	-5.74473	18.41	4.20241	0.660393	0.999857	27.3102	-4.76466	7.94336	2.98975	0.544868	0.99831	23.9436	-2.60376	4.61632	2.20674	0.799409	0.997244	24.7075	-3.61687	6.11856	2.61319	0.650041	0.99739	17.4263	3.09683	0.122393	-3.0304	0.970487	0.998243	18.4563	2.64494	0.143792	-2.79795
AC144731_15.5	-	MADS		0	21.3083	0.00662801	-7.23721	0.265444	0.999719	0	24.0841	0.0014128	-9.46722	0.313204	0.821906	0	22.4326	0.0304307	-5.03833	0.168452	0.996143	0	22.9546	0.00597914	-7.38585	0.249854	0.959011	0	22.1651	0.00258322	-8.59662	0.308436	0.989001	0	21.6194	0.0104884	-6.57507	0.234672	0.995824	38.5872	-17.5732	902.842	9.81833	0.472951	0.997874	0	21.0829	0.000119722	-13.028
AC144731_5.2	-	MADS		36.643	-13.623	398.253	8.63754	0.551905	0.998987	0	24.4952	0.165001	-2.59946	0.0763304	0.52259	38.4166	-15.9278	1449.28	10.5011	0.579311	0.99961	0	22.5455	0.0003613	-11.4345	0.421264	0.936686	37.7905	-16.4507	2753.16	11.4269	0.618452	0.999273	37.0123	-15.9217	781.823	9.6107	0.519529	0.999902	37.3396	-16.8165	1370.04	10.42	0.53648	0.996376	0	21.1012	0.0596734	-4.06677
AC144759_11.1	CX526628	JUMONJI		24.7946	-1.77463	2.82709	1.49932	0.796093	0.994292	26.913	-2.41777	3.18405	1.67086	0.614486	0.997223	25.7848	-3.29594	6.17708	2.62692	0.737506	0.999313	26.0459	-3.50035	2.62289	1.39116	0.317162	0.982169	23.2942	-1.95442	3.0241	1.59651	0.761581	0.999535	23.5908	-2.50014	4.12031	2.04275	0.761809	0.997997	22.1835	-1.66038	3.19672	1.67659	1.01358	0.999802	22.7878	-1.68659	3.37858	1.75642
AC144766_18.5	-	HD-like		37.151	-14.131	70.5366	6.1403	0.351467	0.997751	0	24.4952	0.0012278	-9.66971	0.314723	0.888364	0	22.4888	0.00145664	-9.42314	0.337014	0.935567	0	22.5455	0.00061056	-10.6776	0.388571	0.936042	0	21.3398	0.0033605	-8.21711	0.305914	0.954942	0	21.0907	0.00819107	-6.93173	0.25585	0.986148	31.7127	-11.1895	568.994	9.15227	0.762877	0.998559	0	21.1012	0.00439448	-7.83009
AC144766_18.8	TC95320	C3H	C3H-type 1 (Zn)	23.5392	-0.519282	1.30146	0.380133	0.66098	0.995493	25.5414	-1.04619	1.65704	0.728607	0.620499	0.993364	22.2671	0.221724	0.891814	-0.165185	0.675979	0.999201	22.9369	-0.391377	1.26649	0.340834	0.828752	0.994163	21.1277	0.212107	0.876791	-0.189696	0.85876	0.992827	20.8235	0.26715	0.864794	-0.209572	0.722465	0.999489	18.273	2.25013	0.241186	-2.05178	0.881458	0.999652	19.2021	1.89913	0.242336	-2.04492
AC144805_7.1	-	bZIP		31.3137	-8.29372	64.6739	6.01511	0.6532	0.999835	33.0933	-8.5981	96.4655	6.59194	0.701343	0.992117	30.8094	-8.32059	44.4538	5.47424	0.5778	0.999508	28.1186	-5.57311	7.6526	2.93595	0.440737	0.989486	27.9926	-6.65276	33.4252	5.06287	0.694686	0.996499	27.5334	-6.4427	21.5552	4.42997	0.610596	0.999857	27.7495	-7.22636	49.4366	5.62751	0.71564	0.999872	28.0501	-6.94889	55.8998	5.80477
AC144807_23.4	-	MYB/HD-like		33.1997	-10.1797	186.458	7.54271	0.67128	0.990706	34.9666	-10.4714	99.4886	6.63646	0.551613	0.998996	32.3742	-9.88541	68.0169	6.08782	0.532449	0.997112	31.9664	-9.42093	127.491	6.99425	0.672975	0.995534	31.3214	-9.98161	232.761	7.86271	0.726343	0.999835	30.7968	-9.70617	242.344	7.92091	0.760603	0.99629	27.0042	-6.48103	66.7757	6.06125	0.912195	0.99982	27.4192	-6.31797	107.101	6.74283
AC144807_23.9	-	CCHC (Zn)		0	23.02	0.000599809	-10.7032	0.380273	0.980425	0	24.4952	0.00276923	-8.4963	0.271786	0.984928	0	22.4888	0.0447671	-4.48142	0.14812	0.987217	0	22.5455	3.67862e-10	-31.3401	1.62094	0.910078	0	21.3398	0.0433408	-4.52813	0.158446	0.903171	32.8562	-11.7656	435.845	8.76767	0.676204	0.99924	32.3215	-11.7984	579.05	9.17754	0.714592	0.999867	31.887	-10.7858	572.894	9.16212
AC144807_5.2	-	MYB/HD-like		31.8351	-8.81513	39.7277	5.31207	0.51846	0.997032	34.645	-10.1499	15.449	3.94944	0.309588	0.993149	34.0231	-11.5343	15.8023	3.98206	0.270359	0.995058	33.3239	-10.7784	100.738	6.65447	0.534097	0.999521	29.9747	-8.63484	94.8973	6.5683	0.694281	0.999992	31.4413	-10.3507	131.848	7.04273	0.602598	0.998176	26.3507	-5.82757	33.1552	5.05116	0.823576	0.99949	27.3002	-6.19898	36.2845	5.18128
AC144893_15.1	TC99800	TCP		34.2227	-11.2027	13127	13.6802	1.33133	0.984331	0	24.4952	0.0125841	-6.31225	0.195566	0.186659	36.2338	-13.745	582.117	9.18517	0.589148	0.958456	37.6506	-15.1051	3533.68	11.787	0.717522	0.999851	0	21.3398	7.94286e-07	-20.2638	0.931308	0.982472	34.7021	-13.6115	1643.66	10.6827	0.72289	0.999835	30.981	-10.4578	948.916	9.89014	0.926145	0.999843	31.2482	-10.147	436.612	8.77021
AC144893_15.7	AL389254	BD		25.4662	-2.44623	2.93266	1.55221	0.552434	0.999431	25.505	-1.0098	1.42589	0.51186	0.420984	0.991056	22.977	-0.488224	1.34975	0.43269	0.84837	0.998808	23.9503	-1.40476	1.95599	0.967899	0.612178	0.997059	24.1318	-2.79192	6.31251	2.65821	0.934698	0.997065	22.1921	-1.10148	1.82141	0.865052	0.723517	0.999556	21.4369	-0.9138	1.84682	0.885043	0.956845	0.999257	21.9825	-0.881287	1.6456	0.718614
AC144928_15.1	-	GRF		0	21.3083	0.0432661	-4.53062	0.158793	0.986364	0	24.0841	5.34725e-10	-30.8005	1.4265	0.934035	0	22.4326	0.00296492	-8.39779	0.296261	0.981342	0	22.9546	7.35952e-14	-43.6274	2.73367	0.943521	0	22.1651	1.73688e-07	-22.457	1.01834	0.950093	0	21.6194	0.0983047	-3.3466	0.113264	0.994747	38.1804	-17.1664	2615.28	11.3527	0.581546	0.995151	0	21.0829	0.00369763	-8.07918
AC144928_15.6	BF644901	JUMONJI		26.3729	-3.35294	5.59282	2.48358	0.671006	0.993956	26.4338	-1.9386	3.25667	1.7034	0.838683	0.995717	26.5355	-4.0467	4.82137	2.26944	0.475101	0.989752	25.85	-3.30445	6.14537	2.6195	0.732336	0.999447	24.3032	-2.96333	5.87192	2.55383	0.817318	0.999979	24.2683	-3.17769	7.49575	2.90607	0.884947	0.996905	22.7064	-2.18324	3.32117	1.73169	0.732887	0.998158	23.7805	-2.6793	6.71577	2.74755
AC144928_40.2	-	C2H2 (Zn)		0	21.2229	0.00452745	-7.78708	0.289595	0.87525	0	24.6228	0.0219721	-5.50818	0.167727	0.973758	0	23.7655	0.00453061	-7.78608	0.254943	0.818116	0	22.6152	0.000455336	-11.1008	0.405277	0.886699	0	21.715	0.000108515	-13.1698	0.522546	0.770134	0	21.7122	0.0017088	-9.1928	0.341078	0.933583	0	20.7176	0.00397579	-7.97454	0.305784	0.977191	0	20.7737	1.69178e-06	-19.173
AC144931_8.2	TC112132	RR		30.9195	-9.69656	141.981	7.14955	0.667086	0.999785	36.1324	-11.5097	164.535	7.36225	0.557961	0.996518	37.1349	-13.3695	41.1872	5.36412	0.320626	0.997305	27.2651	-4.64987	10.3455	3.37093	0.652845	0.995778	27.1732	-5.45819	12.8138	3.67963	0.595653	0.999166	25.0437	-3.33149	4.8318	2.27256	0.604523	0.993008	25.1801	-4.46248	9.91584	3.30973	0.672123	0.996567	26.709	-5.93528	38.7781	5.27717
AC145164_12.1	-	AP2/EREBP		25.0256	-3.80272	6.08201	2.60455	0.607609	0.999201	30.3818	-5.75898	10.9182	3.44867	0.514491	0.996751	29.3979	-5.63244	8.32088	3.05674	0.456699	0.998298	28.2294	-5.61422	16.3396	4.0303	0.644756	0.985873	25.7178	-4.00277	8.4985	3.08721	0.706769	0.987804	25.2538	-3.54158	5.90096	2.56095	0.650736	0.998105	23.4802	-2.76255	5.55615	2.47409	0.860361	0.997776	24.3346	-3.56085	5.3881	2.42978
AC145165_9.1	TC106806	HD family	HD	18.8929	2.41534	0.19673	-2.34571	0.960433	0.997865	22.8367	1.24731	0.473467	-1.07866	0.821079	0.998723	20.0175	2.41508	0.248055	-2.01127	0.781133	0.999495	24.3172	-1.36261	2.1787	1.12347	0.770914	0.999764	18.7985	3.36661	0.108239	-3.2077	0.935624	0.997437	18.9696	2.64986	0.11542	-3.11503	1.25878	0.997599	17.8295	3.18447	0.0721378	-3.7931	1.28331	0.998243	17.9339	3.14903	0.120312	-3.05514
AC145221_21.1	-	MBF		19.599	1.62397	0.36463	-1.4555	0.861234	0.999564	22.3808	2.24202	0.185236	-2.43256	1.12136	0.999793	21.2186	2.54683	0.193486	-2.3697	0.905872	0.99697	22.3331	0.282068	0.858889	-0.219456	0.714783	0.99904	20.5015	1.21351	0.434191	-1.2036	0.988709	0.991785	20.08	1.63224	0.315311	-1.66515	1.02815	0.997901	18.1549	2.56272	0.176168	-2.50498	0.969007	0.998451	19.0736	1.70016	0.242919	-2.04145
AC145221_31.1	-	AS2		29.6967	-8.47375	38.2094	5.25586	0.537143	0.999319	34.1832	-9.5604	145.803	7.18787	0.683936	0.999191	31.7694	-8.00396	90.0797	6.49313	0.754719	0.99885	26.9791	-4.36392	9.32629	3.2213	0.668055	0.998384	26.5937	-4.87869	17.8548	4.15824	0.805411	0.999015	24.5606	-2.84842	5.36965	2.42483	0.804114	0.999425	24.4683	-3.75071	7.7761	2.95905	0.727793	0.999953	24.2239	-3.45014	11.1122	3.47407
AC145331_19.1	-	AP2/EREBP		29.782	-8.47373	18.4156	4.20285	0.410285	0.997304	39.5581	-15.474	293.204	8.19576	0.443576	0.990171	39.3866	-16.954	20.2973	4.34322	0.194309	0.994564	0	22.9546	8.56965e-09	-26.7981	1.24613	0.970027	31.2072	-9.04207	281.665	8.13784	0.866062	0.99579	33.6371	-12.0177	242.827	7.92378	0.579364	0.99851	31.411	-10.397	150.648	7.23504	0.61987	0.999366	29.1147	-8.03175	91.4443	6.51482
AC145331_19.2	-	MADS		0	23.02	3.81671e-05	-14.6773	0.555729	0.949886	0	24.4952	0.0287569	-5.11995	0.155902	0.974329	0	22.4888	0.0737765	-3.7607	0.122897	0.985479	0	22.5455	0.00541496	-7.52883	0.26045	0.962381	33.6506	-12.3108	294.465	8.20195	0.586933	0.999799	0	21.0907	0.00335957	-8.21751	0.310055	0.964591	32.809	-12.2859	420.537	8.71609	0.635166	0.999554	32.3856	-11.2844	400.734	8.6465
AC145331_19.8	-	HD-like		25.1759	-3.86762	9.08158	3.18294	0.769046	0.999894	29.7991	-5.71507	12.3053	3.62121	0.551459	0.997639	27.4483	-5.01567	9.16766	3.19655	0.55543	0.997303	28.0347	-5.08013	43.1297	5.43061	1.09796	0.989501	27.5216	-5.35648	10.6451	3.41212	0.5551	0.999647	25.3487	-3.72927	3.1446	1.65287	0.359633	0.999695	23.9082	-2.89415	2.98901	1.57967	0.459845	0.99852	23.6642	-2.58127	5.1606	2.36754
AC145372_5.1	-	bZIP		34.5549	-13.2466	1511.37	10.5616	0.737857	0.999062	38.3391	-14.2551	501.374	8.96974	0.546742	0.990506	32.9637	-10.5311	399.885	8.64344	0.766331	0.999201	34.1331	-11.1785	554.974	9.11628	0.759933	0.998007	37.0042	-14.8391	3770.22	11.8804	0.741849	0.999535	36.3573	-14.7379	1909.74	10.8992	0.669637	0.999328	28.3814	-7.36741	65.311	6.02925	0.76341	0.999752	29.6058	-8.52293	188.035	7.55486
AC145449_7.2	-	ABI3-VP1		0	23.02	0.000495734	-10.9781	0.391747	0.94062	0	24.4952	0.00292104	-8.4193	0.269018	0.768852	0	22.4888	0.0325674	-4.94043	0.164478	0.0515921	0	22.5455	0.431656	-1.21205	0.0379666	0.16422	0	21.3398	0.0361033	-4.79172	0.168408	0.99361	0	21.0907	0.0369178	-4.75954	0.169321	0.989343	26.4984	-5.97529	121.783	6.92816	1.23375	0.998871	27.2085	-6.10728	63.1647	5.98105
AC145449_8.3	-	ABI3-VP1		0	23.02	1.3182e-05	-16.2111	0.629262	0.972672	39.1288	-14.6336	365.866	8.51517	0.496812	0.99471	0	22.4888	0.0350929	-4.83268	0.160617	0.985575	0	22.5455	0.010122	-6.62636	0.225959	0.972666	0	21.3398	2.60291e-06	-18.5514	0.82682	0.975985	0	21.0907	0.0838598	-3.57588	0.124706	0.991606	25.323	-4.79989	19.8717	4.31264	0.864112	0.999435	26.4547	-5.35354	25.958	4.69811
AC145753_1.1	TC103033	NAC		24.9801	-1.96019	1.99781	0.998423	0.423409	0.997432	24.3849	0.11032	0.971569	-0.0416114	0.298809	0.997208	22.5611	-0.0722766	1.02715	0.038647	0.448651	0.997018	23.1047	-0.559145	1.41457	0.500361	0.859441	0.99629	19.8598	1.48001	0.420991	-1.24814	0.794191	0.996763	21.2498	-0.159153	1.11756	0.160347	1.01043	0.999165	19.0729	1.45024	0.272246	-1.87702	1.45254	0.998848	20.2622	0.839013	0.576869	-0.793683
AC145753_1.8	TC95256	NAC		21.3542	1.66575	0.418617	-1.2563	0.686688	0.99931	25.8774	-1.38218	1.58362	0.663222	0.394588	0.993973	22.2411	0.247686	0.854884	-0.226199	0.88328	0.995735	21.4199	1.12558	0.493835	-1.0179	0.871679	0.998901	20.281	1.05883	0.498165	-1.0053	0.931135	0.995105	20.1135	0.977134	0.504518	-0.987021	1.01408	0.998079	20.2068	0.316287	0.819591	-0.287024	0.875765	0.999997	21.0332	0.0679684	0.956997	-0.0634138
AC145767_15.2	-	AP2/EREBP		24.9643	-3.74135	6.63835	2.73082	0.658528	0.995009	27.7093	-3.08657	4.60243	2.20239	0.639825	0.981581	27.5393	-3.77386	4.48585	2.16538	0.488422	0.994863	30.4817	-7.86651	49.8374	5.63916	0.643597	0.997953	28.0822	-6.36718	28.7782	4.84691	0.694939	0.996151	29.5697	-7.85752	72.4581	6.17908	0.724754	0.997169	27.6891	-6.97148	39.5201	5.30451	0.694533	0.999233	27.8464	-7.07262	78.3772	6.29236
AC145767_28.111	TC103296	bHLH		23.0494	-0.0294714	1.01643	0.0235084	0.73829	0.999877	25.9988	-1.50358	2.15433	1.10724	0.666015	0.996476	24.2461	-1.75729	3.13444	1.64821	0.915774	0.998735	24.3894	-1.84391	2.92714	1.54949	0.79046	0.999635	22.9271	-1.58731	3.27426	1.71117	1.11115	0.999288	22.8547	-1.76408	2.93068	1.55124	0.839542	0.999923	21.3507	-0.827605	1.70637	0.770931	0.907284	0.999829	22.0798	-0.978598	1.8923	0.920145
AC145767_28.181	-	AP2/EREBP		25.3819	-2.36193	3.11551	1.63947	0.617901	0.994061	28.4453	-3.95012	8.32324	3.05715	0.70993	0.997338	26.4631	-3.97425	6.25163	2.64423	0.585943	0.999388	31.7778	-9.23228	104.106	6.70191	0.653956	0.998989	28.3179	-6.97805	34.7331	5.11824	0.662642	0.999613	28.4761	-7.38542	30.3953	4.92578	0.587724	0.999788	29.4678	-8.94465	122.578	6.93755	0.711913	0.999607	30.2447	-9.14354	262.367	8.03544
AC145767_7.2	-	bHLH		21.19	0.032892	0.978876	-0.030802	0.913826	0.991924	26.4621	-1.83934	2.63811	1.39951	0.694516	0.99959	24.623	-0.857593	1.52201	0.605973	0.631951	0.979399	27.885	-5.26977	9.22525	3.20559	0.524459	0.997375	21.9245	-0.209467	1.1274	0.172996	0.772627	0.993051	23.4461	-1.73388	2.66921	1.41641	0.76162	0.999611	19.8864	0.831262	0.579484	-0.787158	0.927785	0.997197	20.307	0.466718	0.765189	-0.386112
AC146308_2	-	BED-type (Zn)		0	23.02	7.20706e-07	-20.4041	0.848513	0.925428	0	24.4952	0.000301121	-11.6974	0.392365	0.947231	36.3551	-13.8663	321.129	8.32701	0.516264	0.999167	0	22.5455	1.29915e-06	-19.554	0.824261	0.996915	0	21.3398	6.18015e-05	-13.982	0.574841	0.981464	34.7748	-13.6841	248.869	7.95924	0.496549	0.998919	39.6294	-19.1063	57.9702	5.85724	0.236756	0.99234	33.3262	-12.225	21.2083	4.40655
AC146308_2.181	TC99292	CCAAT	CCAAT-HAP3	23.8458	-2.53757	4.26332	2.09198	0.7708	0.999783	38.4104	-14.3263	103.328	6.69109	0.382279	0.998093	29.4765	-7.0439	22.4485	4.48855	0.555335	0.976571	27.0523	-4.0977	6.61287	2.72528	0.58565	0.991044	24.3516	-2.18641	3.92515	1.97275	0.869015	0.997912	28.587	-6.96761	27.0906	4.75972	0.605609	0.995685	23.6324	-2.61839	5.05348	2.33728	0.856568	0.99975	23.6347	-2.55178	5.18576	2.37456
AC146308_2.191	TC96750	PHD		20.7434	0.564862	0.717038	-0.479878	0.801939	0.999236	23.4449	0.639179	0.698639	-0.51738	0.752537	0.998025	21.9485	0.484081	0.748306	-0.4183	0.820218	0.998086	22.1237	0.830843	0.574996	-0.798376	0.946556	0.99962	20.8096	1.35552	0.4341	-1.2039	0.850793	0.999189	21.2186	0.400861	0.791708	-0.33696	0.790784	0.994143	20.3425	0.671531	0.669206	-0.579478	0.818716	0.999919	20.3932	0.689766	0.648142	-0.625618
AC146329_17.1	TC105282	ARID		28.9372	-5.91729	23.2885	4.54155	0.702324	0.997707	31.3083	-6.81311	28.5812	4.83699	0.635752	0.999713	26.0814	-3.59259	6.28459	2.65182	0.66802	0.994918	25.0782	-2.53268	3.81126	1.93027	0.696009	0.998614	21.3042	0.0355938	0.977826	-0.0323497	0.877559	0.999369	22.7319	-1.64123	2.72909	1.44842	0.843595	0.994535	22.0709	-1.54775	2.81813	1.49474	0.953077	0.99913	22.8435	-1.74236	2.79017	1.48035
AC146329_17.2	-	C2C2 (Zn)	GATA	30.0498	-7.02984	57.6678	5.84969	0.780304	0.999219	35.8171	-11.3219	261.043	8.02814	0.634763	0.999161	29.128	-6.63918	32.1011	5.00455	0.686218	0.995127	30.791	-8.2455	148.11	7.21052	0.833346	0.998163	30.9598	-9.61996	417.651	8.70615	0.872556	0.999973	29.9515	-8.86082	130.094	7.02341	0.732237	0.99941	28.4614	-7.93825	120.298	6.91047	0.828332	0.999654	28.6186	-7.51746	143.04	7.16027
AC146329_57.2	-	C2C2 (Zn)	GATA	32.7077	-9.68773	16.44	4.03914	0.335087	0.996875	0	24.4952	6.34836e-05	-13.9433	0.483726	0.998684	33.382	-10.8931	35.6093	5.15418	0.388145	0.997658	36.9711	-14.4256	47.1532	5.55928	0.3062	0.971833	30.0391	-8.69925	87.6658	6.45394	0.672372	0.997199	31.1261	-10.0355	37.2465	5.21903	0.434014	0.999149	27.5729	-7.04982	44.8145	5.48589	0.714944	0.996183	28.3504	-7.24923	58.5747	5.87221
AC146330_15.1	-	MYB		25.0825	-3.8596	8.09206	3.01651	0.718988	0.999553	30.7347	-6.11197	8.50765	3.08876	0.41948	0.974172	29.1669	-5.40148	39.4972	5.30368	0.975057	0.996088	29.2244	-6.60923	19.1078	4.25609	0.562614	0.995963	25.1578	-3.44282	7.58172	2.92253	0.801095	0.999889	25.5011	-3.7889	8.2788	3.04942	0.746941	0.999668	26.1091	-5.3915	15.7597	3.97816	0.667699	0.996997	26.4314	-5.65766	39.8685	5.31718
AC146548_9.4	-	TCP		21.4638	1.5562	0.351033	-1.51032	0.959543	0.999134	24.6179	-0.122703	1.05009	0.0705186	0.489376	0.989569	25.048	-2.55916	3.30026	1.72258	0.594499	0.999551	23.4698	-0.924288	1.68678	0.754276	0.760593	0.999987	23.1425	-1.80263	2.78277	1.47652	0.764295	0.998936	21.126	-0.0353863	1.02313	0.03299	0.908289	0.998588	20.3487	0.174434	0.869058	-0.202476	1.23575	0.999919	20.8753	0.22591	0.861138	-0.215683
AC146548_9.5	TC96689	bHLH		26.6135	-3.59359	5.15606	2.36627	0.578408	0.99189	36.0355	-11.5403	5.36276	2.42298	0.156655	0.997282	28.0018	-5.51301	5.66521	2.50213	0.369699	0.985465	30.4572	-7.91168	7.40214	2.88794	0.287902	0.988937	24.4731	-3.13323	7.05872	2.81941	0.86586	0.999287	25.9249	-4.83429	29.8734	4.90079	1.01916	0.986451	21.1138	-0.590649	1.45237	0.538405	0.881063	0.998491	22.3664	-1.26523	2.31729	1.21244
AC146552_16.9	AW686249	MYB/HD-like		22.0252	-0.71697	1.54206	0.62486	0.829601	0.999654	24.5846	-0.5005	1.32924	0.410598	0.765865	0.9926	22.9056	-0.473008	1.30127	0.379926	0.744982	0.999536	24.1967	-1.24207	2.1057	1.0743	0.821248	0.995534	23.6274	-1.46227	2.91628	1.54413	1.07913	0.990761	22.8847	-1.26527	2.42632	1.27877	1.01485	0.996336	21.7735	-0.759505	1.63901	0.712824	0.916585	0.99983	22.4519	-1.36901	2.4773	1.30877
AC146554_29.2	-	GRAS		0	23.02	0.00416835	-7.90631	0.268791	0.996902	0	24.4952	0.00316188	-8.305	0.26492	0.987165	36.6915	-14.2026	298.669	8.22241	0.493746	0.999122	36.7293	-14.1838	36.327	5.18297	0.288253	0.998877	35.2917	-13.9518	946.695	9.88676	0.634256	0.999997	32.8267	-11.736	280.475	8.13173	0.616515	0.999062	30.7013	-10.1782	164.841	7.36493	0.651297	0.999985	30.8096	-9.70842	182.395	7.51092
AC146554_5.3	-	MYB/HD-like		0	23.02	0.020789	-5.58803	0.183244	0.977144	36.3106	-11.8154	181.359	7.50271	0.552932	0.99972	29.1564	-6.66759	11.1342	3.47693	0.435414	0.994306	34.3202	-11.7747	43.8355	5.45403	0.378595	0.988801	34.9669	-13.627	64.547	6.01228	0.357736	0.999698	31.5026	-10.412	52.5636	5.71599	0.463053	0.998834	27.0718	-6.54864	32.8349	5.03716	0.704314	0.999122	28.5285	-7.42735	47.2012	5.56075
AC146554_5.8	-	C2H2 (Zn)		0	21.3083	9.63446e-06	-16.6634	0.71953	0.895982	0	24.0841	0.000131247	-12.8954	0.449378	0.950122	0	22.4326	3.78691e-08	-24.6544	1.14213	0.798228	0	22.9546	0.00595794	-7.39097	0.250047	0.944768	0	22.1651	0.00194537	-9.00574	0.325284	0.977039	0	21.6194	0.00705466	-7.14721	0.257529	0.962045	33.8665	-12.8525	1941.12	10.9227	0.802312	0.999779	0	21.0829	0.0524471	-4.25299
AC146554_5.9	-	C2H2 (Zn)		33.7888	-12.4806	874.478	9.77228	0.720706	0.999047	0	24.0841	3.65617e-10	-31.3489	1.4651	0.95864	0	22.4326	0.104548	-3.25777	0.105903	0.976681	0	22.9546	1.45631e-05	-16.0673	0.624461	0.627618	36.8794	-14.7143	3822.73	11.9004	0.751709	0.996718	38.4537	-16.8342	992.731	9.95526	0.506676	0.999076	36.3032	-15.2892	1258.81	10.2978	0.59498	1	35.5244	-14.4415	3214.86	11.6505
AC146554_68.2	-	MYB/HD-like		28.858	-5.83808	23.4803	4.55338	0.717065	0.99552	35.8044	-11.3092	2106.22	11.0404	0.967323	0.986695	31.1739	-8.6851	87.0301	6.44344	0.672373	0.990446	34.3932	-11.8477	88.9691	6.47523	0.460577	0.975039	31.4286	-10.0888	55.1806	5.78609	0.488148	0.997051	32.2013	-11.1106	91.0389	6.50841	0.500853	0.998842	27.7596	-7.23647	82.5991	6.36805	0.840368	0.993905	28.9871	-7.88588	76.8142	6.2633
AC146555_5.3	-	HD family	HD	0	23.02	0.000322544	-11.5982	0.417976	0.742465	0	24.4952	0.000485751	-11.0075	0.365447	0.962793	0	22.4888	9.3795e-06	-16.7021	0.673284	0.22967	0	22.5455	0.000242603	-12.0091	0.446595	0.7279	35.2567	-13.9168	5022.17	12.2941	0.844714	0.999287	34.7749	-13.6842	1459.49	10.5112	0.703061	0.99975	29.0369	-8.51378	211.127	7.72197	0.875138	0.999994	29.7009	-8.59968	236.785	7.88743
AC146560_16.1	-	MADS		0	21.2229	2.81185e-05	-15.1181	0.638469	0.999184	0	24.6228	5.44989e-06	-17.4853	0.63595	0.97339	0	23.7655	2.07726e-06	-18.8769	0.734235	0.984189	0	22.6152	0.00142377	-9.45606	0.336193	0.735787	0	21.715	0.0865138	-3.53093	0.119305	0.961742	0	21.7122	0.000158035	-12.6275	0.496492	0.999882	0	20.7176	0.0293949	-5.08829	0.185587	0.952255	0	20.7737	0.000222342	-12.1349
AC146560_27.1	-	MADS		0	21.2229	0.0327789	-4.93109	0.174745	0.999445	0	24.6228	1.75138e-06	-19.1231	0.713139	0.976659	0	23.7655	0.0101848	-6.61744	0.212889	0.97035	0	22.6152	0.00101522	-9.944	0.356326	0.979814	0	21.715	0.685081	-0.545653	0.0175699	0.00314895	34.5292	-12.817	512.456	9.00128	0.627091	0.99884	32.9717	-12.2541	668.122	9.38397	0.700293	0.999629	0	20.7737	0.0078488	-6.99331
AC146566_7.3	BQ124407	C3H	C3H-type 1 (Zn)	22.2097	0.810287	0.663647	-0.591512	0.658643	0.99464	24.3128	0.182421	0.911217	-0.134134	0.664744	0.987869	22.7527	-0.263918	1.17122	0.228008	0.819999	0.997697	23.3878	-0.842257	1.51841	0.602563	0.641954	0.998384	23.944	-2.60413	4.74209	2.24552	0.817924	0.993163	22.0436	-0.952984	1.84063	0.8802	0.896875	0.999383	20.5758	-0.0526553	1.03589	0.0508767	0.953719	0.999534	21.2688	-0.167638	1.10959	0.150028
AC146569_5.2	-	CCHC (Zn)		0	23.02	1.65658e-09	-29.1691	1.40681	0.888623	0	24.4952	0.0905061	-3.46584	0.103044	0.969552	0	22.4888	0.0573813	-4.12328	0.135516	0.970226	0	22.5455	0.00121003	-9.69074	0.347075	0.980022	0	21.3398	0.0033273	-8.23143	0.306522	0.950248	33.1983	-12.1077	473.65	8.88768	0.663305	0.99989	0	20.5231	3.16979e-05	-14.9453	0.656589	0.962612	0	21.1012	0.00118858	-9.71655
AC146570_4.4	-	bHLH		22.5687	-1.26039	1.84338	0.882356	0.624578	0.99971	26.0103	-1.92625	3.9034	1.96473	1.02789	0.995115	25.3602	-2.92766	5.22174	2.38453	0.758669	0.998087	23.3707	-0.41611	1.28367	0.360278	0.822379	0.999434	22.215	-0.049815	1.02996	0.0425833	0.808546	0.99982	22.434	-0.814575	1.7313	0.791856	0.961706	0.999884	22.4294	-1.41539	2.4191	1.27447	0.866626	0.999776	22.275	-1.1921	2.1505	1.10467
AC146571_13.231	-	HD-like		27.4673	-4.44733	11.7529	3.55495	0.740311	0.999207	30.8666	-6.37143	28.3517	4.82536	0.690376	0.994572	29.3657	-6.87689	27.5652	4.78478	0.619756	0.998048	28.2899	-5.74434	24.6115	4.62126	0.746528	0.995617	27.4136	-6.07382	62.7074	5.97056	0.976571	0.999423	27.013	-5.92235	22.3298	4.4809	0.689514	0.999857	24.0354	-3.51226	9.27909	3.21398	0.885669	0.99969	24.9158	-3.81466	16.087	4.00783
AC146571_13.241	-	HD-like		25.9513	-2.93138	4.32453	2.11254	0.64794	0.994531	30.447	-5.95179	11.0358	3.46412	0.496954	0.999021	26.5231	-4.03432	6.43364	2.68563	0.586334	0.999442	29.6189	-7.07335	51.129	5.67607	0.74407	0.996515	28.9986	-7.65878	63.8013	5.99551	0.720502	0.998853	25.9836	-4.89295	17.6105	4.13836	0.797238	0.999304	27.8675	-7.34437	82.5176	6.36663	0.823705	0.999488	28.4249	-7.32375	91.822	6.52077
AC146571_13.261	-	HD-like		29.4956	-6.47561	15.5052	3.95468	0.527004	0.988009	32.6505	-8.15532	86.0602	6.42727	0.726809	0.993439	30.6178	-8.12901	63.1766	5.98132	0.66532	0.997669	32.427	-9.88145	75.5298	6.23897	0.549049	0.999236	30.3846	-9.04472	208.326	7.7027	0.804531	0.996815	30.7979	-9.70725	117.144	6.87214	0.633469	0.999749	25.593	-5.06987	23.2616	4.53988	0.860206	0.999888	25.9607	-4.85948	20.1803	4.33487
AC146573_21.4	-	AP2/EREBP		28.6177	-5.59771	12.6325	3.65906	0.573166	0.999695	28.3045	-3.80935	11.7509	3.55469	0.909441	0.99259	26.3197	-3.83088	6.86689	2.77966	0.65358	0.999369	22.562	-0.016449	1.00829	0.0119173	0.652331	0.991956	20.7994	0.540478	0.727851	-0.458285	0.799912	0.999649	21.3306	-0.23992	1.15942	0.213406	0.852517	0.999348	21.9239	-1.40075	2.91156	1.54179	1.14458	0.999499	22.5061	-1.40491	2.38461	1.25376
AC146573_21.6	TC111089	AP2/EREBP		23.7592	-0.73927	1.42402	0.509968	0.61309	0.989694	32.9051	-8.40988	46.6577	5.54404	0.579239	0.995193	25.7368	-3.24796	4.59501	2.20007	0.599219	0.99871	29.0759	-6.53034	29.7523	4.89493	0.681289	0.994069	24.8588	-3.51899	6.48388	2.69686	0.700987	0.998674	24.6506	-3.55995	8.08325	3.01494	0.798638	0.999751	20.4536	0.0695517	0.961809	-0.0561777	0.750432	0.999395	21.2966	-0.195447	1.13494	0.182618
AC146573_21.7	-	AP2/EREBP		27.5937	-4.57372	8.66788	3.11568	0.603488	0.987383	27.6019	-3.10676	5.86138	2.55124	0.766863	0.999549	24.6685	-2.17966	3.0882	1.62676	0.677528	0.995967	22.3216	0.22389	0.896232	-0.158056	0.631225	0.999151	20.7315	0.608365	0.695779	-0.523299	0.815256	0.998899	21.1797	-0.0890703	1.05906	0.0827896	0.904598	0.998614	21.7721	-1.24898	2.22931	1.1566	0.900045	0.999707	22.5118	-1.41058	2.37176	1.24596
AC146574_6.1	TC108030	CCHC (Zn)		35.6766	-14.3684	2097.89	11.0347	0.702892	0.998131	38.5666	-14.4825	84780.5	16.3714	1.18923	0.977189	36.4243	-13.9918	28648.2	14.8062	1.08234	0.990596	0	22.9546	3.15993e-10	-31.5594	1.59343	0.693439	0	22.1651	0.000902413	-10.1139	0.372017	0.994401	34.1053	-12.4859	1251.87	10.2899	0.770457	0.999917	33.1581	-12.1441	1555.73	10.6034	0.831631	0.999963	32.6004	-11.5175	1727.79	10.7547
AC146585_18.2	TC96049	HSF		22.1821	-0.873871	1.73541	0.795277	0.879127	0.99906	23.7624	0.321636	0.818785	-0.288443	0.861933	0.999809	23.5356	-1.10296	1.9544	0.966722	0.835892	0.999841	24.8038	-1.84921	2.68832	1.42671	0.70707	0.999641	24.162	-1.9969	3.43822	1.78166	0.856023	0.99987	22.7227	-1.10325	2.05427	1.03863	0.920421	0.999911	23.832	-2.81795	5.82494	2.54224	0.868862	0.999882	22.198	-1.11504	2.16625	1.1152
AC146631_27.1	-	CCHC (Zn)		0	21.3083	0.08482	-3.55945	0.122757	0.937559	0	24.0841	8.11788e-05	-13.5885	0.478581	0.991639	0	22.4326	2.6359e-06	-18.5333	0.77298	0.837451	36.1635	-13.209	136.473	7.09247	0.450896	0.999291	32.5059	-10.3408	49.3872	5.62606	0.458075	0.992267	34.6163	-12.9969	189.231	7.564	0.496908	0.999473	0	21.014	5.32986e-05	-14.1955	0.59718	0.931401	34.9627	-13.8798	3670.98	11.8419
AC146649_17.2	-	CCHC (Zn)		31.8521	-10.5438	1034.37	10.0145	0.931606	0.999998	0	24.0841	0.000812274	-10.2657	0.343733	0.954385	34.6782	-12.2456	331.844	8.37436	0.606441	0.9973	35.932	-12.9774	550.139	9.10365	0.626195	0.999196	0	22.1651	0.00470045	-7.73299	0.273572	0.959554	33.0513	-11.4318	162.833	7.34725	0.561249	0.99975	0	21.014	0.07137	-3.80854	0.133856	0.994986	0	21.0829	9.8196e-05	-13.314
AC146649_17.5	-	CCHC (Zn)		37.6972	-16.3889	400.644	8.64618	0.441491	0.999973	0	24.0841	0.00177061	-9.14153	0.300952	0.966585	39.187	-16.7544	76.1615	6.25099	0.295128	0.992553	0	22.9546	0.0367901	-4.76454	0.154737	0.991175	0	22.1651	0.02537	-5.30073	0.180295	0.999161	0	21.6194	0.0457079	-4.45141	0.153405	0.991395	39.2415	-18.2275	11.6964	3.54799	0.144447	0.998749	39.5531	-18.4702	204.289	7.67447
AC146650_13.3	-	MADS		28.9781	-7.66987	148.582	7.21512	0.919471	0.997565	39.8439	-15.7598	505.652	8.982	0.484452	0.988086	31.486	-9.05342	131.586	7.03987	0.714267	0.996824	30.0862	-7.13165	26.1744	4.71008	0.580574	0.999793	31.347	-9.18181	129.452	7.01628	0.698369	0.999525	29.1914	-7.57197	31.7936	4.99066	0.579094	0.999632	17.5048	3.50919	0.0635282	-3.97646	1.19338	0.991261	17.3051	3.77786	0.0822267	-3.60425
AC146650_13.5	AL387855	MADS		30.574	-9.26574	102.537	6.68	0.64825	0.999045	34.7081	-10.6241	34.1336	5.09312	0.394158	0.99792	34.4166	-11.984	188.759	7.5604	0.548505	0.999137	31.1368	-8.18217	49.1474	5.61904	0.609644	0.999034	29.4188	-7.25365	34.9466	5.12708	0.632211	0.999691	29.8637	-8.24429	62.4965	5.9657	0.651316	0.999509	25.478	-4.46395	9.79839	3.29254	0.667382	0.999887	22.8322	-1.74928	3.26152	1.70554
AC146650_6.1	-	MADS		29.3143	-8.09134	75.6166	6.24063	0.706775	0.998499	33.5015	-8.87876	49.7217	5.6358	0.55267	0.994298	33.0148	-9.24932	17.8265	4.15595	0.365401	0.994751	30.8181	-8.2029	88.614	6.46946	0.727493	0.99903	28.7127	-6.99767	37.9459	5.24587	0.681396	0.999526	29.1394	-7.42722	30.3233	4.92235	0.583092	0.999621	22.7636	-2.04592	3.40391	1.76719	0.81978	0.999652	22.8111	-2.03739	3.3173	1.73001
AC146651_10.201	-	CCHC (Zn)		32.3695	-11.0612	843.041	9.71946	0.838716	0.999098	0	24.0841	0.00241404	-8.69433	0.284315	0.971054	0	22.4326	0.000703515	-10.4731	0.382109	0.99633	36.923	-13.9684	290.854	8.18415	0.500981	0.998651	32.2019	-10.0368	186.014	7.53927	0.683152	0.996613	32.763	-11.1436	720.946	9.49375	0.804933	0.997082	38.1875	-17.1735	7164.19	12.8066	0.676807	0.999562	34.318	-13.2351	4834.89	12.2393
AC146651_10.271	TC100932	bHLH		21.0177	2.00229	0.261731	-1.93384	0.953168	0.999838	23.8352	0.660023	0.692429	-0.530261	0.745207	0.999272	22.133	0.355774	0.822668	-0.281618	0.730948	0.996434	22.6158	-0.070252	1.04057	0.0573694	0.761279	0.998593	21.1151	0.224731	0.876725	-0.189804	0.795744	0.999343	21.6426	-0.551964	1.64797	0.720692	1.47201	0.997193	19.7516	0.771484	0.58856	-0.764737	0.987914	0.999393	20.256	0.845158	0.581934	-0.781073
AC146681_23.1	-	RR		0	21.2229	0.00507353	-7.62279	0.282694	0.967812	0	24.6228	1.0959e-08	-26.4433	1.10517	0.856888	0	23.7655	1.28868e-05	-16.2437	0.606034	0.975346	36.0993	-13.4841	498.025	8.96007	0.585008	0.99868	34.1101	-12.3952	493.63	8.94729	0.649281	0.999629	0	21.7122	0.0384274	-4.70172	0.16195	0.910162	25.8787	-5.16108	21.933	4.45503	0.819065	0.999844	26.427	-5.65329	32.2973	5.01334
AC146682_8.1	-	MYB		26.5941	-3.57416	5.99307	2.58329	0.650348	0.999608	27.8812	-3.38597	7.45102	2.89744	0.80966	0.996573	25.5269	-3.0381	4.92248	2.29939	0.689797	0.999716	26.8513	-4.30583	3.84503	1.94299	0.367222	0.992272	24.1938	-2.85395	5.77573	2.53	0.848675	0.999522	23.9613	-2.87062	4.6833	2.22753	0.712347	0.999703	23.9658	-3.44265	7.88158	2.97848	0.821556	0.999786	24.7635	-3.66233	9.39764	3.2323
AC146683_9.1	-	CCHC (Zn)		30.012	-8.70374	39.3596	5.29864	0.524967	0.993548	34.2112	-10.1271	92.52	6.53169	0.563707	0.99561	32.862	-10.4294	83.0345	6.37564	0.527648	0.991166	34.7511	-11.7965	54.0154	5.7553	0.402386	0.999073	32.0852	-9.92002	51.7088	5.69234	0.488463	0.995458	31.3022	-9.68278	26.4604	4.72576	0.402556	0.982753	28.9525	-7.93847	42.0994	5.39573	0.6018	0.999685	33.1415	-12.0585	470.485	8.87801
AC146692_14.4	TC107854	HD family	HD	22.6929	0.327052	0.850539	-0.233551	0.640473	0.997067	26.8883	-2.3931	2.36567	1.24225	0.433056	0.99663	24.267	-1.77814	2.21816	1.14936	0.565241	0.988166	24.0591	-1.51354	2.02597	1.01861	0.594381	0.99288	21.5601	-0.220315	1.14181	0.191322	0.825636	0.988749	21.8716	-0.780924	1.72118	0.783397	1.00439	0.996967	19.2901	1.23303	0.473116	-1.07973	0.834862	0.997499	20.8462	0.25501	0.859581	-0.218294
AC146704_8.1	-	CCHC (Zn)		28.9611	-5.94113	31.1248	4.95999	0.78368	0.999925	31.6416	-7.14639	17.5165	4.13065	0.492783	0.998679	30.1482	-7.65933	56.5686	5.82193	0.693619	0.99991	29.7162	-7.17072	60.4765	5.9183	0.771956	0.99786	28.0529	-6.71312	73.5926	6.20149	0.897088	0.998705	29.3733	-8.28264	131.475	7.03865	0.80226	0.999511	27.8203	-7.29716	84.1598	6.39506	0.835758	0.999477	29.6186	-8.51743	230.565	7.84903
AC146720_23.2	AW585153	FHA		23.5223	-0.502352	1.25438	0.326975	0.570134	0.99339	25.3807	-0.885471	1.45899	0.544973	0.532047	0.984374	23.907	-1.41816	2.00639	1.0046	0.633972	0.997391	23.2495	-0.703941	1.27156	0.346598	0.406752	0.998732	23.6352	-2.29536	3.41535	1.77203	0.707642	0.998248	22.2688	-1.17811	1.96664	0.975736	0.775497	0.99785	20.7803	-0.257172	1.17642	0.234406	0.880969	0.994658	21.5034	-0.402252	1.2992	0.377626
AC146720_23.9	BE124805	C2C2 (Zn)	GATA	30.5886	-7.56866	43.4154	5.44014	0.64578	0.999415	0	24.4952	0.00104233	-9.90597	0.323543	0.989132	35.5357	-13.0469	122.653	6.93843	0.44574	0.998295	0	22.5455	0.0304626	-5.03682	0.167487	0.90041	0	21.3398	0.00538943	-7.53565	0.277325	0.992837	35.0708	-13.9802	582.857	9.187	0.576959	0.999014	30.1312	-9.6081	224.836	7.81273	0.757031	0.999493	32.2445	-11.1433	260.527	8.02529
AC146721_7.1	-	bZIP		28.1256	-6.81729	68.7656	6.10362	0.860014	0.999782	33.4616	-9.37754	41.567	5.37737	0.488058	0.998844	30.5885	-8.15588	32.3381	5.01516	0.531466	0.99568	27.5237	-4.56914	11.2893	3.49689	0.699756	0.992688	24.0736	-1.90842	2.22879	1.15626	0.5219	0.999781	25.7277	-4.1083	5.06688	2.3411	0.484366	0.999779	21.6669	-0.652925	1.41553	0.501339	0.702714	0.999969	21.8507	-0.767826	1.53981	0.622757
AC146743_11.231	TC96278	HTH	AraC	22.0376	0.982324	0.585264	-0.77284	0.72518	0.998584	24.1376	0.3576	0.883911	-0.178027	0.412098	0.994105	22.952	-0.463221	1.35977	0.443359	0.941434	0.999566	21.9508	0.594677	0.667939	-0.582211	0.971149	0.99776	20.8201	0.519705	0.707037	-0.500142	0.948492	0.99997	20.6659	0.42476	0.774201	-0.36922	0.826707	0.999379	21.1769	-0.6538	1.55155	0.63371	0.957852	0.999932	21.5344	-0.433179	1.32924	0.4106
AC146743_11.251	TC105209	C3H	C3H-type 1 (Zn)	21.3427	1.67722	0.493177	-1.01982	0.524189	0.999228	22.9168	1.57842	0.370195	-1.43364	0.876801	0.998192	22.2157	0.273127	0.847887	-0.238056	0.829682	0.999398	21.9434	0.602068	0.683963	-0.54801	0.879323	0.999701	21.4846	-0.144803	1.0892	0.123267	0.804094	0.998514	21.2261	-0.135398	1.08534	0.118143	0.830908	0.999575	20.1206	0.402494	0.777161	-0.363714	0.870795	0.999471	20.7213	0.379888	0.785415	-0.348472
AC146745_18.1	TC105880	C2C2 (Zn)	CO-like	29.3569	-6.33698	3.0311	1.59984	0.191237	0.999789	34.0529	-9.55775	46.6367	5.54339	0.494838	0.997466	32.4736	-9.98475	145.584	7.18571	0.646804	0.973545	28.7936	-6.24804	11.3558	3.50535	0.475325	0.989276	27.8995	-6.55967	35.0034	5.12942	0.71947	0.998777	25.9878	-4.89716	9.59797	3.26273	0.586941	0.994302	23.795	-3.27188	8.83092	3.14256	0.945953	0.999934	26.4317	-5.33052	45.5343	5.50888
AC146745_18.2	-	SRS		0	23.02	0.000679923	-10.5223	0.372776	0.947526	0	24.4952	0.00291298	-8.42329	0.269161	0.709053	0	22.4888	0.000113162	-13.1093	0.497884	0.83997	39.6018	-17.0562	1673.87	10.709	0.545274	0.998827	0	21.3398	0.0028938	-8.43282	0.315096	0.996336	0	21.0907	3.08506e-10	-31.594	1.82453	0.952839	31.938	-11.4148	761.152	9.57204	0.788265	0.999363	33.1054	-12.0042	755.093	9.56051
AC146747_48.2	-	ZF DHHC		23.0907	-0.0707104	1.03217	0.0456774	0.564801	0.998636	27.3328	-2.83757	3.15418	1.65727	0.499045	0.996589	23.9644	-1.47556	1.78701	0.837545	0.482069	0.999529	26.8747	-4.32916	9.49167	3.24666	0.681737	0.996575	22.2696	-0.929739	1.70592	0.770553	0.776188	0.994805	23.7034	-2.61271	7.06909	2.82152	1.11392	0.998436	20.1319	0.391252	0.806246	-0.310708	0.73404	0.999223	21.4833	-0.382082	1.28264	0.359111
AC146747_7.101	TC105481	ZF DHHC		23.6105	-0.590536	1.44969	0.535749	0.875434	0.996645	25.0492	-0.55402	1.15855	0.212326	0.304272	0.99518	23.7027	-1.2139	2.01425	1.01024	0.780434	0.99586	24.5898	-2.04427	2.42248	1.27648	0.54159	0.995788	22.2941	-0.954289	1.6448	0.71791	0.684474	0.997139	22.8054	-1.71471	3.58734	1.84292	1.10639	0.978369	20.1107	0.41245	0.754656	-0.406108	0.978799	0.998037	20.7971	0.304136	0.800719	-0.320633
AC146747_7.131	-	NAC		28.5452	-5.52523	12.2022	3.60907	0.572649	0.998345	0	24.4952	0.000279253	-11.8061	0.396657	0.91106	32.2706	-9.78177	30.5908	4.93503	0.418644	0.999315	29.6543	-7.10879	9.421	3.23588	0.370967	0.996904	27.0751	-5.73527	23.1626	4.53373	0.729673	0.995186	27.2023	-6.11164	17.4233	4.12294	0.59616	0.9989	24.0601	-3.53699	8.77849	3.13397	0.848118	0.998067	24.9273	-3.82607	10.242	3.35643
AC146747_7.151	-	ABI3-VP1		34.193	-11.173	1642.96	10.6821	0.940008	0.999018	0	24.4952	7.78373e-13	-40.2246	2.12129	0.996872	0	22.4888	0.00089815	-10.1208	0.366073	0.818272	36.7418	-14.1963	793.117	9.63139	0.600413	0.999049	32.5265	-11.1867	336.425	8.39414	0.682221	0.998274	35.3257	-14.235	389.657	8.60606	0.520525	0.999374	28.6336	-8.11043	106.681	6.73716	0.778522	0.999688	29.8726	-8.77137	140.513	7.13456
AC146751_10.1	-	CCHC (Zn)		25.8334	-4.52517	10.4494	3.38534	0.679596	0.999933	31.3293	-7.24526	89.835	6.48921	0.860446	0.999377	28.8107	-6.37811	25.2143	4.65617	0.658666	0.999757	29.9079	-6.95327	25.8119	4.68997	0.596041	0.999923	27.3711	-5.20599	11.3072	3.49917	0.593437	0.995885	27.6311	-6.01169	19.9131	4.31564	0.644757	0.998793	26.9904	-5.9764	22.0881	4.4652	0.678459	0.999862	27.6108	-6.52787	36.3467	5.18375
AC146752_23.1	-	CCHC (Zn)		24.1623	-2.85404	6.00293	2.58567	0.873801	0.999817	29.8413	-5.75722	53.9102	5.75249	0.99886	0.985983	27.0504	-4.61779	15.8103	3.98279	0.818172	0.994211	29.0363	-6.08169	24.7937	4.6319	0.695387	0.986993	29.0632	-6.8981	43.3264	5.43717	0.726935	0.999058	27.3378	-5.71836	25.2206	4.65653	0.75846	0.999333	24.6016	-3.58762	9.55198	3.2558	0.875805	0.9998	24.8088	-3.72587	10.719	3.4221
AC146758_11.4	-	CCHC (Zn)		35.0068	-11.9868	1060.52	10.0506	0.788147	0.98966	0	24.4952	0.00798368	-6.96873	0.217983	0.940859	0	22.4888	0.0675789	-3.88728	0.127286	0.980981	0	22.5455	0.00343277	-8.18641	0.286192	0.976237	0	21.3398	0.00672461	-7.21633	0.264146	0.992053	34.1743	-13.0836	369.174	8.52816	0.571149	0.999595	34.5385	-14.0154	1268.91	10.3094	0.66506	0.999774	32.4611	-11.3599	382.015	8.57748
AC146760_13.7	-	MYB/HD-like		28.5185	-5.49856	21.943	4.45569	0.753622	0.992616	31.5201	-7.0249	4.86966	2.28382	0.252754	0.999587	28.9821	-6.49325	28.8157	4.84878	0.677999	0.997368	28.1658	-5.62028	7.94115	2.98935	0.445818	0.985336	25.995	-4.65522	14.8319	3.89063	0.784792	0.998518	27.7454	-6.65474	36.0223	5.17082	0.713579	0.99946	21.0096	-0.486482	1.41692	0.502757	1.04692	0.99434	21.3156	-0.214457	1.14753	0.198535
AC146777_27.1	-	CCHC (Zn)		25.9272	-2.90729	5.8043	2.53712	0.831055	0.999946	30.0236	-5.52839	14.7467	3.88232	0.627042	0.999298	26.595	-4.10623	9.91484	3.30959	0.748348	0.998934	23.2911	-0.745625	1.66428	0.734902	0.980162	0.999667	22.3015	-0.961643	1.92361	0.943818	0.974468	0.99974	22.8164	-1.72578	2.65531	1.40888	0.760971	0.999006	22.3828	-1.85963	3.23549	1.69399	0.880253	0.999444	22.6102	-1.50903	2.56557	1.35928
AC146785_12.2	BM813581	C2H2 (Zn)		30.4617	-9.15346	81.9658	6.35695	0.618307	0.99914	36.3383	-12.2543	155.929	7.28475	0.509914	0.996602	33.6627	-11.2301	224.105	7.80803	0.619194	0.994261	31.7354	-8.78077	36.6727	5.19663	0.507146	0.991021	28.9488	-6.78369	7.51162	2.90912	0.346151	0.999685	28.6171	-6.99764	10.5389	3.39765	0.400112	0.999227	26.7994	-5.78542	26.1679	4.70973	0.758163	0.99946	27.0857	-6.00275	41.6492	5.38022
AC146785_12.311	-	WRKY family	WRKY	25.159	-2.13905	2.96077	1.56597	0.66104	0.996995	28.4434	-3.94824	11.0726	3.46892	0.838587	0.999194	28.6228	-6.134	25.1895	4.65475	0.692134	0.997936	24.2751	-1.72962	2.32933	1.21991	0.630491	0.996068	23.3342	-1.99437	6.08493	2.60524	1.47306	0.997943	22.5352	-1.44452	2.41725	1.27337	0.842307	0.999519	21.9168	-1.39363	2.52887	1.33849	0.945894	0.999979	22.5054	-1.40424	2.76167	1.46554
AC146785_12.321	-	WRKY family	WRKY	25.8858	-2.86585	15.3001	3.93547	1.5905	0.997392	27.8766	-3.38144	7.5311	2.91286	0.816834	0.982711	26.4609	-3.97207	5.20779	2.38067	0.515036	0.992226	24.1855	-1.63998	2.53948	1.34453	0.765221	0.999794	22.62	-1.28016	2.02421	1.01736	0.734736	0.999455	22.8432	-1.75256	2.49049	1.31643	0.683132	0.990816	22.6173	-2.0942	3.43002	1.77822	0.801396	0.999087	23.2221	-2.12092	4.35307	2.12203
AC146785_2.1	-	RR		0	21.2229	5.48556e-07	-20.7979	0.972426	0.714072	0	24.6228	3.04763e-06	-18.3239	0.675027	0.927617	0	23.7655	0.00156798	-9.31688	0.312243	0.877736	0	22.6152	0.00639292	-7.28931	0.250339	0.957225	0	21.715	0.0143348	-6.12433	0.215907	0.955121	0	21.7122	0.0659081	-3.9234	0.133434	0.887394	0	20.7176	0.00019991	-12.2884	0.508522	0.976935	0	20.7737	0.607953	-0.717969
AC146788_13.121	AW694149	MYB/HD-like		23.6793	-0.659316	1.50785	0.592497	0.864326	0.999953	27.9446	-3.44942	6.68785	2.74154	0.734816	0.99982	25.6901	-3.20133	5.14018	2.36182	0.667587	0.998225	26.5114	-3.96587	9.25381	3.21005	0.752505	0.985355	22.6269	-1.28708	2.21158	1.14507	0.852747	0.999986	23.1085	-2.01788	2.96859	1.56978	0.714672	0.999203	21.4549	-0.93179	1.78443	0.835461	0.861697	0.999725	22.221	-1.11979	2.04591	1.03274
AC146788_13.171	CX541503	HD-like		37.9016	-14.8816	650.635	9.3457	0.545425	0.998122	34.3241	-9.82893	47.3686	5.56586	0.480694	0.999662	32.1771	-9.6883	25.5637	4.67602	0.397304	0.998074	28.7972	-6.25172	20.1472	4.33251	0.616654	0.981692	25.0309	-3.69108	7.44934	2.89711	0.722967	0.992976	27.6583	-6.56769	15.154	3.92163	0.512682	0.999757	23.2168	-2.69371	4.05022	2.018	0.680805	0.997742	24.5863	-3.48508	7.47833	2.90272
AC146788_13.191	-	HD family	HD-ZIP	31.2538	-8.23382	28.8401	4.85	0.504239	0.993437	0	24.4952	0.00067635	-10.5299	0.34712	0.997568	34.0236	-11.5348	260.261	8.02382	0.619579	0.999569	30.6295	-8.08403	160.488	7.32632	0.874196	0.990015	27.2365	-5.89671	24.6501	4.62352	0.721999	0.99949	27.4247	-6.33406	34.6159	5.11336	0.749909	0.998693	24.6004	-4.07723	11.867	3.56889	0.834416	0.999867	25.1515	-4.05029	13.5144	3.75643
AC146788_2.1	-	HMG		26.1749	-4.95201	16.2068	4.01853	0.755028	0.999235	28.1208	-3.49804	8.03245	3.00584	0.814148	0.999432	27.3597	-3.59421	5.73773	2.52048	0.625925	0.998712	25.343	-2.72778	4.21918	2.07696	0.695147	0.999298	23.9683	-2.25328	3.87859	1.95553	0.824955	0.999547	24.6587	-2.94654	5.39504	2.43163	0.771842	0.99988	21.8349	-1.11724	1.97027	0.978393	0.834927	0.99991	21.8496	-1.07581	1.92609	0.945677
AC146793_14.2	-	bZIP		22.3011	0.718837	0.6841	-0.547722	0.695788	0.997142	28.3639	-3.86869	6.2636	2.64699	0.60682	0.997259	25.9044	-3.41561	6.47817	2.69559	0.728111	0.996638	24.7211	-2.17556	2.82356	1.49752	0.611423	0.99368	26.0936	-4.75379	11.5117	3.52503	0.671937	0.991641	23.5981	-2.50743	4.04336	2.01555	0.745732	0.999717	19.7244	0.798728	0.596596	-0.745174	0.909178	0.998434	20.0863	1.01489	0.479341	-1.06088
AC146793_7.1	CX517746	bZIP		23.2934	-0.273431	1.17971	0.238435	0.83021	0.995365	27.3628	-2.86761	3.61996	1.85597	0.566147	0.998737	24.562	-2.07322	3.03865	1.60343	0.709295	0.998225	24.5865	-2.041	2.63618	1.39845	0.6079	0.999063	22.7111	-1.37129	2.27755	1.18748	0.822554	0.999617	22.0021	-0.911454	1.72738	0.788588	0.821588	0.999391	21.8623	-1.33917	2.27919	1.18852	0.849977	0.999916	22.0025	-0.901274	1.81615	0.860881
AC146793_7.7	-	GRAS		0	23.02	0.241977	-2.04706	0.0635777	0.443006	0	24.4952	1.01266e-07	-23.2354	0.929956	0.624161	0	22.4888	0.026129	-5.25821	0.17594	0.905106	0	22.5455	7.33404e-06	-17.057	0.689454	0.671467	33.9041	-12.5643	769.495	9.58777	0.69713	0.996	34.2801	-13.1894	2653.74	11.3738	0.817991	0.997903	0	20.5231	0.000366387	-11.4143	0.470361	0.998606	33.3114	-12.2103	485.606	8.92364
AC146793_8.2	-	GRAS		35.3267	-12.3067	572.151	9.16025	0.675195	0.999581	0	24.4952	0.182833	-2.4514	0.0718304	0.65286	0	22.4888	0.000322257	-11.5995	0.429776	0.993458	38.7156	-16.1701	806.89	9.65623	0.512742	0.999269	0	21.3398	0.000501037	-10.9628	0.427731	0.937942	36.9688	-15.8781	1102.78	10.1069	0.554586	0.999788	0	20.5231	0.0396615	-4.65612	0.170295	0.990032	37.1292	-16.028	52841.7	15.6894
AC146805_17.6	-	CCHC (Zn)		30.838	-9.52971	294.894	8.20405	0.816162	0.991255	0	24.0841	6.87853e-06	-17.1495	0.63815	0.998968	34.4419	-12.0093	147.423	7.20382	0.515563	0.987936	36.6732	-13.7186	1935.16	10.9182	0.736125	0.999068	35.2866	-13.1215	979.024	9.9352	0.690173	0.999546	33.2426	-11.6232	519.93	9.02217	0.712637	0.999281	36.1894	-15.1754	7665.57	12.9042	0.802918	0.999388	39.0353	-17.9524	20319.5	14.3106
AC146806_13.1	-	MYB		26.1472	-3.12728	4.96016	2.31039	0.66877	0.996382	27.9315	-3.43632	6.47276	2.69438	0.722004	0.99916	24.4621	-1.97325	3.11776	1.64051	0.779377	0.99976	25.5011	-2.95557	5.15136	2.36495	0.741303	0.999425	24.5463	-3.20651	7.461	2.89937	0.871523	0.997309	23.4488	-2.35811	3.86201	1.94935	0.773573	0.999998	25.085	-4.56184	16.223	4.01997	0.841928	0.999198	26.2145	-5.11327	23.7817	4.57178
AC146806_13.3	-	TTF-type (Zn)		31.7133	-8.69339	75.9976	6.24788	0.645691	0.998307	34.9619	-10.4667	521.163	9.02559	0.817948	0.979714	31.4318	-8.94302	81.9564	6.35678	0.636723	0.994244	31.7197	-9.17419	83.6657	6.38656	0.62017	0.988709	29.5081	-8.16823	160.016	7.32207	0.861427	0.999991	31.5129	-10.4223	65.2844	6.02867	0.493236	0.999188	25.9598	-5.4367	26.9856	4.75412	0.833309	0.999708	26.9667	-5.86554	29.5989	4.88747
AC146817_10.1	BM815228	MYB		25.3714	-2.35148	2.5156	1.3309	0.480399	0.986398	26.0354	-1.54023	1.54625	0.628778	0.327062	0.999617	25.37	-2.88117	3.86711	1.95126	0.599082	0.998936	25.0968	-2.55127	3.44373	1.78397	0.623659	0.999424	23.4581	-2.11829	3.04516	1.60652	0.691619	0.999664	22.9656	-1.87492	2.34299	1.22835	0.574776	0.998374	21.2629	-0.739819	1.5286	0.612212	0.774626	0.998507	22.3863	-1.28515	2.99918	1.58457
AC146817_10.2	-	GRF		33.0598	-11.7515	106.032	6.72836	0.487152	0.999795	0	24.0841	4.7215e-05	-14.3704	0.512229	0.98965	0	22.4326	0.000243673	-12.0028	0.449002	0.998519	0	22.9546	0.0248946	-5.32802	0.174553	0.978464	0	22.1651	0.0986391	-3.3417	0.110157	0.988645	0	21.6194	0.037288	-4.74515	0.164318	0.960378	0	21.014	8.90365e-07	-20.0991	0.940544	0.956032	0	21.0829	0.0065127	-7.26253
AC146819_24.1	-	RR		0	21.2229	0.0341892	-4.87032	0.172415	0.991017	0	24.6228	0.000691107	-10.4988	0.343863	0.972238	0	23.7655	0.00201945	-8.95182	0.298345	0.898564	0	22.6152	5.06703e-05	-14.2685	0.548558	0.996887	37.629	-15.914	19946.4	14.2838	0.862917	0.999491	34.4982	-12.786	880.934	9.78289	0.69952	0.998243	29.9699	-9.25224	154.513	7.27158	0.7242	0.999274	34.0478	-13.274	1647.59	10.6861
AC146819_31.1	-	RR		0	21.2229	0.0107469	-6.53994	0.238123	0.986466	36.0643	-11.4415	492.081	8.94275	0.719041	0.993409	0	23.7655	2.70934e-05	-15.1717	0.556594	0.987399	0	22.6152	0.0371329	-4.75116	0.156758	0.996812	37.2492	-15.5342	1457.98	10.5098	0.598318	0.999997	34.575	-12.8628	276.347	8.11034	0.548129	0.997413	33.7745	-13.0568	367.385	8.52115	0.57202	0.999996	0	20.7737	3.14076e-06	-18.2805
AC146842_9.5	-	MYB/HD-like		0	21.3083	0.000995984	-9.97159	0.38316	0.995878	0	24.0841	7.53907e-11	-33.6268	1.63212	0.845049	0	22.4326	0.0100739	-6.63324	0.227477	0.973838	0	22.9546	4.21916e-05	-14.5327	0.5509	0.687444	0	22.1651	9.20903e-06	-16.7285	0.687306	0.915326	0	21.6194	0.0248075	-5.33308	0.186474	0.985666	0	21.014	1.73228e-05	-15.817	0.684928	0.873206	0	21.0829	0.0863363	-3.53389
AC146842_9.7	-	MYB/HD-like		0	21.3083	0.0810705	-3.62468	0.125142	0.983141	0	24.0841	0.000234476	-12.0583	0.414875	0.924877	0	22.4326	0.000866784	-10.172	0.36931	0.997246	0	22.9546	5.88104e-05	-14.0536	0.528624	0.990006	33.4925	-11.3273	130.142	7.02395	0.53697	0.998977	34.0962	-12.4768	443.221	8.79188	0.629759	0.999601	31.9847	-10.9707	141.49	7.14456	0.57052	0.999999	32.292	-11.2091	341.434	8.41546
AC146854_19.2	TC100064	ssDB TR		21.2374	0.0708861	0.979238	-0.030268	0.34443	0.998159	24.7136	-0.629522	1.37711	0.461639	0.662456	0.998449	24.1726	-1.74004	2.59385	1.37509	0.729392	0.999736	24.2305	-1.27596	2.05019	1.03576	0.755337	0.998874	22.4462	-0.281032	1.1784	0.23683	0.793422	0.998607	23.8539	-2.23452	2.8869	1.52952	0.607141	0.999787	21.0354	-0.0213577	1.01403	0.0200947	0.919677	0.999612	21.131	-0.0481277	1.0311	0.0441795
AC146855_5.131	BG455868	SBP		24.6502	-3.34194	2.96555	1.5683	0.384417	0.989043	27.5052	-3.42115	6.80156	2.76587	0.751341	0.998397	24.6548	-2.22226	3.25233	1.70147	0.700136	0.99179	28.1835	-5.22887	4.59501	2.20007	0.338627	0.993854	21.246	0.919175	0.531185	-0.912713	0.990277	0.998764	21.4278	0.191626	0.88083	-0.183065	0.939014	0.996658	20.0735	0.940507	0.503672	-0.989443	1.07345	0.999128	19.7	1.38296	0.34481	-1.53612
AC146855_5.141	-	C2C2 (Zn)	DOF	26.753	-5.44479	9.3219	3.22062	0.506819	0.997871	33.9318	-9.84771	299.561	8.2267	0.784342	0.969792	33.0793	-10.6467	52.3262	5.70946	0.450213	0.999731	31.1464	-8.19184	13.0075	3.70127	0.367769	0.979947	27.2812	-5.11604	13.4443	3.74892	0.661835	0.998524	29.4205	-7.80107	48.0235	5.58567	0.642636	0.999287	22.3683	-1.35429	2.50146	1.32277	0.967992	0.997093	22.2922	-1.20929	2.1063	1.07471
AC146855_5.2	-	C2C2 (Zn)	DOF	0	23.02	0.000328811	-11.5705	0.416791	0.998335	0	24.4952	0.00259376	-8.59074	0.275189	0.99675	0	22.4888	0.000373401	-11.387	0.420442	0.973626	0	22.5455	0.059083	-4.08111	0.133682	0.967035	0	21.3398	0.008749	-6.83667	0.248652	0.960612	0	21.0907	0.0769021	-3.70083	0.129334	0.920404	29.0013	-8.47816	108.838	6.76605	0.738756	0.999963	30.9079	-9.80674	621.69	9.28005
AC146855_5.3	TC110606	C3H	C3H-type 1 (Zn)	22.9582	-1.64994	2.62444	1.39201	0.79461	0.999957	26.6767	-2.59264	5.53504	2.46859	0.93476	0.998262	24.78	-2.34737	3.4846	1.80099	0.70201	0.99666	25.3785	-2.42393	4.06166	2.02207	0.782883	0.997125	26.6952	-4.5301	22.8148	4.5119	0.994437	0.997813	29.3998	-7.78042	55.2767	5.7886	0.674808	0.99672	21.9713	-0.957274	1.81933	0.863408	0.868583	0.999849	22.4722	-1.3893	2.81753	1.49443
AC146856_8.1	TC101056	BTB/POZ		23.7455	-0.72555	1.45171	0.537751	0.671523	0.998271	25.3917	-0.89653	1.60576	0.683253	0.695967	0.999447	22.822	-0.333151	1.19221	0.253635	0.695042	0.991195	24.2629	-1.71735	2.50907	1.32715	0.708573	0.999202	21.1508	0.189078	0.894829	-0.160316	0.79986	0.999839	21.0182	0.0724477	0.960457	-0.0582072	0.745255	0.998681	20.0933	0.429822	0.761493	-0.393097	0.884993	0.999622	21.4841	-0.382918	1.32241	0.403169
AC146865_11.1	-	bHLH		27.3521	-4.33211	10.0813	3.33361	0.704695	0.986125	30.1165	-5.62131	54.1128	5.7579	1.03397	0.992553	27.2268	-4.73803	8.78242	3.13462	0.581822	0.995207	27.1469	-4.60134	9.87868	3.30432	0.645037	0.999128	25.7914	-4.45153	12.4707	3.64047	0.762719	0.992909	25.542	-4.45131	10.7373	3.42456	0.704488	0.994423	22.5993	-2.07621	3.1221	1.64252	0.730411	0.998385	23.579	-2.47779	5.48472	2.45542
AC146866_6.1	TC107304	AUX/IAA		25.7574	-4.44913	12.7506	3.67249	0.772076	0.999058	32.8267	-8.7427	16.8753	4.07684	0.381575	0.997322	31.9138	-9.48122	28.634	4.83965	0.424491	0.999766	31.6766	-8.72197	41.1231	5.36188	0.531298	0.987878	24.1728	-2.00765	2.76629	1.46795	0.659998	0.996163	25.3501	-3.73068	8.83355	3.14299	0.79312	0.995695	19.9908	1.02319	0.521502	-0.939254	0.889456	0.998755	22.7876	-1.70466	2.76511	1.46734
AC146910_16.1	CX535343	bZIP		25.377	-4.06875	10.4213	3.38146	0.779018	0.999703	29.4318	-5.3477	16.2978	4.02661	0.685249	0.99465	29.055	-6.62242	15.3347	3.93873	0.510218	0.996556	27.2218	-4.26724	6.28607	2.65216	0.538491	0.994512	23.4243	-1.25915	2.08984	1.06339	0.795681	0.999718	24.0356	-2.41613	4.03291	2.01182	0.780969	0.998651	21.2986	-0.284629	1.20976	0.274721	0.952322	0.999657	21.2897	-0.206822	1.13998	0.189003
AC146914_8.3	BG450549	E2F-DP		23.2643	-1.95605	3.30863	1.72623	0.843579	0.995136	25.9224	-1.83833	2.37536	1.24814	0.600981	0.995846	24.6111	-2.17855	3.65945	1.87163	0.813928	0.993509	24.4472	-1.49262	2.22373	1.15298	0.708176	0.996733	22.5836	-0.418426	1.29536	0.373352	0.856104	0.999377	22.4493	-0.829861	1.65464	0.726518	0.834605	0.999899	22.207	-1.19297	2.07033	1.04986	0.840425	0.999877	21.9127	-0.82979	1.60401	0.68168
AC146914_9.4	BG450549	E2F-DP		23.8709	-2.56267	4.7231	2.23973	0.832717	0.999103	26.9149	-2.83082	5.57014	2.47771	0.834343	0.99372	25.1987	-2.76609	4.67274	2.22427	0.746081	0.999784	24.0331	-1.07851	1.77182	0.825233	0.69956	0.998952	22.48	-0.314885	1.1853	0.245257	0.715794	0.999921	24.3161	-2.69667	3.97177	1.98978	0.667708	0.999294	21.8453	-0.831267	1.67042	0.740213	0.853772	0.999957	21.512	-0.429112	1.27976	0.355874
AC146971_12.231	-	CCHC (Zn)		0	23.02	0.034418	-4.86069	0.157612	0.996304	0	24.4952	0.0104805	-6.57615	0.204527	0.996521	0	22.4888	0.000400592	-11.2856	0.416009	0.963279	0	22.5455	0.000448354	-11.1231	0.40772	0.939783	0	21.3398	0.0550979	-4.18186	0.14549	0.967206	0	21.0907	0.0041184	-7.9237	0.297466	0.924158	0	20.5231	0.00215282	-8.85955	0.348809	0.966505	0	21.1012	0.0616856	-4.01892
AC146971_12.241	-	ARF		0	23.02	0.00758491	-7.04265	0.236221	0.986006	0	24.4952	0.0702823	-3.83069	0.114491	0.139175	0	22.4888	0.000548591	-10.832	0.39635	0.946663	0	22.5455	3.08091e-06	-18.3082	0.755711	0.970197	0	21.3398	0.00322683	-8.27567	0.3084	0.999478	27.7448	-6.65419	6.88184	2.78279	0.336261	0.992775	35.5289	-15.0058	1069.92	10.0633	0.591763	0.999684	0	21.1012	2.03907e-07	-22.2256
AC146971_12.9	-	ARF		0	23.02	0.00146216	-9.41768	0.327866	0.953483	0	24.4952	0.11785	-3.08498	0.0912203	0.943702	34	-11.5112	67.0174	6.06646	0.440936	0.864487	33.4191	-10.8735	150.257	7.23129	0.585607	0.991918	0	21.3398	0.00261201	-8.58062	0.321425	0.924857	0	21.0907	2.93106e-08	-25.024	1.27599	0.703173	0	20.5231	0.00307204	-8.34659	0.325643	0.97741	33.2799	-12.1787	4966.87	12.2781
AC146971_24.2	-	ARF		33.0736	-11.8507	243.882	7.93004	0.590149	0.999576	0	24.6228	0.00105584	-9.88739	0.320931	0.984604	0	23.7655	0.000235517	-12.0519	0.421208	0.725371	35.181	-12.5658	252.535	7.98034	0.553028	0.996587	39.0359	-17.3209	471.016	8.87963	0.426672	0.992644	34.2255	-12.5133	105.026	6.7146	0.450548	0.998945	38.2253	-17.5076	131.171	7.03531	0.321194	0.974012	0	20.7737	0.0126042	-6.30996
AC146971_9.2	-	ARF		0	21.2229	0.00528836	-7.56296	0.28019	0.96359	0	24.6228	4.72867e-05	-14.3682	0.498515	0.811473	0	23.7655	0.0132637	-6.23638	0.199484	0.949788	0	22.6152	8.68016e-07	-20.1358	0.853645	0.905691	33.0416	-11.3266	333.996	8.38369	0.670381	0.999305	0	21.7122	0.148103	-2.75533	0.0919467	0.970594	0	20.7176	0.000702772	-10.4747	0.419705	0.892264	0	20.7737	1.03343e-05	-16.5622
AC147000_19.1	-	MYB		24.0102	-2.78725	5.31415	2.40984	0.820827	0.999833	25.8954	-1.27261	1.97408	0.981179	0.70645	0.998525	27.0073	-3.24189	5.16173	2.36785	0.659091	0.997488	24.5395	-1.9243	2.94282	1.5572	0.752275	0.997107	23.3727	-1.65767	2.81103	1.4911	0.865437	0.999916	25.6198	-3.90765	7.41619	2.89068	0.669885	0.998795	22.2419	-1.52427	2.54977	1.35037	0.847933	0.999384	21.8787	-1.105	2.16501	1.11438
AC147000_3.1	-	GRAS		27.1871	-5.96419	50.5541	5.65976	0.930476	0.999751	32.9646	-8.34187	57.2031	5.83802	0.624331	0.999811	36.1285	-12.363	167.419	7.38732	0.513129	0.996087	26.8691	-4.25385	5.168	2.36961	0.471257	0.999671	24.2911	-2.57612	4.01265	2.00455	0.714904	0.996863	24.6412	-2.92897	3.86569	1.95072	0.58668	0.999891	24.3853	-3.66767	9.66315	3.27249	0.856075	0.998423	24.5991	-3.82536	10.1768	3.34722
AC147002_20.2	CX528154	BTB/POZ		18.1944	4.82558	0.0821796	-3.60508	0.678388	0.992403	20.3418	4.15337	0.0855672	-3.5468	0.807452	0.994199	20.6139	1.87492	0.49622	-1.01095	0.453162	0.99839	20.9186	1.62689	0.378514	-1.40158	0.81694	0.999883	20.1818	1.15803	0.505953	-0.982924	0.800992	0.999177	20.562	0.528678	0.728312	-0.457372	0.821497	0.99983	16.0787	4.44441	0.0292988	-5.09301	1.2129	0.993545	16.7057	4.39554	0.0264623	-5.23992
AC147007_17.5	BI310836	bZIP		30.6002	-9.2919	301.69	8.23692	0.848638	0.999573	0	24.0841	0.000172591	-12.5004	0.432992	0.545678	0	22.4326	1.28586e-05	-16.2469	0.652047	0.803677	37.9144	-14.9598	717.627	9.48709	0.552046	0.998445	32.0515	-9.88634	129.088	7.01221	0.634991	0.999025	31.4143	-9.79485	679.808	9.40898	0.946126	0.997478	27.8518	-6.83783	174.163	7.44429	1.12681	0.998201	28.1664	-7.08351	70.9783	6.14931
AC147007_5.2	-	bZIP		32.2277	-9.20778	126.377	6.98159	0.691411	0.999889	0	24.4952	0.0241178	-5.37376	0.164233	0.992843	35.6792	-13.1904	404.561	8.66021	0.576315	0.999461	31.7069	-9.16143	51.3783	5.68309	0.537224	0.999672	31.3258	-9.98592	212.375	7.73047	0.710167	0.999469	30.8241	-9.73346	218.587	7.77207	0.739279	0.995721	27.2798	-6.75667	70.0554	6.13042	0.875552	0.999917	28.7784	-7.67718	164.985	7.36619
AC147009_3.1	-	HD-like		32.1397	-10.9168	103.952	6.69978	0.530192	0.999609	37.2756	-12.6528	2359.59	11.2043	0.847432	0.998426	0	23.7655	0.00064408	-10.6005	0.362301	0.999355	36.8695	-14.2543	765.267	9.57982	0.59335	0.998646	33.0009	-11.2859	413.712	8.69248	0.705513	0.998388	NA	NA	NA	NA	NA	NA	31.6144	-10.8968	152.484	7.25252	0.586188	0.999621	33.4908	-12.717	1576.7	10.6227
AC147009_5.3	-	HD-like		27.9311	-6.62288	48.2525	5.59253	0.795551	0.999571	31.1587	-7.07468	11.5668	3.53192	0.413462	0.999012	31.9221	-9.48949	92.926	6.53801	0.612136	0.999504	37.2998	-14.3452	243.581	7.92826	0.466803	0.999888	29.9606	-7.79549	42.7727	5.41862	0.618993	0.999641	30.5585	-8.93909	104.136	6.70232	0.681533	0.99928	30.6897	-9.67567	133.114	7.05652	0.65784	0.9991	30.6743	-9.59141	253.905	7.98815
AC147178_6.2	-	Tc/PD		23.294	-0.27401	1.17025	0.22682	0.774949	0.996281	27.1648	-2.66961	3.2275	1.69042	0.55101	0.997812	24.6652	-2.17638	2.98101	1.5758	0.651811	0.993619	24.1671	-1.62159	2.16144	1.11199	0.60853	0.998671	21.7383	-0.398439	1.29069	0.368144	0.897322	0.991801	21.9458	-0.855098	1.53259	0.615968	0.647579	0.995627	20.5301	-0.00701427	1.00438	0.00630298	0.864249	0.998783	21.4471	-0.34594	1.24674	0.318163
AC147178_6_3	-	GRAS		0	23.02	0.000861761	-10.1804	0.358716	0.980644	0	24.4952	0.00814844	-6.93926	0.216968	0.965492	0	22.4888	0.0031181	-8.32512	0.292522	0.911258	33.5635	-11.018	70.7569	6.1448	0.471928	0.999658	0	21.3398	0.0453954	-4.46131	0.155935	0.960982	0	21.0907	0.0118483	-6.39917	0.23406	0.990007	0	20.5231	2.28973e-07	-22.0583	1.10643	0.914615	0	21.1012	0.0143629	-6.12151
AC147179_15.1	TC104338	AP2/EREBP		0	21.3083	0.113404	-3.14046	0.107558	0.899505	0	24.0841	0.0067774	-7.20505	0.23043	0.991582	0	22.4326	0.00110324	-9.82404	0.354665	0.8972	34.133	-11.1785	356.367	8.47722	0.691559	0.999268	32.2733	-10.1082	257.511	8.00849	0.731808	0.999995	32.3235	-10.7041	701.766	9.45485	0.844578	0.999203	28.1346	-7.12055	64.5033	6.0113	0.795292	0.999568	28.2414	-7.15846	75.536	6.23909
AC147364_43.2	-	SNF2		0	23.02	0.000781276	-10.3219	0.364515	0.996445	0	24.4952	0.00564299	-7.46932	0.235359	0.996278	0	22.4888	0.109361	-3.19283	0.103414	0.966425	0	22.5455	0.0123475	-6.33963	0.215199	0.939077	0	21.3398	0.026588	-5.23308	0.185279	0.992068	0	21.0907	0.0111976	-6.48067	0.23737	0.993682	0	20.5231	0.00675241	-7.21038	0.275736	0.999838	0	21.1012	6.55484e-07	-20.5409
AC147364_7.11	-	bHLH		29.8477	-6.82775	39.2147	5.29332	0.711506	0.996228	32.3338	-7.83865	38.7159	5.27486	0.594307	0.999577	32.4976	-10.0088	342.227	8.41881	0.791465	0.995037	28.2307	-5.68518	15.3559	3.94072	0.616816	0.999724	26.6352	-5.29542	26.9251	4.75088	0.862406	0.999477	28.4222	-7.33157	144.71	7.17703	0.97099	0.998052	26.2791	-5.75594	38.9603	5.28393	0.88949	0.999811	27.0791	-5.97789	110.65	6.78986
AC147364_7.121	TC102427	SNF2		23.7132	-0.693236	1.4266	0.512579	0.669482	0.999385	27.2103	-2.71508	4.30833	2.10713	0.712476	0.988036	23.8744	-1.38553	2.15842	1.10997	0.742451	0.996915	24.9266	-2.38113	2.987	1.5787	0.583375	0.997685	23.0909	-1.75107	2.84008	1.50593	0.815045	0.997829	22.8948	-1.80419	2.70368	1.43492	0.735473	0.996963	22.9638	-2.44065	4.13374	2.04745	0.788678	0.999762	23.8632	-2.76197	5.64161	2.49611
AC147405_7.6	BI270515	C2C2 (Zn)	YABBY	20.0918	1.21644	0.490308	-1.02824	0.796621	0.999454	26.5472	-2.46319	3.1978	1.67708	0.603093	0.996894	23.9117	-1.47916	2.34106	1.22716	0.777235	0.996915	23.8432	-0.88864	1.60779	0.685077	0.706366	0.998808	22.2434	-0.07828	1.04735	0.0667429	0.805774	0.999311	22.399	-0.779552	1.5216	0.605585	0.713371	0.999654	19.637	1.37707	0.420026	-1.25145	0.877456	0.999549	19.7663	1.31657	0.444084	-1.1711
AC147406_13.9	-	CCHC (Zn)		0	21.3083	0.0311939	-5.00259	0.176721	0.841454	35.7918	-11.7077	24.253	4.60009	0.31304	0.999236	34.4479	-12.0153	653.888	9.3529	0.715243	0.997446	35.6902	-12.7357	294.169	8.2005	0.562549	0.997016	32.6316	-10.4665	585.12	9.19259	0.838192	0.999762	34.7261	-13.1066	259.38	8.01892	0.528187	0.996395	0	21.014	0.00835867	-6.90251	0.255682	0.990933	0	21.0829	0.000170716	-12.5161
AC147407_10.1	-	CCHC (Zn)		0	21.3083	4.17432e-05	-14.5481	0.605191	0.842271	0	24.0841	0.0436818	-4.51682	0.138824	0.971705	0	22.4326	0.00618526	-7.33695	0.25446	0.988692	0	22.9546	0.0020419	-8.93588	0.309744	0.860354	0	22.1651	0.0269112	-5.21565	0.177159	0.963085	0	21.6194	8.6098e-07	-20.1475	0.90781	0.996159	0	21.014	0.0105566	-6.56571	0.24181	0.987725	0	21.0829	0.0100652	-6.63448
AC147428_6.1	BG647110	HD family	HD	24.4864	-1.46644	2.19151	1.13193	0.707501	0.998476	30.2677	-5.77249	19.4758	4.28361	0.672577	0.99968	26.9803	-4.49147	11.8491	3.5667	0.734002	0.990587	26.3474	-3.80186	7.58369	2.9229	0.70386	0.99795	22.2105	-0.870619	1.74898	0.806513	0.900485	0.999589	22.1121	-1.02148	1.85959	0.894984	0.835487	0.998865	21.9861	-1.46294	2.49369	1.31828	0.867513	0.999962	22.5416	-1.44045	2.49707	1.32024
AC147428_6.2	-	C2C2 (Zn)	GATA	25.1852	-2.16526	3.37511	1.75494	0.753814	0.998256	27.6876	-3.19243	5.80851	2.53817	0.735146	0.999128	26.3933	-3.90447	9.09536	3.18513	0.760232	0.99945	26.058	-3.51245	6.79246	2.76394	0.725359	0.999326	24.094	-2.75414	5.17035	2.37026	0.815815	0.999736	24.1927	-3.10202	6.04556	2.59588	0.786125	0.999979	24.3938	-3.87065	12.6023	3.65562	0.92445	0.999566	24.9319	-3.83067	16.9094	4.07976
AC147428_6.6	AL382911	C2C2 (Zn)	GATA	25.1802	-2.1602	3.06012	1.61359	0.678256	0.999665	28.767	-4.27178	17.8587	4.15855	0.963592	0.999534	26.7877	-4.29888	7.92697	2.98677	0.618636	0.999012	26.9151	-4.36958	6.70226	2.74465	0.545557	0.991978	24.5253	-3.18551	6.4163	2.68174	0.792354	0.997476	24.8786	-3.78797	9.72522	3.28173	0.823051	0.998239	24.5324	-4.00928	13.6899	3.77503	0.920623	0.999672	24.8604	-3.75921	10.378	3.37545
AC147429_12.1	-	FHA		27.877	-6.65409	18.2034	4.18614	0.546608	0.991448	33.1637	-8.54092	7.84381	2.97155	0.272724	0.980065	36.1169	-12.3515	197.394	7.62493	0.534033	0.998193	34.0601	-11.4449	731.432	9.51458	0.779336	0.995056	29.1464	-7.4314	231.54	7.85511	1.08062	0.999676	36.1605	-14.4483	588.129	9.19999	0.554823	0.999156	24.8359	-4.11829	10.6344	3.41067	0.775439	0.999813	25.8582	-5.08445	27.4603	4.77928
AC147429_8.1	-	CCHC (Zn)		0	23.02	4.79142e-07	-20.993	0.881587	0.955553	0	24.4952	0.00158156	-9.30444	0.301204	0.959847	0	22.4888	0.0595482	-4.0698	0.133646	0.987478	39.747	-17.2015	988.099	9.94851	0.493143	0.971114	0	21.3398	0.00622384	-7.32798	0.268738	0.977985	34.4218	-13.3312	257.449	8.00814	0.516462	0.998894	32.9675	-12.4443	243.554	7.9281	0.555183	0.999675	34.957	-13.8558	448.146	8.80782
AC147430_9.6	-	GRF		34.2111	-12.9029	117.52	6.87676	0.446898	0.99784	0	24.0841	0.0161774	-5.94988	0.186775	0.956178	0	22.4326	0.0117545	-6.41065	0.219064	0.928518	0	22.9546	0.0120821	-6.37099	0.212133	0.998449	38.6397	-16.4745	42.7154	5.41668	0.255961	0.998952	0	21.6194	4.11177e-07	-21.2137	0.974155	0.968636	32.758	-11.744	77.0356	6.26745	0.447611	0.999196	31.096	-10.013	112.366	6.81206
AC147434_11.1	-	CCHC (Zn)		33.263	-10.243	173.494	7.43874	0.654306	0.998573	0	24.4952	0.000948751	-10.0417	0.328635	0.897671	0	22.4888	0.00155345	-9.33031	0.333194	0.929751	0	22.5455	0.000795764	-10.2954	0.37235	0.973532	33.459	-12.1191	692.901	9.43651	0.71552	0.999679	0	21.0907	0.0130818	-6.2563	0.228279	0.976896	32.3272	-11.804	661.123	9.36877	0.733505	0.999938	0	21.1012	0.015698	-5.99327
AC147435_21.271	-	MYB/HD-like		34.8374	-13.5291	177.774	7.4739	0.466555	0.999908	0	24.0841	0.00219491	-8.83162	0.2894	0.968778	0	22.4326	0.0470789	-4.40878	0.145942	0.971479	0	22.9546	1.12336e-07	-23.0857	1.00793	0.789921	0	22.1651	0.0335194	-4.89886	0.165555	0.999134	32.8751	-11.2557	345.242	8.43146	0.680726	0.999889	29.1516	-8.13759	115.721	6.8545	0.792939	0.999874	29.7087	-8.62578	172.8	7.43296
AC147435_21.291	-	MYB/HD-like		0	21.3083	0.0110577	-6.4988	0.23541	0.99578	0	24.0841	0.00281602	-8.47213	0.276128	0.998385	0	22.4326	0.0190127	-5.71689	0.19321	0.897097	0	22.9546	0.00181514	-9.1057	0.316478	0.904143	0	22.1651	0.000923918	-10.0799	0.37056	0.983342	0	21.6194	0.0518262	-4.27018	0.146722	0.57205	33.5383	-12.5243	1306.02	10.351	0.773345	0.999923	39.072	-17.9891	4285.39	12.0652
AC147435_27.2	-	MYB		0	21.2229	0.0426606	-4.55095	0.16025	0.875168	0	24.6228	3.66233e-09	-28.0246	1.201	0.995457	0	23.7655	0.113729	-3.13633	0.0957891	0.17763	0	22.6152	0.0259934	-5.26571	0.175146	0.996004	0	21.715	0.0779058	-3.68213	0.12472	0.966089	0	21.7122	0.00828427	-6.91541	0.247036	0.830444	28.2397	-7.52206	92.324	6.52863	0.825044	0.999974	29.7347	-8.96091	249.602	7.96349
AC147435_29.2	-	MYB		0	21.2229	0.000391399	-11.3191	0.447278	0.8986	0	24.6228	0.294891	-1.76175	0.0508447	0.0471893	0	23.7655	0.00172247	-9.1813	0.307064	0.893339	0	22.6152	0.0150692	-6.05225	0.203819	0.994577	0	21.715	0.0183654	-5.76687	0.202112	0.965419	0	21.7122	0.000204122	-12.2583	0.478957	0.983117	0	20.7176	0.00476595	-7.71302	0.294408	0.938711	0	20.7737	4.73839e-05	-14.3652
AC147471_4.1	-	AP2/EREBP		26.2685	-5.04553	21.6515	4.43639	0.839446	0.999119	29.1872	-4.5644	9.75537	3.2862	0.64714	0.99861	30.2321	-6.46669	30.9076	4.94989	0.699894	0.999843	28.7217	-6.10648	28.4088	4.82827	0.729889	0.999762	26.9243	-5.20936	15.8791	3.98905	0.70025	0.999507	27.3179	-5.60571	17.3921	4.12036	0.66443	0.997939	26.8774	-6.15973	41.7044	5.38213	0.832433	0.999837	27.9538	-7.18004	109.768	6.77831
AC147483_13.2	AL375449	MYB/HD-like		24.6629	-1.64292	2.72164	1.44447	0.839367	0.997886	27.0579	-2.56269	3.51539	1.81369	0.633229	0.989267	24.623	-2.13413	4.48018	2.16356	1.0192	0.998882	24.275	-1.72953	2.47517	1.30753	0.688804	0.998403	23.5295	-2.18971	4.43	2.14731	0.973336	0.998291	22.9977	-1.90701	3.04552	1.60669	0.793178	0.999795	21.7093	-1.1862	2.1047	1.07361	0.872653	0.999856	22.3466	-1.24537	2.21944	1.15019
AC147484_17.1	-	C2H2 (Zn)		23.0805	-1.85758	2.54586	1.34816	0.653771	0.998257	25.949	-1.32627	2.07923	1.05605	0.736588	0.996731	24.6167	-0.851223	1.62853	0.703571	0.773429	0.999203	24.9597	-2.34449	2.21326	1.14617	0.403353	0.99956	21.9973	-0.28233	1.18597	0.246065	0.829629	0.99939	23.1388	-1.42656	2.19991	1.13744	0.737884	0.999981	21.2971	-0.579474	1.4405	0.526565	0.877346	0.999318	21.4725	-0.698794	1.58306	0.662716
AC147484_19.1	-	C2H2 (Zn)		26.9934	-5.77048	17.0972	4.09569	0.635539	0.999623	31.555	-6.9322	35.69	5.15745	0.674794	0.995174	29.3772	-5.61176	13.4535	3.74991	0.589115	0.997743	32.6431	-10.0279	117.005	6.87043	0.607848	0.999382	30.6521	-8.93716	93.4138	6.54556	0.661399	0.998805	31.9001	-10.1879	86.0335	6.42683	0.548456	0.999585	29.5325	-8.81491	88.9379	6.47473	0.663844	0.999394	30.9386	-10.1648	251.253	7.973
AC147484_30.1	-	C2H2 (Zn)		0	21.2229	8.02937e-06	-16.9263	0.738143	0.944545	0	24.6228	0.000148592	-12.7164	0.430428	0.833214	0	23.7655	0.00549315	-7.50815	0.244811	0.974984	0	22.6152	0.0124034	-6.33312	0.214227	0.897488	0	21.715	0.00817738	-6.93415	0.247747	0.980438	0	21.7122	0.0108561	-6.52535	0.231604	0.993892	0	20.7176	0.000115848	-13.0755	0.548776	0.991799	0	20.7737	0.00190176	-9.03845
AC147499_5.8	-	MYB/HD-like		33.8293	-12.5211	972.738	9.92591	0.732357	0.998789	0	24.0841	5.66158e-06	-17.4304	0.651447	0.896653	32.8261	-10.3935	338.214	8.40179	0.751234	0.99979	35.5809	-12.6263	632.118	9.30405	0.666569	0.998045	35.7473	-13.5822	503.061	8.97459	0.580916	0.999433	34.7828	-13.1634	273.408	8.09491	0.531512	0.999659	31.4349	-10.4209	308.512	8.26918	0.733299	0.999841	31.3833	-10.3004	625.673	9.28927
AC147499_9.2	-	MYB/HD-like		37.773	-14.7531	1160.37	10.1804	0.61334	0.999198	37.8651	-13.37	360.452	8.49366	0.553239	0.999278	36.4877	-13.9989	450.277	8.81467	0.54721	0.999502	34.8352	-12.2897	152	7.24792	0.504991	0.982959	0	21.3398	0.000660826	-10.5634	0.409331	0.993841	34.1235	-13.0328	14347.1	13.8085	1.08423	0.998268	30.9658	-10.4427	2137.19	11.0615	1.08386	0.997926	31.2336	-10.1324	669.503	9.38695
AC147536_10.131	-	MYB		33.8413	-10.8213	104.492	6.70725	0.536681	0.982218	36.093	-11.5978	49.8208	5.63868	0.400735	0.999657	32.4758	-9.98699	35.6048	5.154	0.430056	0.99526	35.7843	-13.2388	255.159	7.99525	0.519848	0.999061	31.3732	-10.0334	143.456	7.16447	0.640416	0.999946	32.0625	-10.9718	152.001	7.24793	0.580735	0.999878	31.4504	-10.9273	233.517	7.86738	0.647157	0.999582	32.0935	-10.9923	288.86	8.17423
AC147536_10.141	-	MYB		32.0749	-9.05494	192.134	7.58597	0.787287	0.999609	36.1109	-11.6157	55.0111	5.78165	0.412003	0.999582	32.3289	-9.8401	45.9109	5.52077	0.47534	0.994495	34.7951	-12.2495	59.0339	5.88347	0.395035	0.996823	32.0081	-10.6683	141.691	7.14661	0.590956	0.9997	31.7606	-10.6699	113.382	6.82505	0.557953	0.999549	0	20.5231	0.00597456	-7.38695	0.283366	0.955384	32.367	-11.2659	432.497	8.75655
AC147712_16.2	-	MYB		34.1913	-12.8831	599.654	9.22799	0.642949	0.999282	37.8004	-13.7164	10162.9	13.311	0.959451	0.998925	0	22.4326	1.62455e-08	-25.8754	1.22449	0.884214	0	22.9546	0.0107477	-6.53983	0.218328	0.908564	0	22.1651	0.0116143	-6.42795	0.222643	0.997604	0	21.6194	0.0809561	-3.62672	0.123307	0.995091	37.975	-16.961	3638.35	11.8291	0.621611	0.998973	0	21.0829	0.124862	-3.00159
AC147712_17.1	-	CCHC (Zn)		34.7483	-13.44	1245.99	10.2831	0.699498	0.997094	0	24.0841	0.000365477	-11.4179	0.389039	0.983648	0	22.4326	3.97454e-08	-24.5846	1.13751	0.879721	0	22.9546	0.00142979	-9.44999	0.330236	0.988171	0	22.1651	0.000626975	-10.6393	0.394745	0.966301	0	21.6194	0.00274384	-8.50959	0.313675	0.985889	0	21.014	0.0105632	-6.5648	0.241773	0.953053	0	21.0829	0.00183831	-9.0874
AC147712_17.2	-	MYB		33.1665	-11.8582	697.084	9.44519	0.736895	0.999774	0	24.0841	0.00413588	-7.91759	0.255923	0.992841	0	22.4326	0.00137286	-9.5086	0.341525	0.769098	0	22.9546	0.00530147	-7.55939	0.256421	0.790946	0	22.1651	4.0798e-11	-34.5127	1.94256	0.998923	0	21.6194	0.000615391	-10.6662	0.407722	0.942484	38.5438	-17.5297	7253.54	12.8245	0.660461	0.994127	0	21.0829	0.00024988	-11.9665
AC147741_2.1	-	AS2		29.2359	-8.013	49.4361	5.62749	0.627092	0.999633	33.6336	-9.01086	34.434	5.10576	0.481053	0.990482	31.1063	-7.34082	24.0152	4.58588	0.5419	0.998474	27.3346	-4.71936	7.20423	2.84884	0.519556	0.993424	26.2749	-4.55987	27.3456	4.77324	1.06593	0.998768	25.1548	-3.44263	5.44005	2.44362	0.635591	0.997962	23.352	-2.63437	4.86762	2.28322	0.823492	0.999793	23.9808	-3.20707	9.85575	3.30097
AC147741_8.1	-	MBF		25.6578	-4.43488	5.75786	2.52553	0.483979	0.998303	31.7471	-7.12436	17.6887	4.14476	0.496687	0.9952	32.5895	-8.82401	70.8412	6.14652	0.620644	0.999854	33.0698	-10.4546	40.0596	5.32408	0.423318	0.996815	24.8585	-3.14347	5.79909	2.53583	0.7492	0.984169	28.0238	-6.31161	37.2138	5.21777	0.773616	0.988134	21.0275	-0.309863	1.17594	0.233813	0.687126	0.995872	20.8704	-0.096648	1.05969	0.0836483
AC147774_3.1	TC109568	CCHC (Zn)		24.1149	-2.80663	5.95902	2.57507	0.888837	0.99978	27.0479	-2.96388	5.97757	2.57956	0.828084	0.997209	25.9597	-3.52707	10.231	3.35488	0.933453	0.996097	30.5263	-7.57174	54.0683	5.75671	0.69383	0.997957	27.5871	-5.42197	39.6708	5.31001	0.971577	0.999744	26.4803	-4.86092	14.847	3.8921	0.741935	0.999641	26.9299	-5.91587	38.4323	5.26425	0.852985	0.999671	27.0478	-5.96484	52.4819	5.71375
AC147774_3.2	-	CCHC (Zn)		31.2822	-9.97397	115.523	6.85203	0.609922	0.998913	0	24.0841	0.00567246	-7.46181	0.239556	0.998849	0	22.4326	7.69321e-05	-13.6661	0.525419	0.996107	37.358	-14.4034	359.763	8.4909	0.504734	0.998534	34.6833	-12.5182	267.709	8.06452	0.562899	0.998897	34.712	-13.0926	350.151	8.45183	0.564327	0.999545	32.3883	-11.3743	903.639	9.8196	0.819215	0.99361	31.8156	-10.7327	349.042	8.44726
AC147877_10.1	-	MYB/HD-like		32.0988	-9.07881	40.3533	5.33462	0.502734	0.999	0	24.4952	0.00855219	-6.86949	0.214567	0.88525	31.6625	-9.17364	72.2772	6.17547	0.594579	0.99963	29.8547	-7.30917	28.1483	4.81497	0.578723	0.989763	25.9635	-4.62363	17.2862	4.11154	0.852208	0.99993	25.9145	-4.82386	15.4877	3.95305	0.764769	0.997558	27.7975	-7.27438	83.5928	6.38531	0.837546	0.999939	28.2356	-7.13445	180.561	7.49634
AC147877_6.1	-	AS2		0	21.2229	2.12321e-05	-15.5234	0.660301	0.985673	0	24.6228	0.000757826	-10.3658	0.338842	0.999306	0	23.7655	0.00951926	-6.71493	0.216343	0.984427	0	22.6152	0.000274035	-11.8334	0.437187	0.926933	0	21.715	0.000354847	-11.4605	0.441699	0.962688	0	21.7122	0.0258475	-5.27383	0.183367	0.996635	0	20.7176	0.00806073	-6.95487	0.261988	0.971359	0	20.7737	0.00455313	-7.77893
AC147963_11.2	-	MYB/HD-like		36.479	-13.4591	287.081	8.16531	0.522748	0.998988	0	24.4952	0.000118341	-13.0448	0.446478	0.86654	33.6552	-11.1664	186.605	7.54384	0.597246	0.999139	0	22.5455	0.0733511	-3.76904	0.122857	0.995801	0	21.3398	0.00209449	-8.89919	0.335169	0.983159	33.3862	-12.2956	461.907	8.85146	0.647056	0.999504	0	20.5231	0.00997566	-6.64737	0.251707	0.953344	0	21.1012	0.0285296	-5.1314
AC147963_2.1	-	MYB/HD-like		0	23.02	0.00016826	-12.537	0.458631	0.593869	0	24.4952	0.000675261	-10.5323	0.347208	0.451219	0	22.4888	0.000686707	-10.508	0.382477	0.98999	0	22.5455	0.000102505	-13.252	0.502942	0.952009	0	21.3398	0.711405	-0.491256	0.0160847	0.151371	0	21.0907	0.0359428	-4.79815	0.170806	0.956852	0	20.5231	0.0123316	-6.3415	0.238843	0.9897	0	21.1012	0.0578352	-4.11191
AC147963_22.1	-	SSB protein		0	21.2229	4.03878e-05	-14.5957	0.610751	0.936186	0	24.6228	1.28739e-06	-19.5671	0.734688	0.949033	0	23.7655	0.715279	-0.483423	0.0141995	0.0156682	0	22.6152	0.0672082	-3.89522	0.126806	0.967377	0	21.715	2.63692e-06	-18.5327	0.80682	0.958476	34.7784	-13.0662	628.735	9.29631	0.637482	0.998982	0	20.7176	0.0280827	-5.15418	0.188204	0.999414	0	20.7737	0.0102381	-6.60991
AC147964_10.2	-	TUB		28.3201	-7.01181	69.2205	6.11313	0.829987	0.999817	32.4506	-8.36651	87.4039	6.44963	0.706318	0.998014	30.302	-7.86938	199.751	7.64206	0.960353	0.999853	30.1116	-7.15699	95.3899	6.57576	0.890527	0.991885	26.295	-4.1299	13.4688	3.75155	0.876946	0.999923	27.3028	-5.68342	38.7783	5.27718	0.903323	0.999393	28.1551	-7.14107	98.2337	6.61815	0.901018	0.999767	28.3293	-7.24635	88.2412	6.46338
AC148097_10.1	-	HD family	HD	29.1229	-7.89993	39.7735	5.31374	0.593977	0.999924	34.701	-10.0782	58.0887	5.86018	0.496375	0.997552	34.355	-10.5895	48.6412	5.60411	0.443143	0.999625	30.5424	-7.92719	56.8164	5.82824	0.664652	0.999758	31.3663	-9.6513	57.1056	5.83556	0.520599	0.999992	29.5057	-7.79351	115.77	6.85511	0.839856	0.991537	27.6644	-6.94682	34.7589	5.11931	0.666624	0.999735	29.518	-8.74423	58.641	5.87384
AC148097_7.121	BF005308	ARF		20.7345	2.28542	0.289354	-1.78909	0.720501	0.997189	22.977	1.51822	0.431243	-1.21343	0.740188	0.996867	22.146	0.342801	0.846043	-0.241198	0.628573	0.999894	21.6571	0.888401	0.613686	-0.704428	0.732574	0.99661	19.9181	1.42173	0.39011	-1.35805	0.938861	0.999908	19.905	1.18569	0.542006	-0.883618	0.676247	0.998693	19.2572	1.26594	0.461249	-1.11638	0.842751	0.999245	19.9385	1.16265	0.470046	-1.08913
AC148097_7.131	TC103838	ARF		28.3158	-5.29587	16.4204	4.03742	0.696276	0.999774	30.2379	-5.74269	10.5904	3.40469	0.508248	0.99135	28.4259	-5.93712	24.0062	4.58534	0.70801	0.999742	29.3603	-6.8148	28.6214	4.83902	0.635889	0.996389	29.3482	-8.00841	75.2781	6.23416	0.715289	0.999895	28.0038	-6.91318	37.9446	5.24582	0.6921	0.999985	27.3034	-6.78027	79.6154	6.31498	0.907093	0.999863	27.9631	-6.86191	48.8194	5.60938
AC148171_22.1	-	WRKY family	WRKY	0	21.2229	0.00340541	-8.19795	0.307017	0.998473	0	24.6228	0.000131591	-12.8917	0.437504	0.978373	0	23.7655	11438.8	13.4816	-0.325112	0.585583	0	22.6152	3.64537e-05	-14.7436	0.571271	0.974269	32.7147	-10.9997	411.041	8.68314	0.728353	0.999944	33.7442	-12.032	1218.03	10.2503	0.804906	0.997884	28.4556	-7.73802	212.78	7.73322	0.999141	0.999943	29.0859	-8.31214	222.962	7.80065
AC148176_11.2	-	TTF-type (Zn)		33.7023	-10.6824	18.4271	4.20376	0.313596	0.999712	0	24.4952	1.05529e-07	-23.1759	0.92671	0.985258	0	22.4888	0.0593233	-4.07526	0.133836	0.958042	35.6592	-13.1137	32.3536	5.01586	0.303591	0.991044	33.8129	-12.4731	64.6164	6.01383	0.39682	0.999542	34.1289	-13.0383	10.0101	3.32339	0.193249	0.998222	0	20.5231	6.85921e-05	-13.8316	0.595437	0.995787	32.8792	-11.778	94.113	6.55632
AC148177_13.1	-	MADS		37.379	-16.0707	1983.08	10.9535	0.603898	0.998996	39.5436	-15.4596	75.2232	6.23311	0.322427	0.999826	39.9644	-17.5318	170.803	7.41619	0.340726	0.995503	0	22.9546	1.16051e-05	-16.3949	0.640609	0.983404	36.0924	-13.9273	181.202	7.50145	0.452577	0.999762	36.3748	-14.7553	114.602	6.84048	0.378973	0.999511	35.2202	-14.2062	310.994	8.28074	0.497855	0.999152	34.1024	-13.0195	244.465	7.93348
AC148226_7.1	-	CCHC (Zn)		35.7211	-12.7012	924.239	9.85212	0.712005	0.994746	0	24.4952	0.000715657	-10.4484	0.344017	0.978184	0	22.4888	0.00999863	-6.64405	0.227258	0.951543	0	22.5455	0.000159295	-12.616	0.47384	0.902821	0	21.3398	4.26031e-15	-47.738	3.71427	0.965677	0	21.0907	0.00139003	-9.49067	0.366035	0.976133	39.7824	-19.2593	108.41	6.76035	0.275461	0.99675	37.8356	-16.7345	6427.62	12.6501
AC148237_7.1	TC94765	C2C2 (Zn)	CO-like	18.9986	2.30965	0.197139	-2.34271	1.01994	0.999883	20.5277	3.55639	0.112082	-3.15737	0.850356	0.994589	19.3609	3.07168	0.0887321	-3.4944	1.20017	0.99889	22.9143	0.0402806	0.971192	-0.0421709	1.06612	0.989216	20.0418	2.12338	0.259742	-1.94485	0.886776	0.999201	19.5749	2.04453	0.25817	-1.95361	0.939289	0.998015	19.4222	1.59184	0.334478	-1.58002	0.989728	0.999711	19.5205	1.56242	0.292933	-1.77136
AC148237_7.4	-	C3H	C3H-type 1 (Zn)	20.9158	0.392482	0.784814	-0.349577	0.854052	0.999283	23.856	0.228081	0.863355	-0.211974	0.904462	0.988944	22.639	-0.206418	1.12604	0.17126	0.77729	0.998399	23.2984	-0.343803	1.23518	0.304723	0.848466	0.998347	21.4436	0.721517	0.613691	-0.704417	0.967412	0.999665	21.9627	-0.343245	1.27039	0.345274	1.00821	0.999813	21.0725	-0.0584667	1.03762	0.0532766	0.880649	0.99981	21.2176	-0.134636	1.09471	0.130552
AC148237_7.7	BI310616	bHLH		23.2984	-1.99014	2.30033	1.20184	0.519817	0.999768	28.8207	-4.73665	9.27194	3.21287	0.600254	0.987377	24.9921	-2.55955	4.64423	2.21544	0.822046	0.998993	31.9151	-8.96053	64.2855	6.00642	0.591426	0.998144	27.9383	-5.7732	19.8722	4.31268	0.678319	0.999782	25.3763	-3.75691	6.53463	2.7081	0.648134	0.999143	22.2891	-1.27509	2.14441	1.10058	0.818997	0.999664	22.4259	-1.34298	2.23485	1.16018
AC148241_5.1	-	LIM		21.5197	-0.296827	1.1425	0.192196	0.566452	0.995195	27.8149	-3.19211	4.31547	2.10952	0.581018	0.983589	28.5966	-4.83119	9.04807	3.17761	0.577597	0.985066	27.7383	-5.12305	9.02016	3.17315	0.536223	0.996894	23.9288	-2.21383	3.16539	1.66238	0.68285	0.998982	24.5748	-2.86256	3.38754	1.76024	0.531471	0.999634	20.9662	-0.248593	1.15858	0.212359	0.80781	0.999951	21.7949	-1.02113	1.75478	0.811293
AC148242_14.3	TC100996	Euk_TF		20.5038	0.804492	0.592977	-0.753951	0.914777	0.999453	24.819	-0.73498	1.44106	0.527126	0.643986	0.999821	21.7281	0.704492	0.67793	-0.560792	0.736308	0.99437	21.8575	1.09714	0.510798	-0.969175	0.844675	0.996041	21.1997	0.965421	0.574876	-0.798676	0.77434	0.999162	19.8354	1.78403	0.343167	-1.54302	0.821216	0.999627	19.5224	1.49166	0.348631	-1.52023	1.02673	0.999167	19.3177	1.76517	0.312478	-1.67817
AC148242_53.1	-	YEATS		21.6155	-0.392606	1.26626	0.340569	0.824446	0.99604	26.5709	-1.9481	2.36063	1.23917	0.554116	0.994414	26.7369	-2.97144	6.25546	2.64512	0.853407	0.994548	23.99	-1.37481	2.03718	1.02657	0.677951	0.995043	22.1023	-0.387277	1.24961	0.32148	0.777812	0.999515	23.001	-1.28877	1.89535	0.922463	0.642361	0.996389	21.0381	-0.320488	1.23055	0.299298	0.910411	0.992035	20.8695	-0.09572	1.06158	0.0862181
AC148289_2.1	TC102156	C3H	C3H-type 1 (Zn)	19.032	3.98798	0.0796608	-3.64999	0.885891	0.999951	22.4482	2.04697	0.330618	-1.59676	0.717205	0.998657	21.1588	1.33002	0.470611	-1.08739	0.76244	0.995251	22.6573	-0.111803	1.07427	0.103352	0.897909	0.999456	20.2956	1.04424	0.512922	-0.963188	0.895241	0.998878	20.7068	0.383852	0.801871	-0.318558	0.777562	0.999453	19.897	0.626125	0.664006	-0.590732	0.923152	0.999493	20.4135	0.687644	0.64123	-0.641086
AC148289_36.2	-	C3H	C3H-type 1 (Zn)	19.092	3.92798	0.0628802	-3.99125	1.02245	0.986756	23.9164	0.578827	0.833145	-0.263361	0.370774	0.99958	20.4755	2.01329	0.341031	-1.55202	0.706319	0.996801	21.5285	1.01699	0.596711	-0.744896	0.661461	0.998287	20.3	1.03979	0.440473	-1.18287	1.20015	0.998798	20.2004	0.890203	0.564473	-0.825023	0.90103	0.990248	19.3842	1.13897	0.483473	-1.04849	0.892856	0.99958	20.1579	0.943258	0.543741	-0.879009
AC148290_3.2	AW586603	bHLH		23.2806	-0.260636	1.17873	0.237231	0.879305	0.999544	28.083	-3.58785	5.26456	2.39631	0.588754	0.996662	25.8952	-3.40635	6.88876	2.78424	0.762189	0.999188	24.4322	-1.88672	2.71112	1.43889	0.696595	0.999915	22.3167	-0.976861	1.89053	0.918788	0.919262	0.999058	23.228	-2.13732	4.33961	2.11756	0.987227	0.990847	21.4313	-0.908164	1.78787	0.838243	0.896064	0.999855	21.7385	-0.637316	1.52416	0.608016
AC148292_8.2	-	CCHC (Zn)		30.0863	-8.77803	70.6389	6.14239	0.624219	0.996128	37.7716	-13.6875	292.582	8.19269	0.514196	0.997482	33.1389	-10.7063	103.511	6.69365	0.54243	0.99391	0	22.9546	0.000180638	-12.4346	0.455692	0.991151	34.4708	-12.3056	213.807	7.74016	0.546486	0.999866	30.7804	-9.16097	46.8203	5.54906	0.521747	0.998962	28.2081	-7.19409	45.7763	5.51653	0.701508	0.999876	29.9876	-8.90469	103.254	6.69005
AC148293_23.1	-	YEATS		21.0056	0.217305	0.855506	-0.225151	1.05068	0.998965	24.1846	0.438155	0.772906	-0.371634	0.800229	0.999437	23.1607	0.604717	0.728672	-0.456658	0.687819	0.999322	24.3279	-1.71274	2.58367	1.36942	0.740559	0.999922	21.455	0.259998	0.852578	-0.230096	0.846752	0.99999	21.7914	-0.0791791	1.05312	0.0746698	0.922588	0.999201	20.6689	0.0487249	0.967696	-0.0473742	0.961937	0.99999	20.8694	-0.095671	1.07055	0.0983578
AC148293_6.1	TC96166	bZIP		21.3308	-0.0225129	1.0106	0.0152127	0.597407	0.988891	26.4945	-2.41046	3.8007	1.92627	0.740049	0.989635	23.1193	-0.686684	1.49474	0.579898	0.79563	0.99431	24.5042	-1.54963	2.42498	1.27797	0.771159	0.997615	21.7731	0.392023	0.800023	-0.321886	0.766741	0.999547	21.9191	-0.299665	1.21787	0.284357	0.930423	0.99979	20.5944	0.419591	0.752149	-0.41091	0.971522	0.999735	20.7165	0.366457	0.792449	-0.33561
AC148340_3.2	-	C3H	C3H-type 1 (Zn)	34.775	-13.4668	571.194	9.15784	0.602175	0.999679	35.21	-11.1259	93.6369	6.549	0.503813	0.996991	35.1477	-12.7151	247.106	7.94899	0.542383	0.991964	0	22.9546	0.000173256	-12.4948	0.45834	0.999892	33.1428	-10.9777	22087.7	14.431	1.48728	0.993677	35.1393	-13.5199	3733.17	11.8662	0.837422	0.993797	32.2777	-11.2637	436.027	8.76827	0.715293	0.999179	33.2856	-12.2027	775.657	9.59927
AC148340_39.2	-	C3H	C3H-type 1 (Zn)	29.8203	-6.80038	22.5932	4.49782	0.581624	0.999493	34.5597	-10.0645	3403.53	11.7328	1.24351	0.990289	30.7712	-8.28242	38.074	5.25073	0.55182	0.998578	31.4472	-8.90171	57.141	5.83645	0.575332	0.993514	29.3086	-7.96877	67.8524	6.08433	0.697629	0.998971	29.944	-8.85331	33.5193	5.06692	0.486912	0.999433	28.3147	-7.79154	42.9643	5.42507	0.620317	0.999586	30.3495	-9.24834	268.048	8.06635
AC148348_6.151	AW559374	AP2/EREBP		27.5498	-6.24156	32.4752	5.02127	0.746527	0.994055	28.0229	-3.93883	6.7673	2.75858	0.624905	0.998841	25.9058	-3.47316	5.71737	2.51535	0.652013	0.999382	26.0398	-3.08524	6.02208	2.59026	0.789513	0.997709	21.6297	0.535466	0.732258	-0.449576	0.789552	0.998401	22.5152	-0.895782	1.72989	0.790678	0.843782	0.999666	25.3361	-4.32205	14.327	3.84067	0.851406	0.999986	25.1432	-4.06028	8.93125	3.15886
AC148348_6.181	TC110499	AP2/EREBP		26.1321	-4.82383	14.8775	3.89506	0.750131	0.999942	26.538	-2.45392	3.86519	1.95054	0.734917	0.992627	23.696	-1.26339	2.41751	1.27352	1.01115	0.999355	21.3018	1.65274	0.335795	-1.57435	0.935312	0.99637	19.6499	2.51522	0.187489	-2.41512	0.945582	0.997601	20.6527	0.966684	0.531172	-0.912749	0.92413	0.999918	21.8605	-0.846509	1.79508	0.844049	0.995976	0.999931	21.9964	-0.913517	1.79226	0.841783
AC148348_6.2	BG586667	AP2/EREBP		29.1982	-7.88998	74.9325	6.22752	0.72823	0.999667	28.4245	-4.34048	15.3153	3.9369	0.875169	0.984852	25.8233	-3.39066	6.6191	2.72664	0.746129	0.998617	22.99	-0.0353604	1.02266	0.0323296	0.884641	0.994783	21.9265	0.238603	0.85972	-0.218061	0.884142	0.999441	23.9774	-2.35802	4.40927	2.14054	0.876145	0.999408	23.0773	-2.06329	4.01078	2.00388	0.960482	0.999742	23.1886	-2.10564	4.2446	2.08563
AC148348_6.2	TC104747	AP2/EREBP		28.6298	-7.32155	83.2224	6.3789	0.829247	0.999668	29.1447	-5.06062	8.42053	3.07391	0.52353	0.999792	26.5904	-4.15785	10.5269	3.39601	0.76146	0.994741	22.5684	0.38618	0.794761	-0.331407	0.812734	0.995365	23.1329	-0.967755	1.70831	0.772569	0.739063	0.999775	21.2494	0.369974	0.790589	-0.339001	0.887246	0.999693	22.1075	-1.09343	2.00043	1.00031	0.885356	0.9999	22.8184	-1.73552	3.00589	1.58779
AC148398_10.1	-	CCHC (Zn)		31.5543	-10.246	343.591	8.42455	0.768134	0.999793	36.9979	-12.9138	876.981	9.7764	0.69003	0.998581	38.3483	-15.9158	984.482	9.94322	0.541934	0.999677	0	22.9546	0.000890802	-10.1326	0.35794	0.926661	36.2566	-14.0914	2198.88	11.1026	0.726553	0.999935	34.3051	-12.6857	1654.26	10.692	0.793575	0.999898	0	21.014	0.00598837	-7.38362	0.275768	0.967254	33.346	-12.2631	1020.8	9.99549
AC148404_7.1	TC96260	ABI3-VP1		0	23.02	0.0210861	-5.56756	0.182515	0.990166	0	24.4952	0.232368	-2.10552	0.0613911	0.633472	0	22.4888	0.0291103	-5.10232	0.170303	0.923586	0	22.5455	0.0257655	-5.27841	0.176191	0.996505	0	21.3398	0.00119495	-9.70883	0.370748	0.965327	0	21.0907	0.0129737	-6.26827	0.228763	0.99421	33.6277	-13.1046	1403.71	10.455	0.738463	0.999867	0	21.1012	0.0123193	-6.34293
AC148404_7.11	-	ABI3-VP1		26.4641	-5.15588	19.2841	4.26934	0.775287	0.999368	30.2263	-6.14227	36.12	5.17473	0.793127	0.999277	29.0606	-6.62798	55.2417	5.78769	0.831746	0.998307	30.7955	-7.84089	74.1506	6.21239	0.731841	0.997417	29.1196	-6.95446	38.9777	5.28458	0.693353	0.999913	33.1989	-11.5795	161.833	7.33836	0.551578	0.999832	26.9802	-5.96622	34.3742	5.10325	0.809207	0.999992	27.1021	-6.01916	35.3927	5.14538
AC148404_7.121	BF645233	MYB/HD-like		33.4545	-12.1462	1009.7	9.97972	0.767406	0.999791	35.1088	-11.0248	249.256	7.96149	0.649634	0.996531	34.4629	-12.0303	586.988	9.19719	0.698784	0.999668	0	22.9546	0.00412307	-7.92206	0.270256	0.999317	32.5443	-10.3791	227.412	7.82917	0.686834	0.999042	33.308	-11.6886	200.212	7.64538	0.573623	0.999173	29.2031	-8.18909	125.055	6.96642	0.80337	0.999683	30.7994	-9.71651	193.939	7.59946
AC148404_7.2	-	ABI3-VP1		30.2178	-7.19786	17.394	4.12052	0.487061	0.996307	38.8976	-14.4024	31.9527	4.99787	0.271927	0.998753	32.9117	-10.4228	31.7051	4.98664	0.393231	0.999758	34.6821	-12.1366	69.8234	6.12564	0.418851	0.998681	29.7387	-8.39887	96.0797	6.58616	0.722104	0.999671	29.9615	-8.87087	98.4073	6.62069	0.677533	0.998361	25.5028	-4.97968	16.2959	4.02643	0.751478	0.999238	26.1822	-5.08105	18.042	4.17329
AC148404_7.3	BG646843	ABI3-VP1		24.1715	-1.15159	1.92237	0.942888	0.763904	0.999018	27.3296	-2.83443	6.24465	2.64262	0.908353	0.998836	24.897	-2.40815	4.31668	2.10992	0.835484	0.999778	25.2784	-2.73286	5.5196	2.46456	0.868427	0.996818	23.0503	-1.71045	3.11154	1.63763	0.941841	0.999902	22.7058	-1.61519	2.62806	1.394	0.818884	0.999751	22.1312	-1.60803	2.64669	1.40419	0.83177	0.999926	22.2685	-1.16731	2.11833	1.08293
AC148404_7.7	BI312120	ABI3-VP1		30.1167	-7.09674	28.4241	4.82904	0.60265	0.999406	31.7012	-7.20601	10.5561	3.4	0.386866	0.993571	29.1278	-6.63893	16.924	4.081	0.531248	0.996449	29.6646	-7.11907	40.4388	5.33767	0.681525	0.989733	26.2702	-4.93037	11.3031	3.49864	0.635362	0.999319	25.7621	-4.67146	12.1226	3.59963	0.705929	0.999242	23.1868	-2.66371	4.64009	2.21415	0.779201	0.999945	24.6036	-3.50243	10.3519	3.37182
AC148404_7.9	BF003537	ABI3-VP1		23.8605	-0.840514	1.65101	0.72335	0.815798	0.997345	25.8987	-1.40352	2.04527	1.03229	0.664974	0.992797	24.1833	-1.69445	2.77428	1.47211	0.826126	0.999446	23.9885	-1.44294	2.51117	1.32836	0.892889	0.99881	22.6091	-1.26927	2.13901	1.09694	0.820371	0.999649	23.2975	-2.20683	3.78943	1.92198	0.828834	0.999628	21.6121	-1.089	2.02124	1.01524	0.908274	0.999977	22.6783	-1.57712	2.78568	1.47803
AC148405_5.5	-	AUX/IAA		23.6435	-2.33523	3.76363	1.91212	0.76396	0.992671	26.9912	-2.90713	3.72928	1.8989	0.572638	0.993788	25.5344	-3.10184	5.18343	2.37391	0.69975	0.998506	27.3335	-4.37894	7.95921	2.99263	0.605935	0.994788	25.0241	-2.859	5.84827	2.54801	0.854751	0.999548	25.2924	-3.67296	7.13846	2.83561	0.707665	0.998619	25.6002	-4.58622	16.8915	4.07823	0.852194	0.999855	26.2695	-5.18657	20.5335	4.35991
AC148406_12.1	TC97994	MYB/HD-like		25.8031	-4.49487	13.0965	3.71111	0.77231	0.999774	30.3914	-6.30733	21.4086	4.42012	0.625396	0.997486	29.2226	-6.78999	55.9488	5.80603	0.808868	0.988814	32.0356	-9.08104	62.4511	5.96465	0.57661	0.997857	23.2563	-1.0912	1.94221	0.957702	0.837387	0.999999	25.2939	-3.67446	8.38072	3.06708	0.783486	0.999193	24.0041	-2.99012	6.1461	2.61967	0.835417	0.999797	23.7777	-2.69482	6.4777	2.69548
AC148406_8.1	-	HTH	FIS	0	21.2229	0.00173938	-9.16721	0.349054	0.970732	0	24.6228	1.08349e-06	-19.8159	0.746878	0.997207	0	23.7655	0.00552697	-7.4993	0.24449	0.960146	0	22.6152	8.45467e-05	-13.5299	0.513895	0.990995	0	21.715	0.00479941	-7.70293	0.278745	0.935429	0	21.7122	0.00936616	-6.73833	0.240006	0.923255	0	20.7176	0.00529409	-7.5614	0.287859	0.987267	0	20.7737	2.11172e-05	-15.5312
AC148482_10.1	-	CCHC (Zn)		35.6615	-12.6415	172.803	7.43299	0.503143	0.999879	0	24.4952	0.0197777	-5.65998	0.173701	0.99813	0	22.4888	0.0115823	-6.43193	0.21926	0.939184	35.3205	-12.775	114.25	6.83605	0.449056	0.998459	0	21.3398	0.0105182	-6.57097	0.237922	0.95469	34.9248	-13.8342	317.062	8.30862	0.516332	0.999859	0	20.5231	0.00610592	-7.35557	0.282007	0.986893	0	21.1012	0.136112	-2.87713
AC148485_10.1	-	NAC		29.9069	-8.59862	515.998	9.01122	1.06764	0.986903	30.5119	-6.42789	67.4221	6.07515	0.925354	0.99157	29.1538	-6.72117	29.7623	4.89541	0.656752	0.999464	30.7577	-7.80313	70.6024	6.14165	0.725572	0.995333	29.2445	-7.07932	124.433	6.95922	0.97662	0.994927	28.5109	-6.89145	67.2021	6.07043	0.841479	0.998855	19.9093	1.10475	0.493867	-1.0178	0.893814	0.999341	19.9746	1.10832	0.463022	-1.11085
AC148485_10.2	-	CCHC (Zn)		33.3815	-10.3616	464.633	8.85995	0.808857	0.999404	0	24.4952	0.00105376	-9.89024	0.322954	0.997434	34.9674	-12.4786	202.102	7.65894	0.530248	0.999922	0	22.5455	0.00389962	-8.00245	0.278938	0.976326	31.895	-10.5552	107.711	6.75103	0.557892	0.999681	32.3166	-11.2259	95.9304	6.58392	0.501592	0.999951	30.6947	-10.1716	177.438	7.47117	0.663836	0.999743	30.7636	-9.66245	175.935	7.4589
AC148527_19.141	-	MADS		29.9125	-8.60425	54.3456	5.76409	0.590976	0.996632	36.8162	-12.7321	196.112	7.61553	0.513759	0.999388	33.8873	-11.4548	264.572	8.04751	0.627376	0.995289	27.7612	-4.80658	19.5906	4.29209	0.856984	0.993945	31.9259	-9.76072	75.9269	6.24654	0.558293	0.99946	26.0443	-4.42492	19.4287	4.28012	0.955143	0.9999	20.8334	0.180592	0.88864	-0.170329	0.922747	0.999589	21.0557	0.0272223	0.981852	-0.0264218
AC148527_19.151	-	MADS		28.9567	-5.93672	15.8913	3.99017	0.593408	0.996522	30.6462	-6.15105	12.5749	3.65248	0.509214	0.994852	29.5439	-7.05504	37.8671	5.24287	0.673814	0.992735	27.246	-4.70049	8.06341	3.01139	0.559036	0.997955	24.3001	-2.96028	5.7558	2.52502	0.806211	0.992097	24.1933	-3.10266	5.87126	2.55367	0.769151	0.997707	20.1112	0.41188	0.776138	-0.365615	0.850192	0.997476	20.8039	0.29733	0.807188	-0.309024
AC148528_15.1	-	bHLH		37.8468	-14.8268	26111.7	14.6724	0.985613	0.995573	0	24.4952	0.533255	-0.907102	0.0260008	0.0134768	0	22.4888	0.0102545	-6.60759	0.225879	0.995601	37.3819	-14.8364	1120.35	10.1297	0.605209	0.999716	36.3706	-15.0308	696.217	9.44339	0.545709	0.999802	37.8316	-16.741	607.71	9.24724	0.466494	0.999956	33.1831	-12.6599	602.799	9.23553	0.658074	0.999486	38.6685	-17.5673	121885	16.8952
AC148528_15.1	-	bHLH		0	21.3083	0.000364067	-11.4235	0.450054	0.9449	0	24.0841	3.17583e-05	-14.9425	0.537335	0.629578	0	22.4326	0.0339405	-4.88085	0.16278	0.986094	38.3601	-15.4055	341.344	8.41508	0.460274	0.998655	31.5751	-9.40995	138.204	7.11066	0.688395	0.999282	34.0338	-12.4144	583.351	9.18822	0.670322	0.999459	32.7159	-11.7019	420.029	8.71435	0.675622	0.999645	0	21.0829	4.86757e-09	-27.6142
AC148655_4.5	-	WRKY family	WRKY	27.4819	-6.17368	15.0536	3.91204	0.5515	0.996713	34.6648	-10.5807	70.3134	6.13573	0.494743	0.99377	31.4264	-8.99378	53.8403	5.75062	0.55768	0.998545	30.0109	-7.05627	40.5564	5.34186	0.690016	0.993108	27.4498	-5.28465	47.9644	5.58389	1.08006	0.998483	29.1935	-7.57412	43.1461	5.43116	0.643837	0.995915	28.2283	-7.21424	69.8771	6.12675	0.801573	0.999959	29.0776	-7.99472	774.535	9.59719
AC148758_16.1	CB893557	DDT		23.1962	-1.9733	3.52001	1.81558	0.892208	0.997365	26.0963	-1.47349	2.29045	1.19563	0.754947	0.999674	26.7975	-3.03206	6.99444	2.80621	0.899359	0.993646	23.9285	-1.31333	2.00468	1.00337	0.698178	0.999612	23.2051	-1.4901	2.71906	1.44311	0.956759	0.999648	23.4901	-1.77789	3.25667	1.7034	0.942748	0.99767	21.9478	-1.23021	2.28914	1.19481	0.960497	0.999529	22.5296	-1.75586	3.30629	1.72521
AC148758_3.1	-	TrpR		24.2093	-2.98636	8.234	3.04159	1.0258	0.999532	26.3543	-1.7315	2.86212	1.51709	0.835493	0.999362	26.5053	-2.73982	5.35964	2.42214	0.84555	0.995964	26.2661	-3.65094	11.0255	3.46278	0.929815	0.99784	25.3206	-3.60562	9.41125	3.23439	0.862241	0.999664	24.5776	-2.86538	5.81688	2.54025	0.848723	0.999912	22.3784	-1.66082	2.9812	1.57589	0.930357	0.999787	22.8562	-2.08241	3.88395	1.95753
AC148762_2.3	TC98426	MYB/HD-like		23.6532	-2.34492	3.56453	1.83371	0.719504	0.999429	30.5013	-6.41723	24.7962	4.63205	0.649255	0.984582	26.9999	-4.5673	6.46933	2.69362	0.504997	0.997687	29.3613	-6.40667	13.288	3.73205	0.497469	0.997406	27.9905	-5.82534	24.0166	4.58596	0.725773	0.99207	26.2566	-4.63718	30.4966	4.93058	1.08966	0.969807	21.152	-0.137948	1.0865	0.119684	0.824632	0.996483	20.2586	0.824328	0.574308	-0.800104
AC148762_4.2	-	MYB/HD-like		24.9928	-1.97286	2.5866	1.37106	0.618838	0.992598	30.4164	-5.92118	14.4279	3.85079	0.56954	0.979967	32.0871	-9.59828	33.9913	5.08709	0.44393	0.991951	25.6802	-3.13469	6.23694	2.64084	0.793101	0.999432	23.5394	-2.19956	3.24304	1.69735	0.707254	0.997451	23.5388	-2.44815	2.98284	1.57669	0.562692	0.997875	19.756	0.767163	0.627934	-0.671315	0.834087	0.996202	20.827	0.274158	0.773927	-0.36973
AC148775_2.1	BF644295	bHLH		28.7464	-5.72642	18.3817	4.2002	0.662641	0.999727	30.4169	-5.9217	16.6523	4.05765	0.607944	0.994804	27.9797	-5.4909	15.0941	3.91591	0.639396	0.997545	29.8161	-7.27061	37.2555	5.21938	0.644757	0.999417	28.7151	-7.37524	68.6118	6.10039	0.774169	0.999636	27.5567	-6.46601	23.7001	4.56682	0.631594	0.999541	27.79	-7.26688	57.5783	5.84745	0.746748	0.998871	28.1531	-7.05187	24.0802	4.58977
AC148816_3.2	TC102600	GRF		36.987	-15.6788	3429.31	11.7437	0.680651	0.999869	0	24.0841	0.000332852	-11.5528	0.394442	0.952608	32.8839	-10.4513	245.706	7.94079	0.693241	0.998927	34.6039	-11.6493	152.959	7.257	0.540027	0.996166	33.352	-11.1868	155.235	7.27831	0.569835	0.999053	35.372	-13.7525	365.177	8.51245	0.535782	0.998401	33.6713	-12.6573	568.381	9.15072	0.650564	0.999757	0	21.0829	0.00394007	-7.98756
AC148915_2.8	-	HD-like		31.107	-9.79875	99.9517	6.64316	0.599876	0.999259	37.3118	-13.2278	264.871	8.04915	0.524676	0.998242	35.6329	-13.2003	104.198	6.70319	0.421886	0.994105	35.9169	-12.9623	70.6246	6.1421	0.388803	0.997959	30.2515	-8.08637	115.448	6.8511	0.799056	0.999977	32.9318	-11.3124	183.026	7.51591	0.584905	0.999909	29.5297	-8.51566	76.5719	6.25874	0.664361	0.99929	29.4425	-8.35959	102.196	6.6752
AC148918_3.5	-	C2H2 (Zn)		23.8083	-0.788344	1.467	0.552874	0.62598	0.99042	28.3425	-3.84733	7.00109	2.80758	0.658348	0.995702	25.7396	-3.25076	4.44766	2.15305	0.582626	0.998931	25.5034	-2.95787	4.48814	2.16612	0.661312	0.998989	26.9521	-5.6123	15.9782	3.99803	0.638493	0.996249	24.9468	-3.85618	7.43276	2.8939	0.682326	0.995278	21.4736	-0.950499	1.8561	0.892272	0.916853	0.999608	21.9662	-0.864982	1.73958	0.798742
AC148918_44.2	-	C2H2 (Zn)		20.1513	2.86862	0.394161	-1.34314	0.383401	0.999811	30.9687	-6.47351	34.0247	5.08851	0.724348	0.983181	20.2012	2.28766	0.522219	-0.937274	0.328417	0.999962	23.4966	-0.951067	1.67459	0.743807	0.719603	0.999084	22.1725	-0.832704	1.67336	0.742751	0.855714	0.999903	22.3168	-1.22615	2.10444	1.07343	0.834582	0.999962	21.3705	-0.847331	1.75018	0.807506	0.935893	0.999876	22.5239	-1.42275	2.58258	1.36881
AC148970_3.7	-	CCHC (Zn)		31.8124	-10.5041	175.88	7.45845	0.63586	0.999289	35.245	-11.161	241.617	7.91658	0.635021	0.996037	0	22.4326	0.011551	-6.43583	0.220013	0.925152	35.7755	-12.8209	853.316	9.73694	0.692854	0.999785	34.4559	-12.2908	782.193	9.61138	0.719513	0.999404	34.0168	-12.3973	830.533	9.69789	0.719818	0.998164	32.9087	-11.8946	572.394	9.16086	0.705468	0.998977	36.061	-14.978	2793.13	11.4477
AC148994_3.9	CX528847	HD-like		24.1919	-1.17194	1.95981	0.970717	0.775594	0.997497	27.5712	-3.07596	5.80332	2.53688	0.771219	0.99852	25.7944	-3.30554	6.62937	2.72887	0.772203	0.99139	24.496	-1.95047	3.02684	1.59781	0.76442	0.991036	22.7731	-1.43324	2.26908	1.18211	0.771265	0.998407	23.0541	-1.96349	3.17988	1.66897	0.802505	0.999862	21.0358	-0.512633	1.39762	0.482976	0.921386	0.999482	21.5473	-0.446154	1.3222	0.402935
AC148995_2.1	TC99411	CCHC (Zn)		0	21.3083	0.0623034	-4.00455	0.139131	0.923841	0	24.0841	0.0313897	-4.99357	0.154557	0.958833	0	22.4326	0.130353	-2.9395	0.0950806	0.301917	0	22.9546	0.0422429	-4.56515	0.147805	0.963677	0	22.1651	1.45279e-09	-29.3585	1.50452	0.922933	34.3994	-12.78	403.917	8.65791	0.599319	0.999642	0	21.014	0.000983243	-9.99016	0.390308	0.950842	0	21.0829	0.000204717	-12.2541
AC148995_2.101	-	ARF		30.9448	-7.92486	53.0289	5.72871	0.650471	0.999156	39.2399	-14.7447	798.995	9.64204	0.573451	0.998745	32.0373	-9.54847	77.1789	6.27013	0.576433	0.998705	32.6728	-10.1273	185.766	7.53734	0.675117	0.999821	32.422	-11.0822	264.102	8.04495	0.653973	0.999847	33.3933	-12.3026	349.731	8.4501	0.609767	0.999893	32.7097	-12.1866	1125.38	10.1362	0.779844	0.999976	31.5137	-10.4125	551.925	9.10833
AC148995_2.8	-	ARF		35.508	-12.488	146.626	7.196	0.490949	0.999451	37.317	-12.8218	43.8481	5.45444	0.342949	0.99956	35.3056	-12.8168	285.945	8.15959	0.554697	0.996447	32.6224	-10.0769	115.165	6.84756	0.601619	0.998971	32.9512	-11.6113	465.526	8.86272	0.697346	0.99944	32.3891	-11.2985	173.805	7.44133	0.578564	0.999061	30.636	-10.1129	356.47	8.47764	0.787943	0.999852	31.2039	-10.1028	321.324	8.32789
AC149038_2.8	-	CCHC (Zn)		26.1742	-4.86595	16.775	4.06824	0.785172	0.9995	30.143	-6.05892	13.2822	3.73143	0.532468	0.993116	27.2713	-4.8387	11.651	3.54238	0.661047	0.995392	32.2776	-9.32304	40.957	5.35604	0.489156	0.996105	26.6846	-4.51941	14.195	3.82731	0.798583	0.998088	26.6498	-5.03036	20.2043	4.33659	0.817661	0.995738	25.4653	-4.45132	25.7652	4.68735	1.07487	0.999818	26.071	-4.98809	23.8096	4.57347
AC149039_2.3	BE124481	bZIP		27.4442	-6.13598	32.8484	5.03775	0.766651	0.999681	31.2686	-7.18453	43.2721	5.43536	0.68943	0.977698	29.7342	-7.30163	25.9628	4.69838	0.562081	0.996182	30.2041	-7.24955	32.0237	5.00107	0.613111	0.999961	28.4951	-6.33001	32.0135	5.00061	0.729056	0.997884	28.0434	-6.42398	25.5948	4.67778	0.656541	0.996503	25.9502	-4.93622	23.9308	4.5808	0.902632	0.999751	26.6625	-5.57955	34.5959	5.11253
AC149039_3.1	-	bZIP		27.1211	-5.89818	20.2622	4.34072	0.665485	0.998258	29.9447	-5.32197	9.13389	3.19123	0.515331	0.999557	29.3508	-5.58538	27.8005	4.79704	0.813602	0.999965	29.5205	-6.90531	46.5834	5.54174	0.744161	0.995286	28.9293	-7.21432	61.0523	5.93197	0.768161	0.999665	28.4274	-6.71519	47.321	5.56441	0.775999	0.999931	25.231	-4.51341	11.2739	3.49491	0.710408	0.999295	26.2537	-5.47994	21.0872	4.3983
AC149079_7.141	TC107215	MYB/HD-like		18.8536	2.45464	0.190537	-2.39186	0.964857	0.999955	20.5476	3.53643	0.105335	-3.24694	0.889679	0.9963	19.0967	3.33585	0.0994277	-3.33021	0.997658	0.999456	20.2672	2.68744	0.155611	-2.68398	0.998219	0.995869	19.0583	3.10689	0.119578	-3.06397	0.980943	0.999981	18.6877	2.93169	0.125581	-2.99332	1.02935	0.999903	19.4178	1.59621	0.406456	-1.29883	0.757708	0.997052	19.4318	1.6511	0.31869	-1.64978
AC149079_7.161	TC98305	AP2/EREBP		34.4965	-11.4765	87.0682	6.44407	0.475804	0.998951	0	24.4952	0.00363311	-8.10458	0.257767	0.999155	0	22.4888	0.0326664	-4.93605	0.164321	0.888971	0	22.5455	1.63341e-08	-25.8675	1.21506	0.988479	29.511	-8.17121	58.334	5.86627	0.644808	0.999339	33.755	-12.6643	115.301	6.84926	0.454811	0.999983	28.3484	-7.82526	68.1144	6.08989	0.715031	0.999954	29.5178	-8.41658	125.297	6.96921
AC149079_7.5	TC96420	HD family	HD-ZIP	21.016	0.292279	0.829962	-0.268882	0.892051	0.999596	23.9704	0.113691	0.963793	-0.0532052	0.383174	0.994748	23.2827	-0.850148	1.68893	0.75611	0.852388	0.998522	22.79	0.164545	0.891096	-0.166348	1.01525	0.999753	21.8237	0.341409	0.80689	-0.309556	0.874754	0.999938	23.007	-1.38758	2.22712	1.15518	0.780786	0.999827	18.8869	2.12715	0.211978	-2.23801	1.07357	0.998905	18.9697	2.11326	0.231614	-2.1102
AC149129_3.1	AL369166	MYB/HD-like		21.9852	1.03472	0.543371	-0.879989	0.803074	0.998862	24.0178	0.477402	0.777199	-0.363644	0.695506	0.997072	22.7374	-0.248531	1.14462	0.194869	0.722	0.998993	23.0146	-0.469125	1.28096	0.357229	0.695229	0.993334	20.9964	0.343478	0.767758	-0.381277	1.15853	0.997478	20.677	0.413696	0.790315	-0.3395	0.766204	0.999832	20.2142	0.308913	0.826109	-0.275595	0.855934	0.999713	20.6659	0.43527	0.747571	-0.419718
AC149131_3.21	TC110671	bHLH		19.4437	1.86459	0.300645	-1.73387	0.90513	0.998607	21.0509	3.03315	0.299762	-1.73811	0.487652	0.998764	20.7316	1.70097	0.343026	-1.54361	0.875776	0.996685	22.2463	0.708338	0.615373	-0.700466	0.984653	0.999113	20.9722	1.19296	0.450373	-1.15081	0.951608	0.99957	20.9625	0.656901	0.648829	-0.624091	0.931944	0.999693	21.4684	-0.454423	1.35473	0.438005	0.950537	0.999947	21.7647	-0.681761	1.56488	0.64605
AC149131_3.231	-	ABI3-VP1		34.7502	-11.7303	229.748	7.84391	0.589628	0.999698	37.5218	-13.0267	3147.01	11.6198	0.855746	0.994663	35.307	-12.8181	326.467	8.35079	0.570782	0.999297	31.377	-8.83152	32.4469	5.02001	0.482899	0.998837	28.9802	-7.64034	74.8304	6.22555	0.759087	0.999659	29.6924	-8.60175	81.724	6.35269	0.66848	0.999428	30.3559	-9.83274	216.79	7.76015	0.728135	0.999963	31.3566	-10.2554	398.463	8.6383
AC149134_2.121	BG451025	HD-like		24.1815	-1.16154	2.19351	1.13324	0.966507	0.999324	26.5931	-2.09786	3.79889	1.92558	0.889332	0.992402	25.2912	-2.80237	4.936	2.30334	0.767765	0.996095	24.785	-2.23945	3.80988	1.92975	0.817186	0.996225	23.6539	-2.3141	4.38812	2.1336	0.894743	0.999363	23.086	-1.99533	3.7423	1.90393	0.937495	0.999111	23.0851	-2.56203	5.32768	2.41351	0.921231	0.99983	24.1959	-3.09476	11.8019	3.56094
AC149134_2.181	-	bZIP		23.2987	-0.278756	1.18428	0.244005	0.834434	0.999061	26.3716	-1.87641	3.22837	1.69081	0.867468	0.9932	23.685	-1.19617	2.10222	1.07191	0.861054	0.999096	23.9002	-1.35464	2.04946	1.03525	0.698457	0.999758	21.2858	0.0540008	0.968577	-0.0460621	0.806239	0.999226	21.228	-0.137354	1.07982	0.110797	0.749145	0.998437	21.98	-1.45686	2.58001	1.36738	0.916639	0.999836	22.4212	-1.31998	2.22482	1.15369
AC149134_2.2	TC96871	MYB/HD-like		20.8424	0.465817	0.754792	-0.405849	0.829264	0.999362	27.9196	-3.83559	8.27793	3.04927	0.73507	0.997958	22.7557	-0.323126	1.21771	0.284172	0.839669	0.993973	24.6928	-1.73824	5.05322	2.3372	1.53957	0.992277	21.7974	0.367728	0.797736	-0.326017	0.848777	0.999843	21.9717	-0.352234	1.25062	0.322644	0.886866	0.99977	21.7161	-0.702082	1.58165	0.661432	0.921325	0.999826	20.8734	0.209534	0.873176	-0.195656
AC149135_2.1	CX532883	C2C2 (Zn)	DOF	23.1019	-1.79369	3.22196	1.68794	0.919916	0.999459	29.9628	-5.8787	13.5201	3.75703	0.557349	0.991186	26.3603	-3.92774	12.3528	3.62677	0.896544	0.991531	30.4137	-7.4591	70.5025	6.1396	0.769207	0.996615	23.6384	-1.47324	2.10216	1.07188	0.655842	0.999721	25.8398	-4.22035	6.95443	2.79793	0.583331	0.998947	23.3291	-2.3151	4.21439	2.07532	0.861455	0.999929	23.4148	-2.3319	3.34335	1.7413
AC149204_1.1	TC99406	HD-like		22.0545	0.965461	0.555786	-0.847398	0.837462	0.999527	24.5821	-0.0868834	1.04374	0.0617686	0.636867	0.996388	22.9864	-0.497569	1.33876	0.420894	0.797387	0.994084	23.2055	-0.66	1.4724	0.558172	0.797156	0.996802	22.0462	-0.706382	1.56059	0.642096	0.877734	0.999765	22.5334	-1.44276	2.24507	1.16676	0.75163	0.99894	21.3297	-0.806586	1.68496	0.752719	0.909527	0.99995	21.8623	-0.761072	1.61008	0.687133
AC149204_12.2	-	MYB/HD-like		22.0239	0.996064	0.618707	-0.692672	0.619343	0.995843	23.8336	0.66155	0.712912	-0.488205	0.667829	0.993013	22.8423	-0.353518	1.23722	0.3071	0.826013	0.998741	22.9528	-0.407311	1.29945	0.377896	0.902349	0.995205	22.1802	-0.840359	1.75322	0.810005	0.950547	0.996917	21.5149	-0.424229	1.24311	0.313958	0.670252	0.999289	21.0259	-0.502755	1.41341	0.499184	0.990178	0.999585	21.8586	-0.75742	1.65749	0.728999
AC149206_18.1	-	AP2/EREBP		29.9031	-8.68014	324.176	8.34063	0.946505	0.999747	35.243	-10.6202	292.93	8.19441	0.707144	0.998115	34.9621	-11.1967	366.409	8.51731	0.694312	0.997709	34.2974	-11.6822	157.22	7.29664	0.541779	0.997267	34.3383	-12.6233	108.805	6.7656	0.449906	0.999895	0	21.7122	0.000690342	-10.5004	0.398245	0.833773	24.8448	-4.12715	12.6444	3.66042	0.849213	0.999712	25.7646	-4.99085	24.2384	4.59923
AC149206_2.1	-	AP2/EREBP		30.0958	-8.78749	88.4124	6.46618	0.665365	0.997108	38.1836	-14.0995	138.703	7.11585	0.418816	0.998006	33.7416	-11.309	242.312	7.92072	0.624943	0.99289	32.6136	-9.65899	194.89	7.60652	0.726088	0.99724	30.2649	-8.09978	48.5392	5.60108	0.614973	0.997073	33.4274	-11.8079	282.726	8.14326	0.612885	0.999943	26.8205	-5.80649	32.7992	5.03559	0.824163	0.99999	25.6959	-4.61296	25.6344	4.68001
AC149208_28.1	-	DDT		25.1383	-3.91534	6.8848	2.78341	0.636825	0.993857	28.7238	-4.10105	7.95713	2.99225	0.658214	0.999003	29.5222	-5.75678	42.1859	5.39869	0.915601	0.998136	31.0566	-8.44136	70.8983	6.14768	0.656663	0.986999	26.8068	-5.09185	21.9217	4.45429	0.833739	0.997772	27.2921	-5.5799	37.6072	5.23294	0.915631	0.997978	24.2103	-3.4927	7.32799	2.87342	0.768703	0.998319	24.6869	-3.91315	13.9153	3.7986
AC149210_2.6	-	C2H2 (Zn)		25.6011	-4.29287	20.6035	4.36482	1.02337	0.996482	26.7023	-2.61826	2.06881	1.0488	0.32003	0.99047	26.1499	-3.71729	6.0303	2.59223	0.621517	0.999543	25.4759	-2.52135	4.3048	2.10595	0.784161	0.999667	23.6648	-1.49968	2.56176	1.35713	0.872477	0.999466	25.661	-4.04161	10.7842	3.43084	0.801103	0.999898	22.5585	-1.54445	2.74959	1.45921	0.924938	0.999907	22.9676	-1.88469	3.60992	1.85197
AC149210_6.1	-	C2H2 (Zn)		26.6026	-5.37968	30.9382	4.95132	0.892606	0.996837	29.79	-5.16725	6.4347	2.68587	0.433744	0.996945	28.9793	-5.21388	13.0857	3.70991	0.637558	0.997843	28.145	-5.52979	13.3288	3.73647	0.597371	0.99599	24.5999	-2.88489	8.35104	3.06196	1.08692	0.996146	26.7725	-5.06026	20.2677	4.34111	0.812377	0.998395	22.3908	-1.67314	3.02345	1.59619	0.937251	0.998705	22.7571	-1.98337	3.49171	1.80393
AC149264_8.1	-	CCHC (Zn)		29.259	-6.23904	51.7786	5.69428	0.882548	0.99681	32.0902	-7.59504	48.5315	5.60085	0.66721	0.999708	29.708	-7.21922	38.6348	5.27183	0.658925	0.999706	30.2269	-7.68137	59.4124	5.89269	0.701893	0.997346	29.0123	-7.67244	93.1311	6.54119	0.805698	0.999515	28.3328	-7.24213	51.1689	5.67719	0.721793	0.999787	25.8457	-5.3226	26.0105	4.70102	0.844487	0.99997	27.6163	-6.5151	41.753	5.38381
AC149268_1.2	-	AS2		22.2668	-1.04384	1.89319	0.920822	0.843122	0.999746	24.3258	0.297017	0.840968	-0.249878	0.791653	0.999627	23.642	0.12344	0.931068	-0.103042	0.783553	0.996716	24.4131	-1.79789	3.30593	1.72506	0.944619	0.999214	23.4925	-1.77749	3.0537	1.61056	0.873954	0.999993	23.7532	-2.04096	3.45362	1.78811	0.835423	0.999514	22.0236	-1.30593	2.3576	1.23732	0.928478	0.998064	22.5427	-1.76896	2.98781	1.57909
AC149268_3.2	-	C2C2 (Zn)	DOF	26.9684	-5.74544	44.9785	5.49116	0.939579	0.999975	29.2592	-4.63643	9.296	3.21661	0.617504	0.996574	28.8245	-5.05908	13.8494	3.79175	0.681204	0.99517	25.3059	-2.69068	4.09642	2.03437	0.688893	0.999103	24.5511	-2.83615	5.61565	2.48945	0.837518	0.99978	24.7608	-3.04864	4.69368	2.23072	0.660605	0.997683	24.1001	-3.38251	8.65565	3.11364	0.892787	0.999751	24.1762	-3.4025	12.2082	3.60978
AC149304_11.161	TC111669	bHLH		32.3819	-11.0736	300.599	8.2317	0.674073	0.999181	0	24.0841	0.000616078	-10.6646	0.359247	0.976373	36.9139	-14.4813	278.138	8.11966	0.474983	0.999363	37.9187	-14.9642	1576.48	10.6225	0.635648	0.998402	32.9307	-10.7656	1046.17	10.0309	0.907599	0.990028	37.3758	-15.7564	1751.99	10.7748	0.606404	0.998007	33.4508	-12.4367	897.639	9.80999	0.727626	0.999564	32.0281	-10.9452	704.237	9.45992
AC149304_11.181	TC112289	bHLH		25.891	-2.87108	4.78971	2.25994	0.72565	0.998511	30.0922	-5.59705	11.4116	3.51243	0.544938	0.99908	25.1911	-2.70231	4.03284	2.01179	0.67536	0.997224	25.6292	-3.08364	5.37407	2.42602	0.725167	0.998653	23.1718	-1.83198	3.08191	1.62382	0.848529	0.996545	23.8527	-2.76202	4.69485	2.23108	0.750505	0.997051	21.5138	-0.990632	1.87557	0.907326	0.886754	0.99985	21.9844	-0.883192	1.76825	0.822325
AC149305_18.2	-	PHD		24.5492	-1.52926	2.29611	1.19919	0.722095	0.999111	27.6493	-3.15407	5.99892	2.5847	0.764773	0.991729	25.3439	-2.8551	3.90893	1.96677	0.612013	0.994067	23.9455	-1.39997	2.19192	1.13219	0.751661	0.99961	24.81	-3.47013	6.67338	2.73842	0.728044	0.998766	24.015	-2.92433	4.36666	2.12653	0.655407	0.99594	22.8589	-2.33574	4.52607	2.17826	0.908682	0.99831	23.4812	-2.37999	4.39946	2.13733
AC149306_9.1	TC110964	RR		21.5572	1.46279	0.47534	-1.07297	0.662679	0.995274	25.1071	-0.61191	1.3105	0.390115	0.55567	0.995154	22.6238	-0.134934	1.07386	0.102809	0.695749	0.99936	24.2503	-1.70473	3.39947	1.76531	1.04987	0.997896	24.3081	-2.96824	5.32201	2.41197	0.756365	0.998004	22.2137	-1.12304	1.81501	0.859976	0.700259	0.999382	19.2335	1.28961	0.400619	-1.3197	1.03261	0.998823	20.9108	0.190368	0.88777	-0.171742
AC149307_17.1	BF636050	bZIP		22.8017	0.218257	0.877545	-0.188455	0.819394	0.993186	23.4913	1.00392	0.64443	-0.633904	0.549101	0.986884	22.1735	0.315283	0.831145	-0.266828	0.7979	0.992913	21.6254	0.920076	0.598466	-0.740659	0.747142	0.988521	21.7135	-0.373709	1.26194	0.335643	0.863662	0.999799	20.859	0.231643	0.869853	-0.201157	0.825627	0.996851	19.1953	1.32783	0.437197	-1.19364	0.864698	0.999211	21.7677	-0.666466	1.49809	0.58312
AC149307_17.3	-	HD-like		28.6615	-7.35321	76.3563	6.25468	0.803257	0.999463	32.821	-8.7369	200.337	7.64629	0.834226	0.99932	30.9686	-8.53599	113.37	6.82489	0.740551	0.999171	31.5328	-8.57821	55.4541	5.79322	0.596975	0.998659	29.963	-7.79783	93.0828	6.54044	0.788503	0.999772	30.3086	-8.68916	115.055	6.84618	0.726559	0.99974	28.623	-7.60897	86.9862	6.44271	0.798416	0.999791	28.6585	-7.57554	107.765	6.75175
AC149474_2.1	-	HD family	HD	0	21.2229	0.00649548	-7.26635	0.267848	0.9054	0	24.6228	7.10281e-06	-17.1032	0.618445	0.980057	0	23.7655	0.000387024	-11.3353	0.391813	0.476545	0	22.6152	0.000116976	-13.0615	0.492317	0.974109	34.8167	-13.1017	803.655	9.65043	0.666219	0.994141	36.5787	-14.8665	52.7921	5.72225	0.305779	0.999713	28.7998	-8.0822	210.915	7.72052	0.938916	0.999822	28.9314	-8.1577	120.945	6.9182
AC149489_2.1	TC103599	bHLH		21.0422	0.266079	0.845605	-0.241944	0.878127	0.998943	25.1969	-1.11283	1.72793	0.789042	0.634716	0.998371	22.6899	-0.257308	1.17334	0.230622	0.861272	0.996804	23.4301	-0.475551	1.34775	0.430549	0.873023	0.993923	24.7956	-2.6305	3.95201	1.98259	0.686104	0.99998	25.9528	-4.33341	9.50853	3.24922	0.681568	0.997428	19.8368	1.17724	0.440969	-1.18125	1.00473	0.999759	20.4419	0.641043	0.675054	-0.566925
AC149493_11.1	-	MYB		30.1883	-8.96541	1117.83	10.1265	1.18784	0.998425	32.9824	-8.35967	213.527	7.73827	0.899563	0.994392	39.2553	-15.4899	3823	11.9005	0.703232	0.990657	37.7668	-15.1516	1628.66	10.6695	0.629221	0.997072	34.6573	-12.9423	3234.04	11.6591	0.867169	0.998249	34.1392	-12.4271	613.962	9.26201	0.676334	0.999949	30.2449	-9.52723	329.104	8.3624	0.83749	0.999899	31.6738	-10.9001	910.458	9.83045
AC149493_6.1	-	MYB		23.4191	-2.19617	3.98278	1.99378	0.876238	0.999009	27.8617	-3.23889	5.9568	2.57454	0.734937	0.99571	25.7134	-1.94792	2.68373	1.42424	0.659971	0.993893	28.1283	-5.5131	31.9601	4.9982	0.874628	0.990217	25.2543	-3.53935	6.94087	2.79512	0.728746	0.999388	25.5921	-3.87994	7.63436	2.93251	0.688582	0.999132	23.6165	-2.89889	5.5715	2.47806	0.808549	0.999742	25.5562	-4.78249	16.6299	4.0557
AC149493_7.1	-	MYB/HD-like		30.8234	-9.51518	222.39	7.79695	0.764698	0.999967	34.7872	-10.7032	202.941	7.66492	0.642775	0.999721	30.961	-8.52841	57.7791	5.85248	0.609077	0.99747	35.9181	-12.9635	217322	17.7295	1.5805	0.999515	33.4386	-11.2735	392.403	8.61619	0.698533	0.999245	33.5074	-11.888	825.583	9.68927	0.759353	0.999975	29.4822	-8.46819	184.628	7.52848	0.851931	0.999865	30.8875	-9.80455	497.427	8.95834
AC149493_7.6	TC107549	MYB/HD-like		21.8872	-0.57891	1.41355	0.499327	0.818225	0.999528	24.6567	-0.572679	1.34563	0.428284	0.6793	0.995952	22.0773	0.355301	0.823771	-0.279684	0.725692	0.999441	24.0161	-1.06149	1.76213	0.817324	0.705248	0.999874	22.2779	-0.112716	1.06696	0.0935049	0.777146	0.999288	22.0576	-0.438166	1.26816	0.342734	0.719752	0.999801	23.7275	-2.71346	5.1468	2.36368	0.82905	0.999933	23.8116	-2.72873	5.72284	2.51673
AC149494_4.1	BI272824	HD family	HD	23.4935	-0.473559	1.2512	0.323313	0.605174	0.997485	24.7684	-0.273197	1.13467	0.182277	0.587987	0.998402	23.5952	-1.10633	1.73743	0.796956	0.647592	0.999034	23.5324	-0.9869	1.62567	0.701038	0.636194	0.99381	22.297	-0.95712	1.85555	0.891848	0.90766	0.999834	21.8246	-0.733963	1.48763	0.573011	0.717974	0.999336	20.7329	-0.209788	1.14462	0.194869	0.903802	0.999529	21.5775	-0.476279	1.34771	0.430515
AC149546_11.1	-	NAC		27.9595	-6.73655	31.9181	4.9963	0.672112	0.999897	33.9611	-9.33831	29.0113	4.85854	0.434234	0.979749	33.6321	-9.8666	1812.15	10.8235	1.13907	0.998703	35.2333	-12.6181	62.7592	5.97176	0.388252	0.995615	27.7457	-6.03069	25.721	4.68487	0.713372	0.998906	27.5879	-5.87568	12.947	3.69455	0.546264	0.99917	24.8986	-4.18098	10.6212	3.40888	0.759701	0.999342	26.2019	-5.42817	23.3663	4.54636
AC149572_14.2	TC100699	PHD		20.3613	2.65867	0.180756	-2.46788	0.902954	0.999885	22.1944	2.30076	0.245757	-2.02469	0.84039	0.990529	21.1967	1.29214	0.43605	-1.19743	0.900934	0.999403	20.1727	2.37279	0.229491	-2.12349	0.859524	0.999516	18.9261	2.41373	0.0996811	-3.32654	1.59939	0.998556	18.4656	2.62501	0.158331	-2.65898	1.01802	0.998815	19.2777	1.24546	0.434062	-1.20403	0.954411	0.999873	19.7474	1.35381	0.425981	-1.23114
AC149579_3.1	-	HD-like		28.2037	-6.98074	79.1328	6.3062	0.870433	0.999488	31.0249	-6.40209	17.4033	4.12129	0.562376	0.999286	31.5601	-7.79467	103.782	6.69742	0.81407	0.999959	30.1	-7.48478	89.1538	6.47822	0.821996	0.999218	29.3391	-7.62408	95.4693	6.57696	0.818384	0.999167	28.2799	-6.56772	68.4675	6.09735	0.90314	0.999611	27.6077	-6.8901	67.0395	6.06694	0.841052	0.99986	28.5804	-7.8067	130.547	7.02842
AC149601_17.1	-	MYB		24.1771	-2.95418	5.07585	2.34365	0.733073	0.999698	33.1768	-8.55402	72.0502	6.17093	0.648789	0.990481	28.8547	-5.08927	13.794	3.78597	0.674712	0.995048	28.2625	-5.64729	10.2742	3.36095	0.510623	0.991386	24.0597	-2.34472	3.84175	1.94176	0.7754	0.999679	24.8858	-3.17363	7.17216	2.84241	0.860425	0.999879	22.683	-1.96538	3.13828	1.64998	0.789452	0.999389	23.4455	-2.67177	4.7522	2.2486
AC149636_22.1	-	bHLH		18.9339	2.28907	0.218121	-2.1968	0.944898	0.998914	21.9169	2.70589	0.19658	-2.34681	0.824242	0.999954	21.3981	2.36736	0.236915	-2.07756	0.837294	0.99588	22.2611	0.354118	0.798201	-0.325175	0.889845	0.996058	21.0485	0.666447	0.642846	-0.637456	0.940594	0.999893	20.9975	0.714727	0.680225	-0.555917	0.714518	0.999391	20.7497	-0.0320611	1.02117	0.0302237	0.922112	0.999632	21.3876	-0.613865	1.50628	0.590992
AC149637_9.1	-	SRS		0	21.2229	0.0253347	-5.30274	0.189091	0.965512	0	24.6228	0.005149	-7.60149	0.238606	0.971825	0	23.7655	0.00632455	-7.30482	0.237451	0.994646	0	22.6152	0.00195293	-9.00014	0.317651	0.942475	0	21.715	0.000326445	-11.5809	0.447248	0.975185	0	21.7122	0.00175	-9.15843	0.339607	0.88327	0	20.7176	0.047486	-4.39635	0.158456	0.997943	0	20.7737	0.0028014	-8.47964
AC149642_2.1	AW688542	JUMONJI		27.6927	-4.67275	11.5983	3.53585	0.689616	0.999516	30.1026	-5.6074	19.1418	4.25865	0.692868	0.999287	29.2735	-6.78464	23.3368	4.54453	0.590881	0.999191	29.9751	-7.4296	46.2116	5.53018	0.675213	0.99943	28.9825	-7.64266	70.682	6.14327	0.745709	0.996119	29.5229	-8.43227	77.4245	6.27472	0.674965	0.997567	26.8463	-6.3232	44.8143	5.48589	0.824601	0.999896	29.7756	-8.67439	97.5198	6.60762
AC149642_2.7	-	MYB/HD-like		27.3364	-4.31643	4.06405	2.02292	0.38382	0.999542	31.1613	-6.6661	12.7854	3.67642	0.465619	0.986247	26.7445	-4.25564	6.93921	2.79477	0.576497	0.988401	25.0591	-2.51362	2.90611	1.53909	0.528696	0.990121	22.005	-0.665199	1.36015	0.443765	0.587896	0.998022	22.9049	-1.81422	2.86426	1.51816	0.786102	0.999556	22.8493	-2.3262	3.41852	1.77337	0.696248	0.999461	23.5917	-2.49054	4.05693	2.02039
AC149642_7.1	-	MYB		26.9897	-5.76676	44.2014	5.46602	0.928994	0.999227	31.5071	-6.88434	37.6901	5.23611	0.694176	0.999979	31.5119	-7.74646	58.1335	5.8613	0.689554	0.999333	34.1928	-11.5776	3140.83	11.6169	1.00471	0.999398	30.6878	-8.97279	253.916	7.98821	0.853523	0.999706	31.9923	-10.2801	230.983	7.85164	0.697919	0.999942	25.416	-4.69838	17.8548	4.15824	0.846811	0.999912	25.3894	-4.61568	18.1671	4.18326
AC149801_3.9	TC94071	WRKY family	WRKY	22.4107	-1.10242	1.79133	0.841034	0.696896	0.998774	25.8349	-1.75084	2.39662	1.261	0.64744	0.991111	23.7861	-1.35355	1.87016	0.903164	0.588051	0.997184	26.0875	-3.13287	4.49389	2.16796	0.615527	0.998483	24.4335	-2.26836	3.9764	1.99146	0.837736	0.999385	19.9855	1.63389	0.318172	-1.65212	1.01553	0.998972	22.3822	-1.36818	2.21672	1.14843	0.789286	0.998998	21.5929	-0.510025	1.3785	0.463103
AC149803_7.2	-	HD-like		29.6753	-8.367	34.4184	5.10511	0.526416	0.999247	35.9379	-11.8538	23.5854	4.55982	0.305561	0.997492	33.8581	-11.4255	514.179	9.00613	0.726973	0.999871	38.1138	-15.1592	2528.96	11.3043	0.676797	0.9865	32.4848	-10.3196	359.18	8.48856	0.768546	0.998869	33.2131	-11.5937	364.44	8.50954	0.663219	0.998376	30.2821	-9.26811	48.3882	5.59658	0.519771	0.997346	30.9262	-9.84325	103.865	6.69857
AC149803_7.3	TC96646	MYB/HD-like		18.8622	2.44604	0.179515	-2.47783	1.0181	0.997501	23.4605	0.623522	0.7346	-0.44497	0.639936	0.989774	21.5054	0.9272	0.585546	-0.772146	0.781103	0.998025	27.5149	-4.56035	8.62126	3.1079	0.603812	0.996336	23.1309	-0.965726	2.67107	1.41742	1.76585	0.994748	23.0569	-1.43751	2.21137	1.14494	0.736852	0.990205	22.5757	-1.56171	2.54535	1.34787	0.818903	0.999713	23.1391	-2.05621	3.65746	1.87084
AC149804_10.2	BF644125	AP2/EREBP		32.9334	-9.91342	2520.17	11.2993	1.2035	0.996027	33.9871	-9.49196	109.313	6.77233	0.639755	0.999685	33.321	-10.8321	121.007	6.91895	0.556971	0.998976	32.7874	-10.2419	112.658	6.8158	0.586098	0.998346	33.1384	-11.7985	387.033	8.59631	0.657021	0.999515	33.5364	-12.4457	287.378	8.16681	0.575919	0.999504	0	20.5231	0.00113113	-9.78802	0.391775	0.954647	32.8132	-11.712	434.26	8.76242
AC149804_11.2	BF644125	AP2/EREBP		31.8548	-8.83485	157.502	7.29922	0.772991	0.999766	33.6936	-9.19839	1491.67	10.5427	1.21322	0.996943	33.9467	-11.4579	297.539	8.21694	0.643924	0.999047	37.5449	-14.9994	1819.25	10.8291	0.649435	0.999975	32.5327	-11.1929	567.106	9.14747	0.762055	0.999415	32.607	-11.5164	354.567	8.46992	0.664937	0.999684	32.9678	-12.4446	1476.89	10.5283	0.797529	0.999947	31.5983	-10.4971	531.24	9.05322
AC149808_2.1	-	AP2/EREBP		20.9707	0.252172	0.856957	-0.222706	0.844397	0.998362	24.2172	0.405557	0.792785	-0.334999	0.77279	0.998876	23.8313	-0.0658432	1.03815	0.0540126	0.7658	0.997712	23.3598	-0.744568	1.54451	0.627151	0.792908	0.997325	22.089	-0.374022	1.27567	0.351254	0.917369	0.995164	22.2223	-0.510093	1.35306	0.43623	0.809006	0.996578	21.3076	-0.59	1.45457	0.540591	0.887211	0.999664	21.5945	-0.82078	1.70623	0.770816
AC149809_10.2	-	bZIP		31.3989	-10.0906	347.275	8.43994	0.785608	0.997382	39.1031	-15.0191	851.828	9.73442	0.567144	0.983459	33.7323	-11.2997	245.658	7.94051	0.627569	0.952607	35.2582	-12.3036	71.0918	6.15161	0.414197	0.998019	31.0623	-8.89717	208.729	7.70549	0.822679	0.999193	33.4224	-11.803	125.431	6.97075	0.505866	0.997561	27.9724	-6.95838	110.7	6.79052	0.966836	0.999899	28.4894	-7.40652	88.8382	6.47311
AC150244_2.2	TC107348	CCAAT	CCAAT-HAP3	19.3173	1.99097	0.279785	-1.83761	0.896017	0.996517	22.5163	1.5678	0.382876	-1.38505	0.844763	0.999597	20.9111	1.52145	0.405184	-1.30335	0.810827	0.999345	20.4158	2.53881	0.213259	-2.22932	0.837947	0.997387	19.2174	2.94772	0.151689	-2.72082	0.896087	0.999953	21.5127	0.106709	0.944086	-0.0830096	0.714641	0.999874	18.588	2.42598	0.157896	-2.66295	1.14011	0.999732	18.411	2.6719	0.169667	-2.55922
AC150244_2.7	AW208057	bHLH		31.8613	-10.5531	85.4842	6.41759	0.524277	0.999626	0	24.0841	0.000127442	-12.9379	0.45115	0.996547	33.6951	-11.2625	37.9079	5.24443	0.380944	0.992864	26.8336	-3.87904	9.60932	3.26443	0.791984	0.999721	27.4146	-5.24942	10.5068	3.39326	0.565264	0.999896	29.0307	-7.41129	16.7805	4.06872	0.46306	0.999892	22.913	-1.89894	3.62248	1.85698	0.969598	0.999913	22.8358	-1.75291	2.81044	1.4908
AC150441_2.2	-	HD-like		32.4843	-11.176	665.59	9.37849	0.789011	0.999255	0	24.0841	0.0415055	-4.59055	0.141243	0.97436	34.1207	-11.6881	5558.81	12.4406	1.09127	0.996489	34.6858	-11.7312	133.091	7.05627	0.517286	0.999001	36.9012	-14.736	2145.36	11.067	0.682978	0.999486	32.4808	-10.8614	8859.75	13.113	1.30906	0.999599	31.8863	-10.8723	261.499	8.03066	0.668598	0.999446	31.9538	-10.8708	380.457	8.57159
AC150442_2.141	-	WRKY family	WRKY	0	21.3083	0.174191	-2.52126	0.0854725	0.197046	33.9925	-9.90848	220.905	7.78728	0.724193	0.998196	0	22.4326	0.0285416	-5.13079	0.171795	0.617416	0	22.9546	2.11981e-14	-45.4231	2.94171	0.619452	0	22.1651	0.00819252	-6.93148	0.242047	0.861558	0	21.6194	0.000826963	-10.2399	0.388612	0.917758	0	21.014	0.00158889	-9.29776	0.358915	0.998907	34.1631	-13.0802	4023.03	11.9741
AC150442_2.161	-	WRKY family	WRKY	0	23.02	0.0269165	-5.21536	0.17004	0.961387	0	24.4952	0.0195482	-5.67682	0.174261	0.921435	0	22.4888	0.0247435	-5.33681	0.178792	0.992863	0	22.5455	0.00266662	-8.55077	0.300681	0.815568	33.8436	-12.5038	894.519	9.80497	0.72209	0.999803	0	21.0907	0.115294	-3.11661	0.107857	0.996804	0	20.5231	0.0164614	-5.92477	0.221529	0.959695	0	21.1012	0.00297398	-8.39339
AC150442_2.8	-	HD-like		0	21.3083	0.00294635	-8.40686	0.314519	0.830985	0	24.0841	0.210642	-2.24714	0.0668105	0.100693	39.146	-16.7134	1135.67	10.1493	0.523361	0.999956	0	22.9546	0.00331819	-8.23539	0.282331	0.953337	0	22.1651	1.66663e-08	-25.8385	1.24346	0.97691	35.5399	-13.9204	668.791	9.38541	0.595732	0.999293	30.4605	-9.44651	329.062	8.36221	0.847042	0.999349	32.5766	-11.4937	778.498	9.60455
AC150443_2.101	-	CCHC (Zn)		0	23.02	0.000589487	-10.7283	0.381314	0.923171	27.3459	-2.8507	2.28399	1.19156	0.336062	0.987512	37.4892	-15.0004	11.6061	3.53681	0.177543	0.987451	0	22.5455	0.00195651	-8.9975	0.318668	0.943513	0	21.3398	0.0144394	-6.11385	0.219677	0.962248	0	21.0907	0.0679684	-3.87899	0.135966	0.980905	0	20.5231	0.00251784	-8.6336	0.338555	0.968458	0	21.1012	7.92186e-05	-13.6238
AC150443_2.191	BI267030	RR		19.4727	3.54724	0.123184	-3.02112	0.804601	0.998707	22.4779	2.01724	0.2579	-1.95511	0.957757	0.992951	22.0796	0.409252	0.804026	-0.314685	0.704002	0.996473	22.7081	-0.162609	1.08248	0.114341	0.628074	0.99519	21.0219	0.317965	0.807934	-0.30769	0.955703	0.999878	21.4884	-0.397713	1.28561	0.362454	0.880797	0.992852	19.9228	0.600372	0.675495	-0.565983	0.92215	0.999957	20.7885	0.312696	0.813727	-0.297384
AC150443_2.2	TC105055	MYB/HD-like		23.4542	-0.434291	1.3193	0.399768	0.89278	0.999848	26.4122	-1.91706	2.6294	1.39473	0.655813	0.990973	26.8569	-4.36804	8.66245	3.11477	0.639303	0.993022	27.4891	-4.94355	16.0298	4.00269	0.752821	0.9962	26.7667	-5.42688	25.8848	4.69404	0.821289	0.995627	28.1589	-7.06827	45.83	5.51822	0.717968	0.999517	28.4527	-7.92954	109.735	6.77788	0.808462	0.999983	28.0675	-6.96632	106.173	6.73027
AC150444_7.4	TC111836	JUMONJI		23.6192	-2.31096	2.84394	1.50789	0.571885	0.983071	27.3479	-3.26383	6.16982	2.62523	0.746346	0.997521	26.4509	-4.01827	8.44022	3.07728	0.700339	0.999518	30.0953	-7.14074	34.593	5.11241	0.642564	0.995201	23.7805	-1.61534	3.07953	1.62271	1.00633	0.999535	25.9048	-4.28539	8.35688	3.06296	0.641193	0.999915	21.297	-0.282977	1.21839	0.284977	1.00982	0.998122	21.5052	-0.422282	1.34199	0.424371
AC150446_8.9	-	C2H2 (Zn)		30.7375	-7.71751	111.744	6.80406	0.842467	0.999483	38.042	-13.5468	178.19	7.47727	0.466074	0.997118	35.5229	-13.0341	473.23	8.8864	0.604121	0.989166	37.6707	-15.1252	4606.01	12.1693	0.746626	0.997023	34.7484	-13.4086	851.522	9.7339	0.653984	0.99916	33.985	-12.8943	335.97	8.39219	0.570085	0.99821	30.9684	-10.4453	264.821	8.04888	0.705953	0.998694	30.762	-9.66079	198.57	7.6335
AC150505_16.1	-	MYB		24.9795	-3.75653	7.18953	2.8459	0.690659	0.998989	32.9673	-8.34448	99.8807	6.64213	0.73627	0.969723	32.8165	-9.05107	19.619	4.29418	0.389378	0.991967	29.4795	-6.86435	21.5616	4.43039	0.564196	0.9976	33.0114	-11.2964	285.824	8.15899	0.64977	0.990914	28.683	-6.97082	11.6825	3.54628	0.422799	0.995323	22.7965	-2.07889	3.11692	1.64012	0.727806	0.999222	23.0927	-2.31895	4.13831	2.04904
AC150505_23.1	-	MADS		27.3533	-6.13036	28.7677	4.84638	0.729738	0.99985	33.3233	-8.70057	68.4046	6.09602	0.625233	0.98338	0	23.7655	1.31504e-05	-16.2145	0.604666	0.575355	28.7773	-6.16206	31.6785	4.98543	0.752061	0.999324	33.0835	-11.3686	35.5726	5.1527	0.369113	0.980523	27.1638	-5.45159	21.6443	4.43591	0.757704	0.999912	18.8021	1.91552	0.264707	-1.91753	1.00146	0.999484	19.2733	1.50043	0.436474	-1.19603
AC150776_1.1	-	HD family	HD	33.6447	-12.4217	347.995	8.44292	0.601795	0.998867	0	24.6228	0.0602697	-4.05242	0.12084	0.976895	0	23.7655	0.0313007	-4.99766	0.156922	0.942636	34.956	-12.3408	747.922	9.54674	0.709519	0.999693	32.7601	-11.0452	702.777	9.45692	0.810271	0.999879	0	21.7122	1.09011e-07	-23.129	1.09254	0.937702	32.9226	-12.205	504.546	8.97884	0.66517	0.999959	33.3666	-12.5929	1992.11	10.9601
AC150776_10.1	-	HTH	FIS	29.9503	-8.72736	115.907	6.85682	0.723891	0.998191	35.1472	-10.5244	307.225	8.26315	0.723263	0.998575	33.2323	-9.46688	805.068	9.65297	1.02744	0.998364	31.7189	-9.10369	168.56	7.39712	0.756302	0.9998	29.8583	-8.14335	172.922	7.43398	0.882813	0.999104	29.5567	-7.84446	41.2255	5.36547	0.606567	0.99975	27.4798	-6.76221	64.9473	6.0212	0.853714	0.999723	27.6508	-6.87704	87.1256	6.44503
AC150777_2.1	-	CCHC (Zn)		0	21.3083	0.0796738	-3.64975	0.12606	0.92989	39.6272	-15.5432	11599.9	13.5018	0.825976	0.974234	37.045	-14.6124	2155.12	11.0736	0.690931	0.999595	37.452	-14.4974	4390.43	12.1001	0.783417	0.998972	33.2691	-11.1039	773.229	9.59475	0.820188	0.999284	32.2031	-10.5837	637.659	9.31664	0.840737	0.99914	28.9926	-7.97854	307.638	8.26509	1.05041	0.999707	37.68	-16.5971	3907.73	11.9321
AC150786_28.1	-	HMG		22.048	-0.825046	1.56578	0.646883	0.721966	0.997525	26.0378	-1.41504	2.53324	1.34099	0.928749	0.997005	25.3496	-1.58416	2.60054	1.37881	0.828136	0.997257	29.7222	-7.10703	23.8225	4.57425	0.562248	0.999921	22.5682	-0.853222	1.65797	0.729415	0.808626	0.995991	22.574	-0.86178	1.6508	0.723162	0.788994	0.997265	20.2157	0.501932	0.726105	-0.461751	0.892046	0.999685	20.5046	0.269182	0.839203	-0.252909
AC150787_27.1	-	HD family	HD	20.7076	0.515334	0.852517	-0.2302	0.36292	0.990361	23.6155	1.00726	0.495374	-1.01341	1.00849	0.998293	22.2621	1.50332	0.373186	-1.42203	0.926427	0.998339	22.875	-0.259819	1.18789	0.248406	0.940021	0.993265	21.4498	0.265152	0.8496	-0.235144	0.849107	0.999792	21.749	-0.0368381	1.02375	0.0338662	0.89123	0.999771	20.5701	0.147579	0.91134	-0.133939	0.875889	0.999899	20.8648	-0.091088	1.06467	0.0904001
AC150799_4.1	-	WRKY family	WRKY	29.792	-6.77201	136.61	7.09392	1.067	0.999562	30.632	-6.13683	32.9561	5.04247	0.767456	0.997156	29.4909	-7.00207	32.2344	5.01053	0.642141	0.999034	29.4349	-6.88937	84.8963	6.40763	0.905375	0.989333	27.1458	-5.80599	52.0972	5.70313	0.975592	0.998298	26.6029	-5.51225	22.3786	4.48405	0.757433	0.999742	26.9128	-6.38963	61.3955	5.94006	0.904801	0.999931	27.6746	-6.57341	97.6479	6.60952
AC150800_3.3	-	CCHC (Zn)		33.3179	-12.0097	2497.61	11.2863	0.918223	0.998109	0	24.0841	1.6844e-05	-15.8574	0.578352	0.968393	36.1945	-13.7619	2812.8	11.4578	0.780856	0.999626	0	22.9546	0.00481154	-7.69928	0.261739	0.980285	34.4119	-12.2468	910.409	9.83037	0.744351	0.999637	35.7475	-14.128	7981.82	12.9625	0.888842	0.999593	0	21.014	0.00443055	-7.8183	0.294192	0.99209	0	21.0829	0.00381513	-8.03405
AC150800_3.8	-	CCHC (Zn)		33.3307	-12.0224	355.062	8.47193	0.629779	0.998587	0	24.0841	5.98333e-11	-33.9603	1.6575	0.912101	37.8721	-15.4395	899.095	9.81233	0.553511	0.988682	0	22.9546	0.0058834	-7.40914	0.250733	0.998303	37.0473	-14.8821	1153.56	10.1719	0.606026	0.999902	36.4509	-14.8315	528.415	9.04553	0.526141	0.999707	30.018	-9.00398	180.94	7.49937	0.781256	0.999955	31.187	-10.1041	420.811	8.71703
AC150891_17.1	-	ARF		27.6912	-6.46832	41.9154	5.38941	0.781633	0.999345	29.9961	-5.37335	20.4278	4.35246	0.753223	0.998126	27.631	-3.8655	10.2526	3.35791	0.826001	0.998522	26.6879	-4.07275	8.64058	3.11113	0.698063	0.999225	24.4946	-2.77957	5.72808	2.51805	0.87373	0.999059	23.9875	-2.27531	3.38138	1.75761	0.708192	0.999548	23.735	-3.01736	6.92703	2.79224	0.8992	0.999762	24.5286	-3.75485	10.3027	3.36495
AC150891_19.1	CB066652	PHD		21.2128	0.010136	0.993102	-0.0099865	0.979657	0.998485	24.2874	0.335378	0.852689	-0.229908	0.608281	0.996286	23.3517	0.413737	0.803279	-0.316026	0.697997	0.997195	24.7155	-2.10035	1.87925	0.910156	0.350352	0.998165	21.3482	0.366764	0.797197	-0.326991	0.855178	0.999712	21.3348	0.377367	0.819169	-0.287767	0.696503	0.99933	20.2733	0.444282	0.730582	-0.452882	1.02702	0.999295	20.6519	0.12189	0.924993	-0.112485
AC150891_8.1	-	NAC		0	21.2229	4.71758	2.23805	-0.0704878	0.18297	0	24.6228	7.15924e-06	-17.0918	0.617925	0.905505	0	23.7655	0.00121388	-9.68616	0.326453	0.952936	30.0209	-7.40568	42.301	5.40262	0.658091	0.999632	28.8298	-7.11486	47.8004	5.57895	0.72205	0.999762	29.6371	-7.92492	38.4335	5.26429	0.584767	0.998151	24.9936	-4.27598	15.2365	3.92946	0.890756	0.999811	26.1161	-5.34237	18.1905	4.18511
AC150978_12.1	-	AP2/EREBP		27.2226	-5.99972	23.6296	4.56252	0.694026	0.99884	31.3724	-6.74966	55.0051	5.78149	0.810717	0.993829	28.5266	-4.76115	11.7909	3.55961	0.679039	0.993012	29.4657	-6.85048	39.9265	5.31927	0.712949	0.995858	27.3696	-5.65465	23.8961	4.57871	0.752877	0.999885	26.7232	-5.01102	12.4756	3.64104	0.654742	0.999078	18.0575	2.66012	0.214486	-2.22104	0.783783	0.99122	18.1095	2.66425	0.114734	-3.12364
AC151481_4.1	-	WRKY family	WRKY	26.711	-5.40274	24.2791	4.60164	0.804656	0.996485	31.1844	-7.1004	29.1674	4.86629	0.608097	0.992899	28.0862	-5.65364	14.5606	3.864	0.605979	0.999359	30.7542	-7.79965	50.0948	5.64659	0.651703	0.998732	28.2917	-6.12659	22.7981	4.51084	0.665867	0.999828	28.2691	-6.64968	18.8698	4.238	0.555442	0.997891	28.4962	-7.48218	43.0569	5.42817	0.65345	0.999563	29.7985	-8.71556	107.393	6.74676
AC151520_3.2	-	CCHC (Zn)		32.5852	-11.277	609.309	9.25103	0.765833	0.9996	0	24.0841	0.00458117	-7.77007	0.250602	0.993445	0	22.4326	1.8498e-05	-15.7223	0.625482	0.737507	0	22.9546	0.0143588	-6.12192	0.20305	0.979772	0	22.1651	0.0259221	-5.26967	0.179149	0.981429	35.4174	-13.798	4237.67	12.0491	0.831783	0.991196	0	21.014	0.00537959	-7.53829	0.282294	0.923712	0	21.0829	0.00149938	-9.38142
AC151521_2.321	-	ABI3-VP1		0	23.02	1.41971e-06	-19.426	0.794865	0.873546	0	24.4952	0.61385	-0.704041	0.0201222	0.0342504	0	22.4888	0.0175074	-5.83589	0.197065	0.95077	0	22.5455	0.00464698	-7.74949	0.26903	0.831535	32.8682	-11.5283	1216.75	10.2488	0.851905	0.999891	0	21.0907	0.00350754	-8.15533	0.307381	0.993831	39.5182	-18.9951	201999	17.624	0.902397	0.984672	0	21.1012	0.116828	-3.09754
AC151521_2.331	-	ABI3-VP1		30.2184	-8.91019	167.585	7.38875	0.776758	0.998481	34.0509	-9.96681	300.393	8.23071	0.772533	0.995887	32.669	-10.2364	236.286	7.88439	0.70554	0.999884	0	22.9546	0.000924528	-10.079	0.355743	0.93725	0	22.1651	0.0159958	-5.96616	0.205113	0.986822	37.555	-15.9356	4017.51	11.9721	0.683287	0.999896	30.3368	-9.32281	273.68	8.09635	0.825694	0.999733	29.6309	-8.54803	170.811	7.41626
AC151526_18.1	-	HMG		23.5379	-2.31495	8.74845	3.12903	1.55206	0.992681	28.4974	-3.87465	7.48819	2.90462	0.681381	0.997711	25.4786	-1.71315	2.27744	1.18741	0.616775	0.99759	23.9883	-1.37307	2.25158	1.17094	0.805988	0.996819	22.2158	-0.500799	1.35197	0.435058	0.826052	0.999997	22.7818	-1.06963	1.86237	0.897137	0.788486	0.992274	20.5251	0.192491	0.892291	-0.164414	0.807681	0.998541	20.6063	0.16742	0.89566	-0.158977
AC151527_13.1	TC106364	AP2/EREBP		21.6476	-0.339385	1.2401	0.310459	0.885269	0.999433	24.5953	-0.51129	1.3264	0.407513	0.73752	0.990801	23.2576	-0.825011	1.93276	0.950665	1.22269	0.999691	21.3744	1.58017	0.378406	-1.40199	0.849637	0.999274	19.9474	2.21772	0.220755	-2.17948	0.976243	0.998527	20.7102	0.909248	0.573322	-0.802582	0.843807	0.999728	19.8992	1.11482	0.435037	-1.20079	1.10982	0.999184	19.8175	1.26543	0.442972	-1.17471
AC151527_13.2	TC98143	MYB/HD-like		19.9814	3.03859	0.165772	-2.59273	0.806588	0.996981	22.9331	1.56214	0.413666	-1.27346	0.759547	0.994611	21.4873	1.00149	0.684548	-0.546777	0.459993	0.999528	24.2366	-1.69107	2.67346	1.41871	0.788733	0.996488	23.1925	-1.85269	3.16627	1.66278	0.86283	0.998611	24.2909	-3.20021	6.93245	2.79337	0.831302	0.999907	23.4926	-2.9695	6.57141	2.7162	0.885176	0.999332	23.9312	-2.83002	5.69	2.50843
AC151527_13.5	TC98376	C3H	C3H-type 1 (Zn)	36.1023	-14.7941	201.626	7.65554	0.431446	0.999652	0	24.0841	0.0039875	-7.9703	0.25783	0.99965	0	22.4326	0.000617986	-10.6601	0.390118	0.833757	37.267	-14.3124	159.171	7.31444	0.425093	0.999639	34.0227	-11.8575	62.6636	5.96955	0.41759	0.999823	35.0904	-13.471	78.2329	6.2897	0.382143	0.999817	34.4924	-13.4784	282.165	8.14039	0.519883	0.999952	31.0139	-9.93094	107.219	6.74442
AC151598_2.1	-	C2H2 (Zn)		32.9849	-11.6766	333.749	8.38262	0.644782	0.998036	0	24.0841	0.000252907	-11.9491	0.410436	0.9958	0	22.4326	0.00144911	-9.43062	0.338297	0.985618	36.2992	-13.3446	1563.26	10.6103	0.735204	0.999987	0	22.1651	0.00383653	-8.02598	0.285295	0.974979	32.6696	-11.0502	448.145	8.80782	0.737574	0.997154	26.0156	-5.00156	22.0073	4.45991	0.855365	0.999831	26.073	-4.99005	24.1032	4.59116
AC151598_2.401	TC110400	TUB		22.6816	0.338395	0.813736	-0.297367	0.838791	0.999552	24.0333	0.461876	0.784428	-0.350288	0.691616	0.995115	22.9663	-0.47748	1.33202	0.413614	0.822911	0.998674	23.2554	-0.70985	1.43518	0.52123	0.663569	0.999882	21.8953	-0.555477	1.41657	0.502405	0.871839	0.998927	21.4417	-0.351086	1.22669	0.29477	0.789547	0.997391	21.2622	-0.73906	1.56778	0.648719	0.837523	0.999406	21.7303	-0.629109	1.49557	0.580692
AC151598_2.411	-	TUB		32.8837	-9.86374	264.277	8.04591	0.760159	0.999888	33.7354	-9.24025	57.5026	5.84555	0.550377	0.983701	33.1298	-10.641	140.079	7.1301	0.591139	0.999689	0	22.5455	0.00235434	-8.73046	0.307886	0.912335	31.8261	-10.4863	335.016	8.38808	0.740993	0.997499	32.6906	-11.5999	605.199	9.24126	0.73708	0.998801	28.3609	-7.83773	113.521	6.82682	0.828955	0.999849	29.1624	-8.06126	142.993	7.1598
AC151709_18.1	-	HMG		0	21.2229	0.0695738	-3.84531	0.133816	0.995627	0	24.6228	9.71961e-05	-13.3287	0.455301	0.97952	0	23.7655	0.000450306	-11.1168	0.382972	0.97175	0	22.6152	0.00130352	-9.58338	0.341417	0.991734	0	21.715	0.00140209	-9.4782	0.353301	0.9889	0	21.7122	0.156956	-2.67157	0.0890308	0.704941	39.1776	-18.46	11.2705	3.49448	0.140211	0.985912	0	20.7737	4.921e-08	-24.2765
AC151709_20.1	-	HMG		33.6303	-12.4073	943.381	9.8817	0.736809	0.999868	0	24.6228	0.000253222	-11.9473	0.399793	0.910388	0	23.7655	0.0336646	-4.89262	0.153383	0.999422	0	22.6152	0.00177984	-9.13403	0.32307	0.971942	32.4507	-10.7357	143.778	7.1677	0.588484	0.998678	0	21.7122	0.0164093	-5.92934	0.208392	0.990282	0	20.7176	0.0171114	-5.8689	0.216959	0.999653	32.5845	-11.8108	486.199	8.9254
AC151709_9.2	-	CCAAT	CCAAT-HAP3	33.7719	-12.4636	807.058	9.65653	0.710927	0.99964	37.7116	-13.6276	581.737	9.18422	0.595428	0.998526	0	22.4326	0.0113289	-6.46385	0.22107	0.761893	32.8031	-9.84847	146.587	7.19562	0.659367	0.998576	31.7937	-9.62861	155.93	7.28476	0.689474	0.999531	32.4784	-10.8589	310.779	8.27975	0.696407	0.999689	39.9226	-18.9086	34.8274	5.12215	0.206553	0.996008	32.3087	-11.2258	366.451	8.51748
AC151709_9.3	-	CCHC (Zn)		27.6709	-6.36268	48.2716	5.5931	0.839161	0.999745	31.9194	-7.8353	80.8906	6.3379	0.751864	0.990861	29.3864	-6.9538	29.2809	4.87189	0.625189	0.998858	31.5218	-8.56725	82.6756	6.36939	0.674184	0.999815	28.9746	-6.80942	31.6234	4.98292	0.660673	0.998526	28.3484	-6.72895	22.7084	4.50515	0.590541	0.999588	29.0062	-7.99215	82.8338	6.37215	0.737847	0.999596	29.9271	-8.84417	149.994	7.22876
AC151743_14.1	-	SBP		0	21.2229	3.04326e-07	-21.6479	1.02795	0.999832	0	24.6228	0.0176313	-5.82572	0.178212	0.996301	0	23.7655	0.00548318	-7.51077	0.244906	0.990515	0	22.6152	0.0966041	-3.37177	0.108872	0.988773	0	21.715	0.0240867	-5.37562	0.187192	0.982558	38.3827	-16.6705	816.605	9.6735	0.495134	0.998128	37.8571	-17.1395	1158.18	10.1776	0.509229	0.999866	0	20.7737	0.0032161	-8.28047
AC151823_11.2	-	JUMONJI		33.7659	-10.7459	1856.35	10.8583	1.01454	0.988743	0	24.4952	0.00153093	-9.35137	0.302934	0.966142	35.2412	-12.7523	269.102	8.07201	0.550767	0.996357	34.0927	-11.5472	961.475	9.9091	0.812699	0.998901	33.4169	-12.0771	370.611	8.53376	0.631963	0.99943	31.0129	-9.92221	271.161	8.083	0.758856	0.994746	26.2753	-5.75216	45.6647	5.51301	0.943186	0.999078	26.1016	-5.0004	22.8564	4.51453
AC151824_10.201	-	TCP		21.5354	-0.227134	1.1815	0.240623	1.08405	0.995517	26.4914	-2.40737	3.71925	1.89501	0.725686	0.982559	23.7098	-1.27723	2.0453	1.03231	0.751076	0.99199	22.9597	-0.00512735	1.00259	0.00373279	0.656358	0.991606	20.1768	1.98836	0.236833	-2.07806	1.06353	0.998574	21.3973	0.22209	0.880999	-0.182787	0.769122	0.995183	21.0107	0.00327433	0.99767	-0.00336474	1.03865	0.998662	20.9674	0.11548	0.918629	-0.122446
AC151824_10.271	-	CCHC (Zn)		29.7077	-8.39946	77.3343	6.27304	0.678111	0.998441	33.2304	-9.14637	96.063	6.58591	0.647247	0.999108	30.32	-7.88737	49.2594	5.62233	0.639012	0.992463	32.2172	-9.26263	44.5444	5.47717	0.506624	0.999562	30.5148	-8.34971	82.7915	6.37141	0.697098	0.999605	29.9545	-8.3351	82.2651	6.36221	0.697373	0.999653	29.6618	-8.64778	106.632	6.7365	0.715924	0.999633	29.6635	-8.58062	128.079	7.00089
AC151914_11.2	-	SBP		22.0124	-0.789493	1.6282	0.703282	0.854206	0.998569	25.0626	-0.439799	1.31661	0.396824	0.869025	0.998136	24.8669	-1.10141	1.96419	0.973935	0.845822	0.993695	28.5963	-5.98113	21.3289	4.41473	0.66799	0.997378	22.208	-0.492997	1.36635	0.450331	0.883553	0.99765	22.2798	-0.567579	1.4383	0.524367	0.897192	0.998894	21.2091	-0.49148	1.36461	0.448484	0.882326	0.999862	21.7788	-1.00502	1.92953	0.948246
AC151915_8.1	-	CCHC (Zn)		28.6911	-7.38283	43.2568	5.43486	0.665723	0.99995	37.0641	-12.9801	145.262	7.18251	0.467489	0.999625	33.4709	-11.0383	124.96	6.96532	0.548655	0.989841	31.9861	-9.03151	42.2923	5.40232	0.513789	0.999812	29.3898	-7.2247	41.2071	5.36482	0.67315	0.996978	32.7071	-11.0876	92.0737	6.52472	0.503649	0.999609	30.6206	-9.60658	208.454	7.70359	0.743405	0.999917	30.6424	-9.55951	278.898	8.1236
AC151915_8.2	-	SBP		26.5319	-5.22369	10.2717	3.36061	0.561941	0.999759	30.4912	-6.40717	8.28196	3.04997	0.390906	0.992864	27.4706	-5.03805	14.076	3.81516	0.690289	0.993096	NA	NA	NA	NA	NA	NA	23.0833	-0.918197	1.66927	0.739216	0.747235	0.997927	24.3508	-2.73138	4.24974	2.08737	0.698453	0.997979	25.0319	-4.01788	10.1581	3.34455	0.780666	0.999473	25.3902	-4.30725	15.89	3.99005
AC151956_12.1	BF003893	bZIP		19.3036	1.91932	0.31933	-1.64688	0.812592	0.997503	22.3863	2.23652	0.292224	-1.77485	0.733366	0.998875	19.9136	3.85186	0.0999607	-3.3225	0.818273	0.998605	20.6909	1.92429	0.267471	-1.90254	0.984393	0.997681	18.9193	2.79571	0.145774	-2.7782	0.991336	0.998829	23.0309	-1.31871	2.04058	1.02898	0.717481	0.996069	18.5454	2.17223	0.230634	-2.11632	0.964635	0.999564	19.2937	1.48001	0.357969	-1.48209
AC151956_22.1	-	RR		31.5198	-10.2969	502.842	8.97396	0.829595	0.999002	36.4335	-11.8108	400.853	8.64693	0.661081	0.998505	0	23.7655	0.0131694	-6.24666	0.199844	0.857754	36.516	-13.9008	441.608	8.78662	0.549815	0.991252	34.8969	-13.1819	851.881	9.73451	0.668409	0.996925	32.9899	-11.2777	472.177	8.88318	0.726291	0.999915	28.8884	-8.1708	115.973	6.85765	0.789166	0.999571	30.2524	-9.47862	611.002	9.25503
AC151956_4.1	-	GRAS		0	21.2229	0.000557158	-10.8096	0.423396	0.908528	36.8142	-12.1914	55.1266	5.78468	0.389426	0.997693	0	23.7655	2.48733e-06	-18.617	0.721138	0.97976	0	22.6152	14.3153	3.83949	-0.111018	0.672556	0	21.715	0.0522679	-4.25793	0.145584	0.976568	0	21.7122	0.00760167	-7.03947	0.251985	0.952178	0	20.7176	5.43701e-06	-17.4888	0.795205	0.750052	0	20.7737	0.448547	-1.15667
AC151956_6.1	-	MYB		20.8096	0.413367	0.791935	-0.336547	0.758273	0.998261	24.4201	0.202633	0.893539	-0.162398	0.742836	0.995484	23.8616	-0.0961572	1.0466	0.0657054	0.605823	0.998155	23.0503	-0.43515	1.21431	0.280137	0.562407	0.999676	21.7621	-0.047119	1.03027	0.0430161	0.88286	0.999433	21.9525	-0.240339	1.1505	0.202267	0.792024	0.998664	20.0585	0.659134	0.65171	-0.617698	0.914723	0.999464	20.5096	0.264112	0.844631	-0.243607
AC152057_2.1	-	C3H	C3H-type 1 (Zn)	31.1425	-9.91954	196.021	7.61486	0.70251	0.996658	37.1235	-12.5007	79.8123	6.31854	0.419569	0.999402	37.2375	-13.472	51.1003	5.67526	0.339098	0.999809	32.9282	-10.313	81.4375	6.34762	0.532084	0.994708	29.544	-7.82898	48.0837	5.58748	0.639995	0.997777	29.1841	-7.47194	53.0398	5.729	0.701416	0.999517	24.9745	-4.25683	10.1258	3.33996	0.72263	0.999385	26.2376	-5.46389	18.5267	4.21153
AC152067_18.1	-	C3H	C3H-type 1 (Zn)	0	21.2229	0.00707673	-7.1427	0.262739	0.959487	34.0963	-9.47351	169.559	7.40565	0.719181	0.998248	0	23.7655	7.53725e-05	-13.6956	0.491002	0.932455	0	22.6152	0.0160751	-5.95903	0.200384	0.957797	0	21.715	1.94104e-05	-15.6528	0.64813	0.638179	0	21.7122	0.0109368	-6.51467	0.231184	0.988699	0	20.7176	0.0221643	-5.49562	0.201855	0.999147	0	20.7737	0.00136634	-9.51547
AC152067_2.1	-	C3H	C3H-type 1 (Zn)	0	21.2229	0.00834814	-6.90433	0.252946	0.837664	0	24.6228	0.0242513	-5.36579	0.163056	0.993734	0	23.7655	0.0169009	-5.88676	0.187315	0.960467	35.9577	-13.3425	901.548	9.81626	0.665222	0.999615	32.9586	-11.2436	472.998	8.88569	0.729418	0.996851	0	21.7122	0.00150647	-9.37461	0.348885	0.955563	31.5649	-10.8472	763.589	9.57665	0.844035	0.999758	32.1304	-11.3567	5215.44	12.3486
AC152067_21.1	-	C3H	C3H-type 1 (Zn)	0	21.2229	0.0687587	-3.86231	0.134446	0.704833	0	24.6228	0.111235	-3.16832	0.0932886	0.552591	0	23.7655	0.000377874	-11.3698	0.393215	0.920919	0	22.6152	0.000217826	-12.1645	0.45185	0.909731	0	21.715	0.00866813	-6.85006	0.244403	0.844558	0	21.7122	0.0179279	-5.80165	0.203476	0.990319	38.5914	-17.8738	2663.74	11.3792	0.554708	0.991099	0	20.7737	0.119373	-3.06645
AC152067_7.1	-	C3H	C3H-type 1 (Zn)	0	21.2229	4.3076e-05	-14.5028	0.605868	0.974459	0	24.6228	0.000206898	-12.2388	0.411326	0.678127	36.8627	-13.0972	121.858	6.92906	0.442977	0.997438	0	22.6152	0.000253307	-11.9468	0.442194	0.990424	0	21.715	0.00594051	-7.3952	0.266246	0.852346	0	21.7122	0.0111708	-6.48413	0.229984	0.922371	0	20.7176	0.05527	-4.17736	0.149999	0.991173	0	20.7737	0.00494326	-7.66032
AC152068_14.1	TC97332	WRKY family	WRKY	22.3306	0.689391	0.665665	-0.587131	0.804585	0.998962	24.5326	-0.0373994	1.02101	0.0299912	0.743414	0.998052	23.9688	-1.48001	2.89425	1.53319	1.05044	0.997686	23.207	-0.661485	1.44514	0.531213	0.744799	0.997959	21.1877	0.152091	0.917104	-0.124843	0.766437	0.998654	22.1021	-1.01142	1.99533	0.996629	0.979829	0.998707	20.4284	0.0946947	0.943919	-0.0832647	0.839478	0.999107	20.8658	0.23537	0.861738	-0.214678
AC152176_5.1	TC106084	ARF		23.5761	-0.556189	1.52817	0.611809	1.14355	0.999732	25.7421	-1.24692	1.94191	0.957473	0.702754	0.999897	24.2184	-1.72954	2.40686	1.26715	0.661693	0.9896	22.2035	0.341984	0.818161	-0.289543	0.798329	0.998444	20.2764	1.0634	0.526522	-0.925435	0.827988	0.999431	22.2416	-1.15096	1.91245	0.935424	0.756534	0.999259	20.8063	-0.283185	1.19382	0.255584	0.869346	0.998967	21.5714	-0.470262	1.37889	0.463511
AC152176_5.4	TC96857	PHD		21.2054	0.102838	0.941191	-0.087441	0.802848	0.999693	25.4924	-1.40839	2.13868	1.09672	0.715592	0.996968	22.2353	0.197342	0.878664	-0.186616	0.926051	0.998323	23.7805	-0.82593	1.46186	0.547803	0.583652	0.999337	21.6585	0.506623	0.731893	-0.450296	0.851658	0.999706	21.4655	0.153891	0.919624	-0.120885	0.723715	0.999258	21.2073	-0.193276	1.13335	0.180595	0.911083	0.99918	20.973	0.109943	0.929505	-0.105465
AC152184_1.1	-	CCHC (Zn)		38.0671	-15.0471	153.177	7.25906	0.397086	0.996474	0	24.4952	0.000887576	-10.1378	0.332255	0.997126	30.9953	-8.5065	44.0087	5.45972	0.560306	0.992255	32.2417	-9.69615	36.7918	5.20131	0.45038	0.996955	30.1181	-8.77829	189.726	7.56778	0.817684	0.994533	29.1763	-8.08567	49.4955	5.62923	0.620229	0.994595	26.4683	-5.9452	32.0178	5.0008	0.791476	0.998742	27.0727	-5.97153	65.3788	6.03075
AC152184_1.2	-	MYB/HD-like		26.9108	-5.60254	22.6215	4.49962	0.744894	0.99982	34.1015	-10.0175	207.869	7.69953	0.703628	0.999108	28.859	-6.42636	37.6312	5.23386	0.75861	0.999741	29.0571	-6.10253	10.0559	3.32997	0.459699	0.999841	29.8583	-7.6932	173.636	7.43992	0.954877	0.99802	30.5525	-8.93306	92.6066	6.53304	0.660172	0.999793	26.9019	-5.88784	29.8695	4.9006	0.780555	0.999812	28.1232	-7.04027	81.8868	6.35556
AC152185_1.321	BQ136987	GRAS		24.5197	-1.49979	1.31363	0.393556	0.199479	0.999092	30.2417	-5.74653	9.69301	3.27695	0.484779	0.999558	27.3851	-4.89627	12.8233	3.68069	0.683816	0.999898	31.608	-9.06249	109.469	6.77438	0.678903	0.999858	28.4387	-7.09883	110.306	6.78537	0.939713	0.991342	28.4676	-7.37694	43.7154	5.45007	0.668785	0.998612	26.7741	-6.25101	43.9337	5.45726	0.831492	0.999745	27.7695	-6.66827	67.1548	6.06942
AC152185_1.331	-	GRAS		35.6809	-12.661	1020.31	9.99479	0.728377	0.987132	39.673	-15.1778	752.19	9.55495	0.547065	0.999867	33.9249	-11.4361	210.031	7.71446	0.596123	0.994957	33.475	-10.9295	204.782	7.67794	0.627318	0.995342	32.9597	-11.6199	974.863	9.92906	0.80812	0.998173	28.9071	-7.81649	77.597	6.27793	0.744925	0.997674	26.1825	-5.6594	33.6357	5.07192	0.86115	0.999059	27.3112	-6.21001	52.4974	5.71417
AC152185_33.1	-	GRAS		23.1264	-1.90344	3.22469	1.68916	0.849868	0.99876	27.2372	-2.61443	3.89156	1.96035	0.681582	0.994798	25.9582	-2.19272	2.90458	1.53833	0.626263	0.992792	29.2331	-6.61789	37.8784	5.2433	0.731824	0.998498	27.5777	-5.86268	51.9839	5.69999	0.961899	0.999554	27.2938	-5.58158	17.2346	4.10724	0.665384	0.999593	26.35	-5.63242	29.3375	4.87467	0.82193	0.999966	26.6725	-5.89875	33.6196	5.07123
AC152185_34.1	-	GRAS		29.8097	-8.58681	19.2805	4.26907	0.411438	0.993566	37.6182	-12.9954	307.22	8.26313	0.553851	0.996062	34.4636	-10.6981	497.673	8.95905	0.786877	0.972497	0	22.6152	5.61221e-08	-24.0869	1.09228	0.89306	32.7573	-11.0423	171.123	7.41889	0.593125	0.999651	30.1381	-8.42587	94.815	6.56704	0.716406	0.996499	25.4253	-4.70771	15.1923	3.92526	0.782369	0.999758	27.032	-6.25828	123.759	6.95138
AC152185_34.2	-	GRAS		32.2075	-9.18751	387.465	8.59792	0.912988	0.995265	33.1282	-8.63297	26.8278	4.74565	0.463794	0.984186	34.3102	-11.8214	314.254	8.29579	0.626487	0.986285	32.2903	-9.74478	148.777	7.217	0.670872	0.999282	28.3385	-6.99865	95.2911	6.57427	0.917682	0.999714	29.3979	-8.30722	240.205	7.90813	0.934497	0.99977	26.0486	-5.52545	33.9922	5.08713	0.892999	0.999957	26.7954	-5.69425	51.221	5.67866
AC152352_10.4	-	HD-like		32.6224	-9.60249	281.305	8.13599	0.799104	0.999636	0	24.4952	0.0256235	-5.28639	0.161358	0.992534	0	22.4888	0.000414357	-11.2368	0.413884	0.992276	35.0035	-12.4579	273.855	8.09727	0.569134	0.998366	0	21.3398	0.00185077	-9.07766	0.342931	0.954623	36.0866	-14.9959	2146.16	11.0675	0.667906	0.999811	32.5915	-12.0684	905.914	9.82323	0.758032	0.999993	34.1242	-13.023	996.668	9.96097
AC152403_40.1	-	C2H2 (Zn)		32.6604	-11.4375	374.615	8.54927	0.678854	0.999528	37.007	-12.3842	2543.18	11.3124	0.883549	0.997855	0	23.7655	0.00758435	-7.04276	0.228029	0.944749	0	22.6152	5.71325e-05	-14.0953	0.54036	0.991097	0	21.715	0.0226809	-5.46238	0.190484	0.859735	34.5912	-12.879	7400.87	12.8535	0.997253	0.99787	32.7561	-12.0385	819.136	9.67796	0.745834	0.999636	0	20.7737	0.0014832	-9.39708
AC152403_40.2	-	C2H2 (Zn)		0	23.02	0.00160266	-9.28532	0.322584	0.973989	0	24.4952	0.00925716	-6.75522	0.210646	0.989352	0	22.4888	0.0545447	-4.19642	0.138079	0.990792	0	22.5455	6.62705e-11	-33.8128	1.82795	0.86296	0	21.3398	0.00545954	-7.51701	0.276552	0.962082	0	21.0907	0.0229836	-5.44325	0.195893	0.989107	0	20.5231	0.0208202	-5.58588	0.207627	0.848502	33.7753	-12.6741	536.815	9.06828
AC152406_8.1	-	CCHC (Zn)		37.7373	-14.7173	116.569	6.86504	0.381714	0.99922	0	24.4952	0.174957	-2.51492	0.0737589	0.269426	0	22.4888	3.16718e-06	-18.2684	0.756046	0.907	38.4144	-15.8689	1251.57	10.2895	0.567438	0.998513	33.7769	-12.4371	237.657	7.89274	0.552521	0.99957	38.0158	-16.9251	268.337	8.0679	0.39154	0.999306	32.307	-11.7839	618.263	9.27208	0.725297	0.999507	0	21.1012	4.52695e-05	-14.4311
AC152498_10.1	-	ABI3-VP1		32.8261	-11.6032	267.451	8.06313	0.618782	0.996884	0	24.6228	0.0602802	-4.05217	0.120832	0.989194	0	23.7655	0.032024	-4.9647	0.15581	0.949208	0	22.6152	2.0016e-07	-22.2523	0.97788	0.891015	0	21.715	0.149261	-2.74409	0.0915428	0.400569	0	21.7122	0.021837	-5.51708	0.192592	0.950465	27.486	-6.76841	50.0625	5.64566	0.782767	0.999536	28.4533	-7.67955	66.4579	6.05437
AC152498_18.1	-	HMG		0	21.2229	0.0371311	-4.75123	0.167864	0.988836	0	24.6228	0.00817607	-6.93438	0.215563	0.898357	0	23.7655	1.52444e-06	-19.3233	0.756962	0.988316	0	22.6152	0.0216557	-5.52911	0.184671	0.918219	37.2341	-15.5192	2299.29	11.167	0.646681	0.998121	0	21.7122	0.00501691	-7.63898	0.276178	0.917603	0	20.7176	0.000436165	-11.1628	0.452772	0.998971	0	20.7737	0.0353174	-4.82348
AC152551_7.1	-	C2H2 (Zn)		20.3612	0.861741	0.563922	-0.826432	0.943997	0.999639	23.9069	0.715903	0.746174	-0.422416	0.505296	0.992563	22.6431	1.12235	0.536066	-0.899518	0.742861	0.999875	23.5019	-0.88669	1.95336	0.965956	1.12785	0.993313	21.5584	0.156565	0.901876	-0.148998	0.93411	0.996403	22.5973	-0.885153	1.7315	0.792021	0.859331	0.998489	19.8183	0.899355	0.539228	-0.891032	0.987211	0.999975	20.0563	0.71747	0.629291	-0.668201
AC152751_7.2	-	AP2/EREBP		25.2832	-4.06023	10.4509	3.38556	0.782417	0.999706	27.0923	-2.46958	4.82483	2.27048	0.891301	0.994247	25.0919	-1.32647	1.87463	0.906609	0.606003	0.999647	23.5765	-0.961306	1.70415	0.769052	0.741111	0.995948	21.0954	0.619568	0.607003	-0.720225	1.23839	0.998952	21.6007	0.111477	0.924551	-0.113176	1.02124	0.995729	21.3363	-0.618718	1.57285	0.653379	1.07919	0.99829	21.5303	-0.756584	1.69527	0.761511
AC153000_5.1	TC101061	bZIP		21.9488	-0.64059	1.39864	0.484029	0.688332	0.997887	27.6829	-3.5988	5.85151	2.54881	0.633808	0.986276	25.2718	-2.83922	3.91895	1.97047	0.617781	0.984677	26.5504	-3.59576	5.63297	2.4939	0.617275	0.991868	22.04	0.125152	0.926811	-0.109654	0.835487	0.995645	22.3486	-0.729185	1.54313	0.625855	0.812893	0.995858	21.1899	-0.175843	1.10974	0.150223	0.807884	0.999421	20.7136	0.369316	0.784199	-0.350708
AC153001_6.1	-	MYB		0	21.2229	0.00214428	-8.86529	0.335817	0.431648	0	24.6228	0.0114777	-6.44503	0.198933	0.826489	0	23.7655	0.000102011	-13.259	0.472135	0.817593	29.4116	-6.79641	72.0311	6.17055	0.87633	0.999509	28.2082	-6.49322	30.7257	4.94137	0.694671	0.999408	28.9539	-7.24173	42.8127	5.41997	0.67997	0.999952	31.7849	-11.0673	189.617	7.56694	0.606276	0.998343	0	20.7737	0.00247257	-8.65977
AC153001_7.6	-	MYB/HD-like		33.3372	-12.0289	730.265	9.51228	0.730016	0.999574	0	24.0841	0.0147527	-6.08288	0.191326	0.580596	35.4664	-13.0338	534.742	9.0627	0.619245	0.993494	32.2069	-9.25236	479.12	8.90424	0.948516	0.995054	33.648	-11.4829	1018.42	9.99211	0.827883	0.996487	32.7246	-11.1052	497.511	8.95859	0.749211	0.990135	33.0455	-12.0315	610.656	9.25422	0.704285	0.999921	34.472	-13.389	925.019	9.85334
AC153001_7.8	TC109302	MYB/HD-like		29.3539	-8.04559	92.9715	6.53872	0.756505	0.999171	36.8044	-12.7204	292.533	8.19246	0.562701	0.995101	32.6683	-10.2357	636.323	9.31362	0.878932	0.998833	31.576	-8.62142	701.478	9.45425	1.1385	0.998157	30.823	-8.65785	188.119	7.55551	0.831058	0.999535	30.4489	-8.82947	100.236	6.64726	0.685118	0.999677	28.0005	-6.98646	78.3943	6.29268	0.866967	0.999915	29.206	-8.12305	125.052	6.96639
AC153125_5.1	-	RR		31.8544	-10.6314	182.475	7.51155	0.631888	0.993178	36.3269	-11.7041	413.142	8.69049	0.673094	0.999961	36.1009	-12.3354	2400.23	11.229	0.879438	0.997104	30.4454	-7.83016	55.3511	5.79054	0.669617	0.99893	28.0469	-6.3319	29.8323	4.8988	0.709613	0.99842	29.8859	-8.17375	34.8125	5.12154	0.543905	0.99919	32.0909	-11.3733	357.641	8.48237	0.67692	0.999585	31.376	-10.6022	1116.58	10.1249
AC153352_22.1	-	MYB		27.2089	-5.98602	28.3797	4.82679	0.748773	0.997691	30.6312	-6.00841	9.40804	3.23389	0.452187	0.994495	29.5879	-5.82244	15.15	3.92125	0.594907	0.998369	30.4211	-7.80588	24.3197	4.60406	0.505058	0.99231	28.0387	-6.32373	31.2758	4.96697	0.72363	0.999477	28.2669	-6.55473	20.1893	4.33552	0.581654	0.999269	23.6365	-2.91884	6.91611	2.78996	0.939715	0.999394	23.8712	-3.09749	6.71285	2.74693
AC153352_31.1	-	HD-like		0	21.2229	0.0900089	-3.47379	0.120141	0.93187	0	24.6228	0.000439772	-11.151	0.368762	0.99809	0	23.7655	0.247496	-2.01452	0.0605163	0.0678028	0	22.6152	0.0637861	-3.97062	0.129413	0.939534	0	21.715	8.29348e-05	-13.5577	0.541512	0.989987	0	21.7122	0.00310149	-8.33282	0.304761	0.979453	37.2692	-16.5516	1980.62	10.9517	0.581915	0.99932	0	20.7737	0.0411999	-4.60121
AC153352_33.1	TC103194	WRKY family	WRKY	24.8438	-3.62085	6.27531	2.64969	0.660693	0.999184	27.415	-2.7922	4.36684	2.12659	0.69539	0.996657	26.5898	-2.82431	3.93502	1.97637	0.624248	0.997975	24.2822	-1.66704	2.81289	1.49205	0.859652	0.999887	24.9248	-3.20979	5.7925	2.53419	0.728497	0.999419	23.521	-1.80883	2.83923	1.5055	0.780527	0.998437	22.357	-1.63937	2.60933	1.38368	0.795062	0.999554	22.6514	-1.87767	3.47184	1.7957
AC153460_43.2	-	MADS		24.5223	-1.50231	2.09176	1.06472	0.634351	0.992932	27.0531	-2.55796	5.66039	2.5009	0.969316	0.998289	25.9835	-3.49471	8.15339	3.0274	0.822956	0.999416	28.5546	-6.00906	29.9462	4.9043	0.760702	0.995765	27.4463	-6.10649	41.8972	5.38878	0.843527	0.999782	26.4866	-5.39593	23.8138	4.57373	0.799537	0.999061	18.4479	2.07518	0.235201	-2.08803	1.0086	0.999423	18.8053	2.29586	0.203653	-2.29581
AC153643_19.1	-	AP2/EREBP		19.059	2.16395	0.233627	-2.09772	0.958016	0.998679	21.3128	3.31001	0.117979	-3.08339	0.907304	0.999956	19.5023	4.26317	0.0533091	-4.22948	0.989073	0.999418	18.803	3.81215	0.0757645	-3.72233	0.967604	0.997894	17.5706	4.14436	0.0600424	-4.05787	0.971278	0.995767	17.8004	3.91183	0.0519256	-4.26741	1.13007	0.999176	18.1198	2.59787	0.157061	-2.67061	1.03919	0.999467	18.5	2.27373	0.227432	-2.13649
AC153643_22.1	-	HD family	HD	21.9744	-0.751432	1.81926	0.863355	1.21752	0.997563	25.9106	-1.28783	2.04491	1.03204	0.742765	0.989469	24.2436	-0.478094	1.30618	0.385357	0.74839	0.998212	25.4776	-2.86238	5.28315	2.4014	0.788752	0.999614	22.0904	-0.375429	1.26025	0.333715	0.851749	0.997776	21.7909	-0.0787001	1.04841	0.0682094	0.823487	0.999744	18.8471	1.87051	0.29742	-1.74943	0.912244	0.99939	19.4641	1.30962	0.351369	-1.50894
AC153643_6.1	-	AP2/EREBP		20.5153	0.707602	0.634342	-0.656667	0.90266	0.998081	23.0392	1.58359	0.401829	-1.31535	0.778437	0.998281	22.6587	1.10677	0.548514	-0.866401	0.720491	0.9966	21.0117	1.60349	0.353621	-1.49972	0.912271	0.997541	18.8736	2.84143	0.10991	-3.1856	1.17516	0.998051	19.6752	2.03701	0.211204	-2.24329	1.14543	0.998554	19.7697	0.947895	0.563641	-0.827151	0.830984	0.999713	20.2736	0.500177	0.723206	-0.467521
AC153643_8.1	-	AP2/EREBP		26.9271	-5.70416	17.3122	4.11372	0.648528	0.993944	34.2681	-9.64529	77.6136	6.27824	0.570161	0.985671	34.9449	-11.1795	113.352	6.82466	0.526749	0.999079	30.1028	-7.4876	52.3932	5.71131	0.696744	0.999424	25.0016	-3.28657	5.02073	2.3279	0.633884	0.996221	26.8731	-5.16089	14.1203	3.8197	0.670319	0.987349	21.9867	-1.26903	1.78553	0.836356	0.579042	0.994324	21.473	-0.69925	1.57578	0.656062
AC154034_1.121	TC107045	A20-like		19.6108	1.69741	0.303415	-1.72063	1.01906	0.996641	24.2552	-0.171152	1.09646	0.132847	0.712605	0.99778	20.936	1.49661	0.339129	-1.56009	1.05968	0.995479	25.22	-2.26542	3.45428	1.78838	0.728389	0.99372	19.9421	2.22308	0.181353	-2.46313	1.15544	0.998877	21.8029	-0.183462	1.10763	0.147481	0.745784	0.996221	18.8965	2.11752	0.269606	-1.89107	0.857111	0.997346	18.2793	2.8036	0.152513	-2.71299
AC154034_1.181	-	ABI3-VP1		0	21.3083	0.00638918	-7.29015	0.267625	0.957097	0	24.0841	0.000225532	-12.1144	0.417161	0.944841	0	22.4326	0.000469805	-11.0557	0.407211	0.963048	0	22.9546	0.0212618	-5.55559	0.182652	0.960997	38.3949	-16.2298	883.703	9.78742	0.518929	0.996815	39.8207	-18.2013	272.583	8.09055	0.360846	0.997542	0	21.014	0.00452627	-7.78746	0.292876	0.996757	0	21.0829	1.16343e-08	-26.357
AC154034_1.2	TC111642	bZIP		25.9413	-4.63306	14.1163	3.81929	0.770743	0.999499	28.8029	-4.7189	12.1741	3.60575	0.69832	0.992208	28.1534	-5.72083	23.4629	4.55231	0.735972	0.994697	28.2505	-5.29589	12.2642	3.61638	0.605325	0.999198	28.5885	-6.42338	24.8834	4.63711	0.649366	0.999874	27.7603	-6.14083	17.5332	4.13202	0.594248	0.998596	26.5396	-5.52562	18.3802	4.20008	0.69362	0.999857	26.6395	-5.55661	23.0809	4.52863
AC154391_1.2	TC100059	HD-like		25.0624	-3.75416	5.08808	2.34712	0.54243	0.993599	25.1749	-1.09087	1.96434	0.974042	0.856913	0.979264	29.5951	-7.16249	17.9261	4.16399	0.49626	0.994107	35.9153	-12.9607	375.303	8.55191	0.579902	0.999871	26.2758	-4.11068	13.0084	3.70138	0.866621	0.998944	26.5712	-4.9518	13.7227	3.77849	0.69708	0.999419	23.9679	-2.95392	6.35719	2.66839	0.870388	0.999715	23.3433	-2.26036	4.27559	2.09612
AC154391_1.9	-	ABI3-VP1		0	21.3083	0.000556569	-10.8112	0.421456	0.663059	0	24.0841	0.013699	-6.18978	0.194997	0.481983	0	22.4326	0.00086552	-10.1741	0.369399	0.969322	0	22.9546	8.60279e-06	-16.8268	0.662144	0.854512	0	22.1651	0.000156677	-12.6399	0.484792	0.551655	0	21.6194	0.00107105	-9.86676	0.372099	0.894877	37.6931	-16.6791	6334.51	12.629	0.690179	0.999778	0	21.0829	0.0072083	-7.11612
AC154391_30.1	-	HD-like		28.669	-7.44611	46.5285	5.54004	0.674834	0.999762	31.7002	-7.07739	50.178	5.64898	0.738898	0.999698	33.6901	-9.92468	131.624	7.04028	0.635092	0.999089	32.4228	-9.80765	2517	11.2975	1.22207	0.996805	30.0544	-8.33943	81.3967	6.3469	0.694748	0.999514	30.1282	-8.41602	148.151	7.21092	0.811028	0.999938	24.958	-4.2404	12.6288	3.65864	0.818571	0.999801	25.8513	-5.07755	21.3079	4.41331
AC154867_1.261	BE941998	BTB/POZ		22.4846	0.535356	0.739021	-0.436312	0.759292	0.998363	24.9223	-0.427093	1.30512	0.384185	0.865463	0.999127	23.207	-0.718161	1.45422	0.540247	0.684435	0.998498	22.5706	-0.025059	1.01345	0.0192689	0.704021	0.996273	23.0146	-1.67475	2.61346	1.38596	0.774684	0.999948	20.5525	0.538187	0.75545	-0.404592	0.683856	0.999505	21.486	-0.962855	1.80699	0.853591	0.848712	0.999823	21.5372	-0.436042	1.29756	0.375804
AC154867_1.291	-	CCHC (Zn)		36.4617	-15.1534	626.591	9.29138	0.5296	0.999852	0	24.0841	0.000748014	-10.3846	0.348339	0.95285	0	22.4326	5.09611e-07	-20.9041	0.907738	0.966781	0	22.9546	5.92993e-06	-17.3636	0.689306	0.997991	33.8013	-11.6362	285.488	8.15728	0.625664	0.999933	34.2064	-12.587	4961.35	12.2765	0.966096	0.998968	32.9138	-11.8998	1341.21	10.3893	0.831555	0.999461	33.1023	-12.0193	759.405	9.56873
AC155099_1.1	TC111006	CCHC (Zn)		22.7965	-1.4882	2.39611	1.26069	0.798918	0.996331	27.5444	-3.46033	4.34162	2.11823	0.528533	0.997004	25.092	-2.65939	4.5203	2.17642	0.763439	0.999572	26.3782	-3.42366	5.87529	2.55466	0.677344	0.997608	22.7978	-0.632655	1.47506	0.560778	0.848543	0.99944	24.452	-2.8326	5.38529	2.42902	0.811926	0.999539	21.9743	-0.960275	1.92545	0.945198	0.978352	0.999756	22.053	-0.970102	1.86501	0.89918
AC155099_1.2	-	PHD		33.1841	-10.1642	146.621	7.19595	0.633506	0.999975	0	24.4952	0.000115868	-13.0752	0.447725	0.843581	34.6294	-12.1405	55.3672	5.79096	0.391841	0.997953	31.8125	-9.267	68.9791	6.10809	0.579122	0.997575	31.2479	-9.90808	170.613	7.41458	0.679855	0.999868	29.8756	-8.78495	41.8264	5.38634	0.529577	0.996912	31.6222	-11.0991	368.508	8.52555	0.703061	0.999737	32.7834	-11.6822	589.238	9.20271
AC155157_1.221	TC101694	AP2/EREBP		24.6507	-3.34249	5.67955	2.50578	0.681412	0.996663	30.9154	-6.83131	13.3445	3.73817	0.461259	0.984071	26.3647	-3.93209	8.067	3.01203	0.700564	0.994504	24.5646	-1.61	2.65289	1.40756	0.833072	0.998611	20.9306	1.23459	0.458363	-1.12544	0.881113	0.999381	21.8045	-0.185049	1.10411	0.142887	0.70782	0.993018	21.45	-0.435982	1.29358	0.371373	0.804762	0.999878	21.2756	-0.192732	1.13909	0.187875
AC155157_1.281	TC102662	AP2/EREBP		22.6	-1.2917	2.19529	1.13441	0.838125	0.999921	38.0628	-13.9788	33.0778	5.04779	0.284409	0.999928	23.9501	-1.51749	2.19404	1.13359	0.678319	0.994274	22.0525	0.902056	0.589236	-0.763083	0.797433	0.985516	20.8932	1.27193	0.492876	-1.0207	0.7441	0.999932	20.8893	0.730148	0.635926	-0.65307	0.858882	0.998825	19.6967	1.3173	0.400596	-1.31978	1.00261	0.999616	19.6448	1.43813	0.397839	-1.32974
AC155228_9.1	-	C2C2 (Zn)	YABBY	23.4	-2.17708	3.47694	1.79782	0.772512	0.999796	26.9066	-2.28381	4.90652	2.2947	1.00662	0.99811	25.9015	-2.13607	2.79348	1.48207	0.617569	0.999076	23.396	-0.780769	1.60067	0.678678	0.826705	0.993323	21.8394	-0.124399	1.07976	0.11071	0.85312	0.992812	21.9858	-0.273559	1.15145	0.203451	0.674486	0.999661	23.1549	-2.43723	4.28239	2.09842	0.816277	0.999188	23.1558	-2.38206	4.5503	2.18596
AC155282_21.1	-	HMG		20.2013	1.02162	0.551725	-0.857978	0.789825	0.998796	22.9022	1.72056	0.23209	-2.10725	1.33714	0.997794	23.986	-0.220509	1.12954	0.175731	0.737402	0.99971	19.65	2.96521	0.114463	-3.12705	1.07711	0.993087	18.1905	3.52453	0.069928	-3.83799	1.12717	0.999212	17.9496	3.76257	0.0813958	-3.6189	0.947762	0.996915	16.985	3.73261	0.0586878	-4.0908	1.13755	0.999549	17.1899	3.58388	0.0268084	-5.22117
AC155880_16.1	-	ABI3-VP1		34.5423	-13.3194	104.129	6.70223	0.417347	0.998117	0	24.6228	1.53959e-05	-15.9871	0.568386	0.968903	0	23.7655	1.14526e-05	-16.414	0.614027	0.991102	36.9136	-14.2984	1238.31	10.2742	0.645529	0.99892	39.212	-17.4971	1357.23	10.4065	0.510215	0.999248	34.0987	-12.3865	160.879	7.32984	0.507083	0.999744	33.1457	-12.4281	361.206	8.49668	0.60622	0.999733	32.972	-12.1983	482.885	8.91554
AC155885_11.1	-	C2H2 (Zn)		24.0473	-2.82435	4.94906	2.30715	0.761591	0.999412	27.9908	-3.36803	12.6191	3.65753	1.12278	0.997272	26.9714	-3.20596	6.29786	2.65486	0.775347	0.999549	27.2037	-4.58855	10.5482	3.39892	0.671032	0.998729	24.1013	-2.38636	3.97408	1.99062	0.782826	0.999857	24.7724	-3.06017	5.55655	2.47419	0.751406	0.998466	21.8645	-1.14684	1.91498	0.93733	0.762128	0.999746	22.3533	-1.5795	3.02357	1.59625
AC155885_16.1	-	C3H	C3H-type 1 (Zn)	21.973	-0.750116	1.59644	0.674858	0.86564	0.999381	25.0717	-0.44893	1.28421	0.360887	0.745792	0.998483	24.4592	-0.693703	1.46497	0.550869	0.733993	0.999337	25.5033	-2.88815	5.11272	2.35409	0.759403	0.99776	22.0274	-0.312377	1.20699	0.271419	0.82625	0.999347	22.3796	-0.667413	1.46558	0.551474	0.773115	0.997732	20.0834	0.634193	0.668459	-0.581088	0.887222	0.999732	20.6539	0.119894	0.921104	-0.118564
[truncated: 86 more rows]
[truncated: 62 more columns]
